# Supplementary material for: CHHM: a Manually Curated Catalogue of Human Histone Modifications Revealing Hotspot Regions and Unique Distribution Patterns
Source: Int J Biol Sci. 2024 Jul 2;20(10):3760–72. doi: 10.7150/ijbs.95954 (PMC11302869; doi:10.7150/ijbs.95954)
Supplement: Supplementary file 3 — Curated Catalogue of Human Histone Modifications (CHHM), (XLSX), Password: CHHM. [file ijbsv20p3760s3.xlsx]

## Sheet: Info Page
Curated Catalogue of Human Histone Modifications (CHHM)
	by Wendong MA, Xiaofan DING, Jiajia XU and Terence Chuen Wai POON*, Faculty of Health Sciences (FHS), University of Macau
	WELCOME NOTE
		Welcome to the Curated Catalogue of Human Histone Modifications (CHHM)!
		CHHM is a tool for convenient viewing and locating human histone modifications, obtained by manual curation of modification records from 10 knowledgebases/databases and 3 complementary articles. CHHM contains 6612 nonredundant modification entries covering 31 types of modifications (including 9 types of emerging modifications) and 2 types of histone-DNA crosslinks, that were identified in 11 H1 v…
		This tool is contributed and published by Wendong MA, Xiaofan DING, Jiajia XU and Terence Chuen Wai POON*, Faculty of Health Sciences (FHS), University of Macau
		Website of Prof. Terence Chuen Wai POON:	https://fhs.um.edu.mo/en/staff/terence-chuen-wai-poon/
		Website of Prof. Xiaofan DING:	https://fhs.um.edu.mo/en/staff/xiaofan-ding/
		Website of Faculty of Health Sciences (FHS):	https://fhs.um.edu.mo/
		Website of University of Macau:	https://www.um.edu.mo/
	KNOWLEDGEBASE/DATABASE INFO
		Through literature search, 16 publicly accessible knowledgebases/databases containing records of human histone modifications were identified. After manual comparison of sources of the modification records among the knowledgebases/databases, 10 publicly accessible knowledgebases/databases were included in the present work (as follows), 6 knowledgebases/databases (Phosida, IntAct, PRO, HPRD, neXtPr…
		Knowledgebase/Database	Annotation	Type of Histone Modifications	Experimental Evidence of Provided Information	Whether Providing Inference by Similarity	Whether Classifying Subtypes of Methylation	Primary Source(s) of Modification Records
		iPTMnet	N	Many	LTP/HTP/ISD	N	N	UniProtKB, PhosphoSitePlus, phospho.ELM, GlyGen, dbSNO, HPRD, IntAct, PRO, BioGRID, Biomuta, neXtProt, p3DB, PhosPhAt, PomBase, RLIMS-P, SGD, Signor, etc.
		UniProtKB (Swiss-Prot)	U	Many	LTP/HTP/ISD	Y	Y	PRIDE
		PhosphoSitePlus	P	Many	LTP/HTP/ISD	Y	Y	-
		Phospho.ELM	E	Phosphorylation	LTP/HTP	N	N	PhosphoSitePlus, Phosida
		HISTome2	H	Many	LTP	N	Y	-
		GlyGen	G	Glycosylation	LTP/ISD	Y	N	O-GlcNAc Database, iPTMnet, UniProtKB, phospho.ELM, PRO, etc.
		GlyConnect	L	Glycosylation	LTP	N	N	-
		MetOSite	M	Methionine Oxidation	LTP	N	N	PhosphoSitePlus
		SwissPalm	S	Palmitoylation	LTP	N	N	-
		dbSNO	D	Nitrosylation	LTP/HTP	N	N	UniProtKB, PhosphoSitePlus, Phospho.ELM, OGlycBase, dbPTM 3.0, dbGSH, RegPhos 2.0, KinasePhos, etc.
	ARTICLE INFO
		Three articles were also included (as follows), because they provided complementary records of human histone modifications which have not been included by the 10 knowledgebases/databases.
		Article	Symbol	Introduction
		Stützer et al., Nat. Commun., 2020	1	A novel and unique article for the first time identified sites for UV-induced histone-DNA crosslinks on histone H1.4. These crosslinks are not collected by the 10 knowledgebases/databases.
		O’Neil et al., Sci Adv., 2020	2	A representative article identifying calbamoylation sites on histones. Carbamylation is not collected by the 10 knowledgebases/databases.
		Andrés et al., Int J Mol Sci., 2020	3	A representative review systematically discussing modifications on Histone family H1. Formylation and hydroxylation are not collected by the 10 knowledgebases/databases.
		For detailed information retrieved from articles, please refer to the last sheet "Entries featured in articles".
	CONFIDENCE LEVEL
		All retrieved modification records were manually inspected and classified into 3 categories based on the confidence level according to experimental evidence. The highest level of confidence (CL3) was given to those modifications identified/confirmed by low-throughout experimental methods, i.e., typical experiments generating solid evidence. A middle level of confidence (CL2) was given to those on…
		Confidence Level	Experimental Evidence of Records
		CL3	Generated by low-throughput experimental identification (LTP).
		CL2	Only generated by high-throughput experimental identification (HTP).
		CL1a	Identified by inference based on protein sequence similarity and recorded in at least one of the 10 knowledgebases/databases (ISD).
		CL1b	Identified by inference based on protein sequence similarity and only identified in the present study (ISS).
	USER MANUAL
		For user manual of this tool, please refer to the "User Manual of CHHM: a curated catalogue of human histone modifications (CHHM)" (PDF) in supplementary.

## Sheet: Histone Modification List
Annotation	Full Name	Amino Acid Residue with the Identified Modification	Modification Subfamily	Modification Family
as follows	acetylation	as follows	acetylation	acylation
N-ac	N-terminal acetylation	N-terminus (M, S, T, P)	as above	as above
ac	Nε-acetylation	K	as above	as above
but	butyrylation	K	butyrylation	acylation
cro	crotonylation	K	crotonylation	acylation
for	formylation	K	formylation	acylation
glu	glutarylation	K	glutarylation	acylation
bhb	β-hydroxybutyrylation	K	β-hydroxybutyrylation	acylation
hib	2-hydroxyisobutyrylation	K	2-hydroxyisobutyrylation	acylation
lac	lactylation	K	lactylation	acylation
mal	malonylation	K	malonylation	acylation
pal	S-palmitoylation	C	palmitoylation	acylation
pro	propionylation	K	propionylation	acylation
suc	succinylation	K	succinylation	acylation
ADPr	ADP-ribosylation	K, R, S, E	ADP-ribosylation	ADP-ribosylation
PAR	polyADP-ribosylation (PARylation)	K, R, S, E	ADP-ribosylation	ADP-ribosylation
as follows	methylation	as follows	methylation	alkylation
N-me3	N-terminal trimethylation	N-terminus (G)	as above	as above
me (K)	monomethylation	K	as above	as above
me2	dimethylation	K	as above	as above
me3	trimethylation	K	as above	as above
meX (K)	mono/di/trimethylation*	K	as above	as above
Nω-me	Nω-methylation	R	as above	as above
sym/asym me2	symmetric/asymmetric dimethylation**	R	as above	as above
sym me2	symmetric dimethylation	R	as above	as above
asym me2	asymmetric dimethylation	R	as above	as above
meX (R)	mono/dimethylation***	R	as above	as above
me (Q)	monomethylation	Q	as above	as above
bio	biotinylation	K	biotinylation	biotinylation
cbm	carbamoylation	K	carbamoylation	carbamoylation
cit	citrullination	R	citrullination	citrullination
dam	deamidation	N, Q	deamidation	deamidation
dop	5-glutamyl dopaminylation	Q	5-glutamyl dopaminylation	dopaminylation
N-gly	N-glycosylation	N	glycosylation	glycosylation
O-GlcNAc	O-GlcNAcylation	S, T, Y	glycosylation	glycosylation
hyd	hydroxylation	Y	hydroxylation	hydroxylation
sum	sumoylation	K	sumoylation	Lys-Gly crosslink
ub	ubiquitination	K	ubiquitination	Lys-Gly crosslink
UFM	UFMylation (modification by ubiquitin fold modifier-1)	K	UFMylation	Lys-Gly crosslink
SNO	S-nitrosylation	C	nitrosylation	nitrosylation
ox	oxidation	M	oxidation	oxidation
LOX-ox	LOX-mediated oxidation	K	oxidation	oxidation
ph	phosphorylation	S, T, Y, H	phosphorylation	phosphorylation
ser	5-glutamyl serotonylation	Q	5-glutamyl serotonylation	serotonylation
crosslink_T	UV-induced Histone-DNA crosslink (base T in dsDNA oligonucleotide)	K, P	UV-induced Histone-DNA crosslink	Histone-DNA crosslink
crosslink_C	UV-induced Histone-DNA crosslink (base C in dsDNA oligonucleotide)	K	UV-induced Histone-DNA crosslink	Histone-DNA crosslink
* It denotes the situation in which the methylation on this site is identified or inferred, but the type of methylation has not been clarified in the source knowledge/database.
** It denotes the situation in which the dimethylation on this site is identified or inferred, but the type of methylation has not been clarified in the source knowledge/database.
*** It denotes the situation in which the methylation on this site is identified or inferred, but the type of methylation has not been clarified in the source knowledge/database.

## Sheet: Human Histone List
UniProt Primary Accession	UniProt Secondary Accession	UniProt Accession Suffix	Protein Name	Short/Alternatives Names	Gene Name (Synonyms Name)	Chromosomal Location	Family	Variant	Number of Amino Acids	Canonical	Isoforms (other isoforms except the cannonical isoform and the number of amino acids)
P07305	B2R6I0; B4DRD6; Q6FG88; Q8N6R3	H10_HUMAN	Histone H1.0	Histone H1'; Histone H1(0)	H1-0 (H1F0, H1FV)	22q13.1	H1	H10	194	P07305-1	2 (P07305-2 177)
Q02539	Q3MJ34	H11_HUMAN	Histone H1.1	Histone H1a	H1-1 (H1F1, HIST1H1A)	6p22.2	H1	H11	215	Q02539	1
P16403	A8K4I2	H12_HUMAN	Histone H1.2	Histone H1c; Histone H1d; Histone H1s-1	H1-2 (H1F2, HIST1H1C)	6p22.2	H1	H12	213	P16403	1
P16402	B2R751; Q2M2I2	H13_HUMAN	Histone H1.3	Histone H1c; Histone H1s-2	H1-3 (H1F3, HIST1H1D)	6p22.2	H1	H13	221	P16402	1
P10412	Q4VB25	H14_HUMAN	Histone H1.4	Histone H1b; Histone H1s-4	H1-4 (H1F4, HIST1H1E)	6p22.2	H1	H14	219	P10412	1
P16401	Q14529; Q3MJ42	H15_HUMAN	Histone H1.5	Histone H1a; Histone H1b; Histone H1s-3	H1-5 (H1F5, HIST1H1B)	6p22.1	H1	H15	226	P16401	1
P22492	Q6ISI1; Q8IUE8	H1T_HUMAN	Histone H1t	Testicular H1 histone	H1-6 (H1FT, H1T, HIST1H1T)	6p22.2	H1	H1T	207	P22492	1
Q75WM6	Q147U8; Q5GKZ5; Q7Z694	H1FNT_HUMAN	Testis-specific H1 histone	Haploid germ cell-specific nuclear protein 1; Histone H1.7; Histone H1t2	H1-7 (H1FNT, HANP1)	12q13.11	H1	H1FNT	255	Q75WM6	1
Q8IZA3	Q86WT7	H18_HUMAN	Histone H1.8	Histone H1oo; Oocyte-specific histone H1; Oocyte-specific linker histone H1 (osH1)	H1-8 (H1FOO, H1OO, OSH1)	3q22.1	H1	H18	346	Q8IZA3-1	2 (Q8IZA3-2 207)
P60008	-	HILS1_HUMAN	Putative spermatid-specific linker histone H1-like protein	H1.9 linker histone pseudogene	H1-9P (H1-9, HILS1)	17q21.33	H1	HILS1	231	P60008	1
Q92522	-	H1X_HUMAN	Histone H1.10	Histone H1x	H1-10 (H1FX)	3q21.3	H1	H1X	213	Q92522	1
P0C0S8	P02261; Q2M1R2; Q76PA6	H2A1_HUMAN	Histone H2A type 1	H2A.1; Histone H2A/ptl	H2AC11 (H2AFP, HIST1H2AG); H2AC13 (H2AFC, HIST1H2AI); H2AC15 (H2AFD, HIST1H2AK); H2AC16 (H2AFI, HIST1H2AL); H2AC17 (H2AFN, HIST1H2AM)	6p22.1	H2A	H2A1	130	P0C0S8	1
Q96QV6	-	H2A1A_HUMAN	Histone H2A type 1-A	H2A-clustered histone 1; Histone H2A/r	H2AC1 (H2AFR, HIST1H2AA)	6p22.2	H2A	H2A1A	131	Q96QV6	1
P04908	P28001; Q76P63	H2A1B_HUMAN	Histone H2A type 1-B/E	Histone H2A.2; Histone H2A/a; Histone H2A/m	H2AC4 (H2AFM, HIST1H2AB); H2AC8 (H2AFA, HIST1H2AE)	6p22.2	H2A	H2A1B	130	P04908	1
Q93077	B2R4F7; O00775; O00776; O00777; O00778; Q540R1	H2A1C_HUMAN	Histone H2A type 1-C	H2A-clustered histone 6; Histone H2A/l	H2AC6 (H2AFL, HIST1H2AC)	6p22.2	H2A	H2A1C	130	Q93077	1
P20671	A0PK91; P57754; Q6FGY6	H2A1D_HUMAN	Histone H2A type 1-D	Histone H2A.3; Histone H2A/g	H2AC7 (H2AFG, HIST1H2AD)	6p22.2	H2A	H2A1D	130	P20671	1
Q96KK5	-	H2A1H_HUMAN	Histone H2A type 1-H	H2A-clustered histone 12; Histone H2A/s	H2AC12 (HIST1H2AH, HIST1H2AI)	6p22.1	H2A	H2A1H	128	Q96KK5	1
Q99878	A2RUU6; Q5JXQ5	H2A1J_HUMAN	Histone H2A type 1-J	Histone H2A/e	H2AC14 (H2AFE, HIST1H2AJ)	6p22.1	H2A	H2A1J	128	Q99878	1
Q6FI13	B2R5F0; P20670	H2A2A_HUMAN	Histone H2A type 2-A	H2A-clustered histone 18; H2A-clustered histone 19; Histone H2A.2; Histone H2A/o	H2AC18 (H2AFO, HIST2H2AA, HIST2H2AA3); H2AC19 (HIST2H2AA4)	1q21.2	H2A	H2A2A	130	Q6FI13	1
Q8IUE6	-	H2A2B_HUMAN	Histone H2A type 2-B	H2A-clustered histone 21	H2AC21 (HIST2H2AB)	1q21.2	H2A	H2A2B	130	Q8IUE6	1
Q16777	Q6DRA7; Q8IUE5	H2A2C_HUMAN	Histone H2A type 2-C	H2A-clustered histone 20; Histone H2A-GL101; Histone H2A/q	H2AC20 (H2AFQ, HIST2H2AC)	1q21.2	H2A	H2A2C	129	Q16777	1
Q7L7L0	B2R4S4	H2A3_HUMAN	Histone H2A type 3	H2A-clustered histone 25	H2AC25 (H2AW, HIST3H2A)	1q42.13	H2A	H2A3	130	Q7L7L0	1
P0C5Y9	A0PK90; P98176; Q5TZB2; Q6FG78; Q96PR7	H2AB1_HUMAN	Histone H2A-Bbd type 1	H2A Barr body-deficient (H2A.B; H2A.Bbd)	H2AB1 (H2AFB1)	Xq28	H2A	H2AB1	115	P0C5Y9	1
P0C5Z0	A1L4E4; P98176; Q5TZB2; Q6FG78; Q96PR7	H2AB2_HUMAN	Histone H2A-Bbd type 2/3	H2A Barr body-deficient (H2A.Bbd)	H2AB2 (H2AFB2); H2AB3 (H2ABBD, H2AFB, H2AFB3)	Xq28	H2A	H2AB2	115	P0C5Z0	1
Q9BTM1	Q9NV63	H2AJ_HUMAN	Histone H2A.J	H2a/j	H2AJ (H2AFJ)	12p12.3	H2A	H2AJ	129	Q9BTM1-1	2 (Q9BTM1-2 151)
A0A3B3IU63	-	H2AL3_HUMAN	Histone H2A-like 3	H2A.L.3	H2AL3 (H2AL1RP)	Xp11.4	H2A	H2AL3	148	A0A3B3IU63	1
Q71UI9	A6NFA8; A6NKY0; A6NN01; A8MQC5; Q59GV8; Q6PK98	H2AV_HUMAN	Histone H2A.V	H2A.F/Z; H2A.Z variant histone 2	H2AZ2 (H2AFV, H2AV)	7p13	H2A	H2AV	128	Q71UI9-1	5 (Q71UI9-2 114; Q71UI9-3 90; Q71UI9-4 102; Q71UI9-5 66)
P16104	Q4ZGJ7; Q6IAS5	H2AX_HUMAN	Histone H2AX	H2a/x; Histone H2A.X	H2AX (H2AFX)	11q23.3	H2A	H2AX	143	P16104	1
O75367-2	O75377; Q503A8; Q7Z5E3; Q96D41; Q9H8P3; Q9UP96	H2AY_HUMAN	Core histone macro-H2A.1	Histone macroH2A1; mH2A1; Histone H2A.y (H2A/y); Medulloblastoma antigen MU-MB-50.205	MACROH2A1 (H2AFY)	5q31.1	H2A	H2AY	369	O75367-2	3 (O75367-1 372; O75367-3 371)
Q9P0M6	Q5SQT2	H2AW_HUMAN	Core histone macro-H2A.2*	Histone macroH2A2; mH2A2	MACROH2A2 (H2AFY2)	10q22.1	H2A	H2AW	372	Q9P0M6	1
P0C0S5	B2RD56; P17317; Q6I9U0	H2AZ_HUMAN	Histone H2A.Z	H2A/z	H2AZ1 (H2AFZ, H2AZ)	4q23	H2A	H2AZ	128	P0C0S5	1
O75409	A1A4D3	HYPM_HUMAN	Huntingtin-interacting protein M*	Histone H2A.P; Huntingtin yeast partner M	H2AP (CXorf27, HYPM)	Xp11.4	H2A	HYPM	117	O75409	1
Q96A08	B2R544; Q6NZ98; Q6NZA0; Q6NZA1	H2B1A_HUMAN	Histone H2B type 1-A	Histone H2B, testis (TSH2B.1; hTSH2B); Testis-specific histone H2B	H2BC1 (HIST1H2BA, TSH2B)	6p22.2	H2B	H2B1A	127	Q96A08	1
P33778	Q4KN36	H2B1B_HUMAN	Histone H2B type 1-B	H2B-clustered histone 3; Histone H2B.1; Histone H2B.f (H2B/f)	H2BC3 (H2BFF, HIST1H2BB)	6p22.2	H2B	H2B1B	126	P33778	1
P62807	P02278; Q3B872; Q4VB69; Q93078; Q93080	H2B1C_HUMAN	Histone H2B type 1-C/E/F/G/I	Histone H2B.1 A; Histone H2B.a (H2B/a); Histone H2B.g (H2B/g); Histone H2B.h (H2B/h); Histone H2B.k (H2B/k); Histone H2B.l (H2B/l)	H2BC4 (H2BFL, HIST1H2BC); H2BC6 (H2BFH, HIST1H2BE); H2BC7 (H2BFG, HIST1H2BF); H2BC8 (H2BFA, HIST1H2BG); H2BC10 (H2BFK, HIST1H2BI)	6p22.2	H2B	H2B1C	126	P62807	1
P58876	-	H2B1D_HUMAN	Histone H2B type 1-D	H2B-clustered histone 5; HIRA-interacting protein 2; Histone H2B.1 B; Histone H2B.b (H2B/b)	H2BC5 (H2BFB, HIRIP2, HIST1H2BD)	6p22.2	H2B	H2B1D	126	P58876	1
Q93079	B2R541; Q4VB74	H2B1H_HUMAN	Histone H2B type 1-H	H2B-clustered histone 9; Histone H2B.j (H2B/j)	H2BC9 (H2BFJ, HIST1H2BH)	6p22.2	H2B	H2B1H	126	Q93079	1
P06899	B2R4J4; O60816	H2B1J_HUMAN	Histone H2B type 1-J	Histone H2B.1; Histone H2B.r (H2B/r)	H2BC11 (H2BFR, HIST1H2BJ)	6p22.1	H2B	H2B1J	126	P06899	1
O60814	A8K7P7; Q2VPI7	H2B1K_HUMAN	Histone H2B type 1-K	H2B K; HIRA-interacting protein 1	H2BC12 (H2BFT, HIRIP1, HIST1H2BK)	6p22.1	H2B	H2B1K	126	O60814	1
Q99880	B2R5A3; Q52LW9	H2B1L_HUMAN	Histone H2B type 1-L	Histone H2B.c (H2B/c)	H2BC13 (H2BFC, HIST1H2BL)	6p22.1	H2B	H2B1L	126	Q99880	1
Q99879	Q6NWQ3	H2B1M_HUMAN	Histone H2B type 1-M	Histone H2B.e (H2B/e)	H2BC14 (H2BFE, HIST1H2BM)	6p22.1	H2B	H2B1M	126	Q99879	1
Q99877	B2R5L4; Q494S8; Q96FB7	H2B1N_HUMAN	Histone H2B type 1-N	Histone H2B.d (H2B/d)	H2BC15 (H2BFD, HIST1H2BN)	6p22.1	H2B	H2B1N	126	Q99877	1
P23527	Q3KPI7; Q8TCV6	H2B1O_HUMAN	Histone H2B type 1-O	H2B-clustered histone 17; Histone H2B.2; Histone H2B.n (H2B/n)	H2BC17 (H2BFH, H2BFN, HIST1H2BO)	6p22.1	H2B	H2B1O	126	P23527	1
Q6DN03	B7Z677	H2B2C_HUMAN	Putative histone H2B type 2-C	H2B-clustered histone 20 pseudogene; Histone H2B.t (H2B/t)	H2BC20P (HIST2H2BC)	1q21.2	H2B	H2B2C	193	Q6DN03	1
Q6DRA6	-	H2B2D_HUMAN	Putative histone H2B type 2-D	H2B-clustered histone 19 pseudogene	H2BC19P (HIST2H2BD)	1q21.2	H2B	H2B2D	164	Q6DRA6	1
Q16778	A3KMC7; A8K110; Q4KMY1; Q5QNX0; Q9UE88	H2B2E_HUMAN	Histone H2B type 2-E	H2B-clustered histone 21; Histone H2B-GL105; Histone H2B.q (H2B/q)	H2BC21 (H2BFQ, HIST2H2BE)	1q21.2	H2B	H2B2E	126	Q16778	1
Q5QNW6	A8K0U9; B4DLA9	H2B2F_HUMAN	Histone H2B type 2-F	H2B-clustered histone 18	H2BC18 (HIST2H2BF)	1q21.2	H2B	H2B2F	126	Q5QNW6-1	2 (Q5QNW6-2 134)
Q8N257	A4FU05; Q3ZCP6; Q5TA30	H2B3B_HUMAN	Histone H2B type 3-B	H2B type 12; H2B-clustered histone 26; H2B.U histone 1	H2BC26 (H2BU1, HIST3H2BB)	1q42.13	H2B	H2B3B	126	Q8N257	1
P0C1H6	A6NP82	H2BFM_HUMAN	Histone H2B type F-M	Histone H2B.s (H2B/s)	H2BW2 (H2BFM)	Xq22.2	H2B	H2BFM	154	P0C1H6	1
P57053	A0AVF9; Q5R2W0	H2BFS_HUMAN	Histone H2B type F-S	H2B-clustered histone 12 like; H2B.S histone 1; Histone H2B.s (H2B/s)	H2BC12L (H2BFS, H2BS1)	21q22.3	H2B	H2BFS	126	P57053	1
A0A2R8Y619	-	H2BK1_HUMAN	Histone H2B type 2-K1	Histone H2B type 2-E1	H2BK1 (H2BE1)	7q36.1	H2B	H2BK1	122	A0A2R8Y619	1
P0DW85	-	H2BN1_HUMAN	Histone H2A.N	H2B.N; H2B.N variant histone 1	H2BN1	17q11.2	H2B	H2BN1	118	P0DW85	1
Q7Z2G1	B1AK72; Q147W3	H2BWT_HUMAN	Histone H2B type W-T	H2B histone family member W testis-specific; H2B.W histone 1	H2BW1 (H2BFWT)	Xq22.2	H2B	H2BWT	175	Q7Z2G1	1
P68431	A0PJT7; A5PLR1; P02295; P02296; P16106; Q6ISV8; Q6NWP8; Q6NWP9; Q6NXU4; Q71DJ3; Q93081	H31_HUMAN	Histone H3.1	Histone H3/a; Histone H3/b; Histone H3/c; Histone H3/d; Histone H3/f; Histone H3/h; Histone H3/I; Histone H3/j; Histone H3/k; Histone H3/l	H3C1 (H3FA, HIST1H3A); H3C2 (H3FL, HIST1H3B); H3C3 (H3FC HIST1H3C); H3C4 (H3FB, HIST1H3D); H3C6 (H3FD, HIST1H3E); H3C7 (H3FI, HIST1H3F); H3C8 (H3FH, HIST1H3G); H3C10 (H3FK, HIST1H3H); H3C11 (H3FF, HIST1H3I); H3C12 (H3FJ, HIST1H3J)	6p22.2, 6p22.1 (H3C10, H3C11, H3C12)	H3	H31	136	P68431	1
Q71DI3	A2BDF6; A6NFS4; Q6B053	H32_HUMAN	Histone H3.2	H3-clustered histone 13; H3-clustered histone 14; H3-clustered histone 15; Histone H3/m; Histone H3/o	H3C13 (HIST2H3D); H3C14 (H3F2, H3FM, HIST2H3C); H3C15 (HIST2H3A)	1q21.2	H3	H32	136	Q71DI3	1
P84243	P06351; P33155; Q5VV55; Q5VV56; Q66I33; Q9V3W4	H33_HUMAN	Histone H3.3	-	H3-3A (H3.3A, H3F3, H3F3A); H3-3B (H3.3B, H3F3B)	1q42.12 (H3-3A), 17q25.1 (H3-3B)	H3	H33	136	P84243	1
Q16695	B2R5K3; Q6FGU4	H31T_HUMAN	Histone H3.1t	H3/t; H3t; H3/g; Histone H3.4	H3-4 (H3FT, HIST3H3)	1q42.13	H3	H31T	136	Q16695	1
Q6NXT2	E9P281	H3C_HUMAN	Histone H3.3C	Histone H3.5	H3-5 (H3F3C)	12p11.21	H3	H3C	135	Q6NXT2	1
Q5TEC6	-	H37_HUMAN	Histone H3-7	-	H3-7 (H3-2, HIST2H3PS2)	1q21.1	H3	H37	136	Q5TEC6	1
P0DPK2	-	H3Y1_HUMAN	Histone H3.Y	Histone H3.Y1	H3Y1	5p15.1	H3	H3Y1	136	P0DPK2	1
P0DPK5	-	H3Y2_HUMAN	Histone H3.X	Histone H3.Y2	H3Y2	5p15.1	H3	H3Y2	147	P0DPK5	1
P49450	D6W544; Q53T74; Q9BVW2	CENPA_HUMAN	Histone H3-like centromeric protein A	Centromere autoantigen A; Centromere protein A (CENP-A)	CENPA	2p23.3	H3	CENPA	140	P49450-1	2 (P49450-2 114)
P62805	A2VCL0; P02304; P02305; Q6DRA9; Q6FGB8; Q6NWP7	H4_HUMAN	Histone H4	-	H4C1 (H4/A, H4FA, HIST1H4A); H4C2 (H4/I, H4FI, HIST1H4B); H4C3 (H4/G, H4FG, HIST1H4C); H4C4 (H4/B, H4FB, HIST1H4D); H4C5 (H4/J, H4FJ, HIST1H4E); H4C6 (H4/C, H4FC, HIST1H4F); H4C8 (H4/H, H4FH, HIST1H4H); H4C9 (H4/M, H4FM, HIST1H4I); H4C11 (H4/E, H4FE, HIST1H4J); H4C12 (H4/D, H4FD, HIST1H4K); H4C13 (H4/K, H4FK, HIST1H4L); H4C14 (H4/N, H4F2, H4FN, HIST2H4, HIST2H4A); H4C15 (H4/O, H4FO, HIST2H4B); H4…	6p22.2, 6p22.1 (H4C9, H4C11, H4C12, H4C13), 1q21.2 (H4C14, H4C15), 12p12.3 (H4C16)	H4	H4	103	P62805	1
Q99525	-	H4G_HUMAN	Histone H4-like protein type G	H4-clustered histone 7	H4C7 (H4/L, H4FL, HIST1H4G)	6p22.2	H4	H4G	98	Q99525	1
* Q9P0M6|H2AW_HUMAN and O75409|HYPM_HUMAN are not counted into H2A family in UniProt.

## Sheet: #H1
					KEYS
					PROTEIN SEQUENCE LEVEL
			M		Initiator Methionine
			K		Site information supported by LTP [Confidence Level 3]
			K		Site information only supported by HTP [Confidence Level 2]
			K		Site information supported by ISD [Confidence Level 1a]
			K		Site information supported by ISS [Confidence Level 1b]
					MODIFICATION LEVEL
			N		Modification featured in iPTMnet
			U		Modification featured in UniProtKB
			P		Modification featured in PhosphoSitePlus
			E		Modification featured in Phospho.ELM
			H		Modification featured in the HISTome2
			G		Modification featured in GlyGen (Glycosylation)
			L		Modification featured in GlyConnect (Glycosylation)
			M		Modification featured in MetOSite (Methionine Oxidation)
			S		Modification featured in SwissPalm (Palmitoylation)
			D		Modification featured in dbSNO (S-nitrosylation)
			1		Modification featured in article (Stützer et al., Nat. Commun., 2020) (UV-induced histone-DNA crosslinks in H1 family)
			2		Modification featured in article (O’Neil et al., Sci Adv., 2020) (Carbamoylation in H3 and H4 families)
			3		Modification featured in article (Andrés et al., Int J Mol Sci., 2020) (H1 modifications)
			U		Modification record generated by LTP, featured in the corresponding knowledgebase/database or article
			U		Modification record only generated by HTP, featured in the corresponding knowledgebase/database or article
			U		Modification record generated by ISD, featured in the corresponding knowledgebase/database
			i		Modification record generated by ISS
UniProt Accession
Q02539	H11_HUMAN	-	-	-	-	-	-	-	-	-	-	-	-	-	-	-	-	-	-	-	-	-	-	-	-	-	-	-	-	-	-	-	-	-	-	-	-	-	M	S	E	T	V	P	P	-	A	P	A
	AA Residue No.	-	-	-	-	-	-	-	-	-	-	-	-	-	-	-	-	-	-	-	-	-	-	-	-	-	-	-	-	-	-	-	-	-	-	-	-	-	1	2	3	4	5	6	7	-	8	9	10
	Site Location No.	-	-	-	-	-	-	-	-	-	-	-	-	-	-	-	-	-	-	-	-	-	-	-	-	-	-	-	-	-	-	-	-	-	-	-	-	-	0	1	2	3	4	5	6	-	7	8	9
	ph	-	-	-	-	-	-	-	-	-	-	-	-	-	-	-	-	-	-	-	-	-	-	-	-	-	-	-	-	-	-	-	-	-	-	-	-	-	-	NUPE3	-	NPE	-	-	-	-	-	-	-
	N-ac	-	-	-	-	-	-	-	-	-	-	-	-	-	-	-	-	-	-	-	-	-	-	-	-	-	-	-	-	-	-	-	-	-	-	-	-	-	i	U3	-	-	-	-	-	-	-	-	-
	ac	-	-	-	-	-	-	-	-	-	-	-	-	-	-	-	-	-	-	-	-	-	-	-	-	-	-	-	-	-	-	-	-	-	-	-	-	-	-	-	-	-	-	-	-	-	-	-	-
	me (K)	-	-	-	-	-	-	-	-	-	-	-	-	-	-	-	-	-	-	-	-	-	-	-	-	-	-	-	-	-	-	-	-	-	-	-	-	-	-	-	-	-	-	-	-	-	-	-	-
	ADPr	-	-	-	-	-	-	-	-	-	-	-	-	-	-	-	-	-	-	-	-	-	-	-	-	-	-	-	-	-	-	-	-	-	-	-	-	-	-	-	i	-	-	-	-	-	-	-	-
	for	-	-	-	-	-	-	-	-	-	-	-	-	-	-	-	-	-	-	-	-	-	-	-	-	-	-	-	-	-	-	-	-	-	-	-	-	-	-	-	-	-	-	-	-	-	-	-	-
	ub	-	-	-	-	-	-	-	-	-	-	-	-	-	-	-	-	-	-	-	-	-	-	-	-	-	-	-	-	-	-	-	-	-	-	-	-	-	-	-	-	-	-	-	-	-	-	-	-
P16403	H12_HUMAN	-	-	-	-	-	-	-	-	-	-	-	-	-	-	-	-	-	-	-	-	-	-	-	-	-	-	-	-	-	-	-	-	-	-	-	-	-	M	S	E	T	A	P	A	-	A	P	A
	AA Residue No.	-	-	-	-	-	-	-	-	-	-	-	-	-	-	-	-	-	-	-	-	-	-	-	-	-	-	-	-	-	-	-	-	-	-	-	-	-	1	2	3	4	5	6	7	-	8	9	10
	Site Location No.	-	-	-	-	-	-	-	-	-	-	-	-	-	-	-	-	-	-	-	-	-	-	-	-	-	-	-	-	-	-	-	-	-	-	-	-	-	0	1	2	3	4	5	6	-	7	8	9
	ph	-	-	-	-	-	-	-	-	-	-	-	-	-	-	-	-	-	-	-	-	-	-	-	-	-	-	-	-	-	-	-	-	-	-	-	-	-	-	NUPE3	-	NP	-	-	-	-	-	-	-
	N-ac	-	-	-	-	-	-	-	-	-	-	-	-	-	-	-	-	-	-	-	-	-	-	-	-	-	-	-	-	-	-	-	-	-	-	-	-	-	i	NU3	-	-	-	-	-	-	-	-	-
	ac	-	-	-	-	-	-	-	-	-	-	-	-	-	-	-	-	-	-	-	-	-	-	-	-	-	-	-	-	-	-	-	-	-	-	-	-	-	-	-	-	-	-	-	-	-	-	-	-
	me (K)	-	-	-	-	-	-	-	-	-	-	-	-	-	-	-	-	-	-	-	-	-	-	-	-	-	-	-	-	-	-	-	-	-	-	-	-	-	-	-	-	-	-	-	-	-	-	-	-
	ADPr	-	-	-	-	-	-	-	-	-	-	-	-	-	-	-	-	-	-	-	-	-	-	-	-	-	-	-	-	-	-	-	-	-	-	-	-	-	-	-	i	-	-	-	-	-	-	-	-
	for	-	-	-	-	-	-	-	-	-	-	-	-	-	-	-	-	-	-	-	-	-	-	-	-	-	-	-	-	-	-	-	-	-	-	-	-	-	-	-	-	-	-	-	-	-	-	-	-
	ub	-	-	-	-	-	-	-	-	-	-	-	-	-	-	-	-	-	-	-	-	-	-	-	-	-	-	-	-	-	-	-	-	-	-	-	-	-	-	-	-	-	-	-	-	-	-	-	-
P16402	H13_HUMAN	-	-	-	-	-	-	-	-	-	-	-	-	-	-	-	-	-	-	-	-	-	-	-	-	-	-	-	-	-	-	-	-	-	-	-	-	-	M	S	E	T	A	P	L	-	A	P	T
	AA Residue No.	-	-	-	-	-	-	-	-	-	-	-	-	-	-	-	-	-	-	-	-	-	-	-	-	-	-	-	-	-	-	-	-	-	-	-	-	-	1	2	3	4	5	6	7	-	8	9	10
	Site Location No.	-	-	-	-	-	-	-	-	-	-	-	-	-	-	-	-	-	-	-	-	-	-	-	-	-	-	-	-	-	-	-	-	-	-	-	-	-	0	1	2	3	4	5	6	-	7	8	9
	ph	-	-	-	-	-	-	-	-	-	-	-	-	-	-	-	-	-	-	-	-	-	-	-	-	-	-	-	-	-	-	-	-	-	-	-	-	-	-	NUP	-	NP	-	-	-	-	-	-	NP
	N-ac	-	-	-	-	-	-	-	-	-	-	-	-	-	-	-	-	-	-	-	-	-	-	-	-	-	-	-	-	-	-	-	-	-	-	-	-	-	i	NU3	-	-	-	-	-	-	-	-	-
	ac	-	-	-	-	-	-	-	-	-	-	-	-	-	-	-	-	-	-	-	-	-	-	-	-	-	-	-	-	-	-	-	-	-	-	-	-	-	-	-	-	-	-	-	-	-	-	-	-
	me (K)	-	-	-	-	-	-	-	-	-	-	-	-	-	-	-	-	-	-	-	-	-	-	-	-	-	-	-	-	-	-	-	-	-	-	-	-	-	-	-	-	-	-	-	-	-	-	-	-
	ADPr	-	-	-	-	-	-	-	-	-	-	-	-	-	-	-	-	-	-	-	-	-	-	-	-	-	-	-	-	-	-	-	-	-	-	-	-	-	-	-	i	-	-	-	-	-	-	-	-
	for	-	-	-	-	-	-	-	-	-	-	-	-	-	-	-	-	-	-	-	-	-	-	-	-	-	-	-	-	-	-	-	-	-	-	-	-	-	-	-	-	-	-	-	-	-	-	-	-
	ub	-	-	-	-	-	-	-	-	-	-	-	-	-	-	-	-	-	-	-	-	-	-	-	-	-	-	-	-	-	-	-	-	-	-	-	-	-	-	-	-	-	-	-	-	-	-	-	-
P10412	H14_HUMAN	-	-	-	-	-	-	-	-	-	-	-	-	-	-	-	-	-	-	-	-	-	-	-	-	-	-	-	-	-	-	-	-	-	-	-	-	-	M	S	E	T	A	P	A	-	A	P	A
	AA Residue No.	-	-	-	-	-	-	-	-	-	-	-	-	-	-	-	-	-	-	-	-	-	-	-	-	-	-	-	-	-	-	-	-	-	-	-	-	-	1	2	3	4	5	6	7	-	8	9	10
	Site Location No.	-	-	-	-	-	-	-	-	-	-	-	-	-	-	-	-	-	-	-	-	-	-	-	-	-	-	-	-	-	-	-	-	-	-	-	-	-	0	1	2	3	4	5	6	-	7	8	9
	ph	-	-	-	-	-	-	-	-	-	-	-	-	-	-	-	-	-	-	-	-	-	-	-	-	-	-	-	-	-	-	-	-	-	-	-	-	-	-	NUP3	-	NPE3	-	-	-	-	-	-	-
	N-ac	-	-	-	-	-	-	-	-	-	-	-	-	-	-	-	-	-	-	-	-	-	-	-	-	-	-	-	-	-	-	-	-	-	-	-	-	-	i	NU3	-	-	-	-	-	-	-	-	-
	ac	-	-	-	-	-	-	-	-	-	-	-	-	-	-	-	-	-	-	-	-	-	-	-	-	-	-	-	-	-	-	-	-	-	-	-	-	-	-	-	-	-	-	-	-	-	-	-	-
	me (K)	-	-	-	-	-	-	-	-	-	-	-	-	-	-	-	-	-	-	-	-	-	-	-	-	-	-	-	-	-	-	-	-	-	-	-	-	-	-	-	-	-	-	-	-	-	-	-	-
	me2	-	-	-	-	-	-	-	-	-	-	-	-	-	-	-	-	-	-	-	-	-	-	-	-	-	-	-	-	-	-	-	-	-	-	-	-	-	-	-	-	-	-	-	-	-	-	-	-
	ADPr	-	-	-	-	-	-	-	-	-	-	-	-	-	-	-	-	-	-	-	-	-	-	-	-	-	-	-	-	-	-	-	-	-	-	-	-	-	-	-	3	-	-	-	-	-	-	-	-
	for	-	-	-	-	-	-	-	-	-	-	-	-	-	-	-	-	-	-	-	-	-	-	-	-	-	-	-	-	-	-	-	-	-	-	-	-	-	-	-	-	-	-	-	-	-	-	-	-
	ub	-	-	-	-	-	-	-	-	-	-	-	-	-	-	-	-	-	-	-	-	-	-	-	-	-	-	-	-	-	-	-	-	-	-	-	-	-	-	-	-	-	-	-	-	-	-	-	-
P16401	H15_HUMAN	-	-	-	-	-	-	-	-	-	-	-	-	-	-	-	-	-	-	-	-	-	-	-	-	-	-	-	-	-	-	-	-	-	-	-	-	-	M	S	E	T	A	P	A	-	E	T	A
	AA Residue No.	-	-	-	-	-	-	-	-	-	-	-	-	-	-	-	-	-	-	-	-	-	-	-	-	-	-	-	-	-	-	-	-	-	-	-	-	-	1	2	3	4	5	6	7	-	8	9	10
	Site Location No.	-	-	-	-	-	-	-	-	-	-	-	-	-	-	-	-	-	-	-	-	-	-	-	-	-	-	-	-	-	-	-	-	-	-	-	-	-	0	1	2	3	4	5	6	-	7	8	9
	ph	-	-	-	-	-	-	-	-	-	-	-	-	-	-	-	-	-	-	-	-	-	-	-	-	-	-	-	-	-	-	-	-	-	-	-	-	-	-	NUPE3	-	NPE3	-	-	-	-	-	NP	-
	N-ac	-	-	-	-	-	-	-	-	-	-	-	-	-	-	-	-	-	-	-	-	-	-	-	-	-	-	-	-	-	-	-	-	-	-	-	-	-	i	NU3	-	-	-	-	-	-	-	-	-
	ac	-	-	-	-	-	-	-	-	-	-	-	-	-	-	-	-	-	-	-	-	-	-	-	-	-	-	-	-	-	-	-	-	-	-	-	-	-	-	-	-	-	-	-	-	-	-	-	-
	me (K)	-	-	-	-	-	-	-	-	-	-	-	-	-	-	-	-	-	-	-	-	-	-	-	-	-	-	-	-	-	-	-	-	-	-	-	-	-	-	-	-	-	-	-	-	-	-	-	-
	ADPr	-	-	-	-	-	-	-	-	-	-	-	-	-	-	-	-	-	-	-	-	-	-	-	-	-	-	-	-	-	-	-	-	-	-	-	-	-	-	-	i	-	-	-	-	-	-	-	-
	for	-	-	-	-	-	-	-	-	-	-	-	-	-	-	-	-	-	-	-	-	-	-	-	-	-	-	-	-	-	-	-	-	-	-	-	-	-	-	-	-	-	-	-	-	-	-	-	-
	ub	-	-	-	-	-	-	-	-	-	-	-	-	-	-	-	-	-	-	-	-	-	-	-	-	-	-	-	-	-	-	-	-	-	-	-	-	-	-	-	-	-	-	-	-	-	-	-	-
P07305	H10_HUMAN	-	-	-	-	-	-	-	-	-	-	-	-	-	-	-	-	-	-	-	-	-	-	-	-	-	-	-	-	-	-	-	-	-	-	-	-	-	M	T	E	N	-	-	-	-	-	S	T
	AA Residue No.	-	-	-	-	-	-	-	-	-	-	-	-	-	-	-	-	-	-	-	-	-	-	-	-	-	-	-	-	-	-	-	-	-	-	-	-	-	1	2	3	4	-	-	-	-	-	5	6
	Site Location No.	-	-	-	-	-	-	-	-	-	-	-	-	-	-	-	-	-	-	-	-	-	-	-	-	-	-	-	-	-	-	-	-	-	-	-	-	-	0	1	2	3	-	-	-	-	-	4	5
	ph	-	-	-	-	-	-	-	-	-	-	-	-	-	-	-	-	-	-	-	-	-	-	-	-	-	-	-	-	-	-	-	-	-	-	-	-	-	-	NP	-	-	-	-	-	-	-	NP	-
	N-ac	-	-	-	-	-	-	-	-	-	-	-	-	-	-	-	-	-	-	-	-	-	-	-	-	-	-	-	-	-	-	-	-	-	-	-	-	-	NU	NU	-	-	-	-	-	-	-	-	-
	ac	-	-	-	-	-	-	-	-	-	-	-	-	-	-	-	-	-	-	-	-	-	-	-	-	-	-	-	-	-	-	-	-	-	-	-	-	-	-	-	-	-	-	-	-	-	-	-	-
	meX (K)	-	-	-	-	-	-	-	-	-	-	-	-	-	-	-	-	-	-	-	-	-	-	-	-	-	-	-	-	-	-	-	-	-	-	-	-	-	-	-	-	-	-	-	-	-	-	-	-
	me (K)	-	-	-	-	-	-	-	-	-	-	-	-	-	-	-	-	-	-	-	-	-	-	-	-	-	-	-	-	-	-	-	-	-	-	-	-	-	-	-	-	-	-	-	-	-	-	-	-
	ADPr	-	-	-	-	-	-	-	-	-	-	-	-	-	-	-	-	-	-	-	-	-	-	-	-	-	-	-	-	-	-	-	-	-	-	-	-	-	-	-	i	-	-	-	-	-	-	-	-
	dam	-	-	-	-	-	-	-	-	-	-	-	-	-	-	-	-	-	-	-	-	-	-	-	-	-	-	-	-	-	-	-	-	-	-	-	-	-	-	-	-	U	-	-	-	-	-	-	-
	N-gly	-	-	-	-	-	-	-	-	-	-	-	-	-	-	-	-	-	-	-	-	-	-	-	-	-	-	-	-	-	-	-	-	-	-	-	-	-	-	-	-	P	-	-	-	-	-	-	-
	for	-	-	-	-	-	-	-	-	-	-	-	-	-	-	-	-	-	-	-	-	-	-	-	-	-	-	-	-	-	-	-	-	-	-	-	-	-	-	-	-	-	-	-	-	-	-	-	-
	ub	-	-	-	-	-	-	-	-	-	-	-	-	-	-	-	-	-	-	-	-	-	-	-	-	-	-	-	-	-	-	-	-	-	-	-	-	-	-	-	-	-	-	-	-	-	-	-	-
Q92522	H1X_HUMAN	-	-	-	-	-	-	-	-	-	-	-	-	-	-	-	-	-	-	-	-	-	-	-	-	-	-	-	-	-	-	-	-	-	M	S	V	E	L	E	E	A	L	P	V	-	T	T	A
	AA Residue No.	-	-	-	-	-	-	-	-	-	-	-	-	-	-	-	-	-	-	-	-	-	-	-	-	-	-	-	-	-	-	-	-	-	1	2	3	4	5	6	7	8	9	10	11	-	12	13	14
	Site Location No.	-	-	-	-	-	-	-	-	-	-	-	-	-	-	-	-	-	-	-	-	-	-	-	-	-	-	-	-	-	-	-	-	-	0	1	2	3	4	5	6	7	8	9	10	-	11	12	13
	ph	-	-	-	-	-	-	-	-	-	-	-	-	-	-	-	-	-	-	-	-	-	-	-	-	-	-	-	-	-	-	-	-	-	-	NUPE	-	-	-	-	-	-	-	-	-	-	-	-	-
	N-ac	-	-	-	-	-	-	-	-	-	-	-	-	-	-	-	-	-	-	-	-	-	-	-	-	-	-	-	-	-	-	-	-	-	-	NU	-	-	-	-	-	-	-	-	-	-	-	-	-
	ox	-	-	-	-	-	-	-	-	-	-	-	-	-	-	-	-	-	-	-	-	-	-	-	-	-	-	-	-	-	-	-	-	-	-	-	-	-	-	-	-	-	-	-	-	-	-	-	-
	ub	-	-	-	-	-	-	-	-	-	-	-	-	-	-	-	-	-	-	-	-	-	-	-	-	-	-	-	-	-	-	-	-	-	-	-	-	-	-	-	-	-	-	-	-	-	-	-	-
Q8IZA3	H18_HUMAN	-	-	-	-	-	-	-	-	-	-	-	-	-	-	-	-	-	-	-	-	-	-	-	-	-	-	-	-	M	A	P	G	S	V	T	S	D	I	S	-	-	-	P	S	-	S	T	S
	AA Residue No.	-	-	-	-	-	-	-	-	-	-	-	-	-	-	-	-	-	-	-	-	-	-	-	-	-	-	-	-	1	2	3	4	5	6	7	8	9	10	11	-	-	-	12	13	-	14	15	16
	Site Location No.	-	-	-	-	-	-	-	-	-	-	-	-	-	-	-	-	-	-	-	-	-	-	-	-	-	-	-	-	0	1	2	3	4	5	6	7	8	9	10	-	-	-	11	12	-	13	14	15
	ph	-	-	-	-	-	-	-	-	-	-	-	-	-	-	-	-	-	-	-	-	-	-	-	-	-	-	-	-	-	-	-	-	-	-	NP	-	-	-	-	-	-	-	-	-	-	-	-	-
Q75WM6	H1FNT_HUMAN	-	-	-	-	-	-	-	-	-	-	-	-	-	-	-	-	-	-	-	-	-	-	-	-	-	-	-	-	-	-	-	-	-	M	E	Q	A	L	T	G	E	A	Q	S	R	W	P	R
	AA Residue No.	-	-	-	-	-	-	-	-	-	-	-	-	-	-	-	-	-	-	-	-	-	-	-	-	-	-	-	-	-	-	-	-	-	1	2	3	4	5	6	7	8	9	10	11	12	13	14	15
	Site Location No.	-	-	-	-	-	-	-	-	-	-	-	-	-	-	-	-	-	-	-	-	-	-	-	-	-	-	-	-	-	-	-	-	-	0	1	2	3	4	5	6	7	8	9	10	11	12	13	14
P22492	H1T_HUMAN	-	-	-	-	-	-	-	-	-	-	-	-	-	-	-	-	-	-	-	-	-	-	-	-	-	-	-	-	-	-	-	-	-	-	-	-	-	M	S	E	T	V	P	A	-	A	S	A
	AA Residue No.	-	-	-	-	-	-	-	-	-	-	-	-	-	-	-	-	-	-	-	-	-	-	-	-	-	-	-	-	-	-	-	-	-	-	-	-	-	1	2	3	4	5	6	7	-	8	9	10
	Site Location No.	-	-	-	-	-	-	-	-	-	-	-	-	-	-	-	-	-	-	-	-	-	-	-	-	-	-	-	-	-	-	-	-	-	-	-	-	-	0	1	2	3	4	5	6	-	7	8	9
	ph	-	-	-	-	-	-	-	-	-	-	-	-	-	-	-	-	-	-	-	-	-	-	-	-	-	-	-	-	-	-	-	-	-	-	-	-	-	-	P	-	i	-	-	-	-	-	UP	-
	N-ac	-	-	-	-	-	-	-	-	-	-	-	-	-	-	-	-	-	-	-	-	-	-	-	-	-	-	-	-	-	-	-	-	-	-	-	-	-	i	i	-	-	-	-	-	-	-	-	-
	ac	-	-	-	-	-	-	-	-	-	-	-	-	-	-	-	-	-	-	-	-	-	-	-	-	-	-	-	-	-	-	-	-	-	-	-	-	-	-	-	-	-	-	-	-	-	-	-	-
	me (K)	-	-	-	-	-	-	-	-	-	-	-	-	-	-	-	-	-	-	-	-	-	-	-	-	-	-	-	-	-	-	-	-	-	-	-	-	-	-	-	-	-	-	-	-	-	-	-	-
	ADPr	-	-	-	-	-	-	-	-	-	-	-	-	-	-	-	-	-	-	-	-	-	-	-	-	-	-	-	-	-	-	-	-	-	-	-	-	-	-	-	i	-	-	-	-	-	-	-	-
	for	-	-	-	-	-	-	-	-	-	-	-	-	-	-	-	-	-	-	-	-	-	-	-	-	-	-	-	-	-	-	-	-	-	-	-	-	-	-	-	-	-	-	-	-	-	-	-	-
	ub	-	-	-	-	-	-	-	-	-	-	-	-	-	-	-	-	-	-	-	-	-	-	-	-	-	-	-	-	-	-	-	-	-	-	-	-	-	-	-	-	-	-	-	-	-	-	-	-
P60008	HILS1_HUMAN	M	L	H	A	S	T	I	W	H	L	R	S	T	P	P	R	R	K	Q	W	G	H	C	D	P	H	R	I	L	V	A	S	E	V	T	T	E	I	T	S	P	T	P	A	P	R	A	Q
	AA Residue No.	1	2	3	4	5	6	7	8	9	10	11	12	13	14	15	16	17	18	19	20	21	22	23	24	25	26	27	28	29	30	31	32	33	34	35	36	37	38	39	40	41	42	43	44	45	46	47	48
	Site Location No.	0	1	2	3	4	5	6	7	8	9	10	11	12	13	14	15	16	17	18	19	20	21	22	23	24	25	26	27	28	29	30	31	32	33	34	35	36	37	38	39	40	41	42	43	44	45	46	47
UniProt Accession
Q02539	H11_HUMAN	L	A	G	-	-	-	-	K	-	-	-	-	-	-	-	-	-	-	-	-	-	-	-	-	-	-	-	-	-	K	A	K	K	P	-	-	-	-	-	-	-	-	-	A	K	A	-	-
	AA Residue No.	19	20	21	-	-	-	-	22	-	-	-	-	-	-	-	-	-	-	-	-	-	-	-	-	-	-	-	-	-	23	24	25	26	27	-	-	-	-	-	-	-	-	-	28	29	30	-	-
	Site Location No.	18	19	20	-	-	-	-	21	-	-	-	-	-	-	-	-	-	-	-	-	-	-	-	-	-	-	-	-	-	22	23	24	25	26	-	-	-	-	-	-	-	-	-	27	28	29	-	-
	ph	-	-	-	-	-	-	-	-	-	-	-	-	-	-	-	-	-	-	-	-	-	-	-	-	-	-	-	-	-	-	-	-	-	-	-	-	-	-	-	-	-	-	-	-	-	-	-	-
	ac	-	-	-	-	-	-	-	3	-	-	-	-	-	-	-	-	-	-	-	-	-	-	-	-	-	-	-	-	-	i	-	-	NP	-	-	-	-	-	-	-	-	-	-	-	-	-	-	-
	me (K)	-	-	-	-	-	-	-	i	-	-	-	-	-	-	-	-	-	-	-	-	-	-	-	-	-	-	-	-	-	P	-	i	i	-	-	-	-	-	-	-	-	-	-	-	-	-	-	-
	me2	-	-	-	-	-	-	-	i	-	-	-	-	-	-	-	-	-	-	-	-	-	-	-	-	-	-	-	-	-	i	-	-	i	-	-	-	-	-	-	-	-	-	-	-	-	-	-	-
	me3	-	-	-	-	-	-	-	-	-	-	-	-	-	-	-	-	-	-	-	-	-	-	-	-	-	-	-	-	-	-	-	-	i	-	-	-	-	-	-	-	-	-	-	-	-	-	-	-
	bhb	-	-	-	-	-	-	-	-	-	-	-	-	-	-	-	-	-	-	-	-	-	-	-	-	-	-	-	-	-	-	-	-	-	-	-	-	-	-	-	-	-	-	-	-	-	-	-	-
	hib	-	-	-	-	-	-	-	-	-	-	-	-	-	-	-	-	-	-	-	-	-	-	-	-	-	-	-	-	-	i	-	-	i	-	-	-	-	-	-	-	-	-	-	-	-	-	-	-
	cro	-	-	-	-	-	-	-	-	-	-	-	-	-	-	-	-	-	-	-	-	-	-	-	-	-	-	-	-	-	-	-	-	-	-	-	-	-	-	-	-	-	-	-	-	-	-	-	-
	for	-	-	-	-	-	-	-	-	-	-	-	-	-	-	-	-	-	-	-	-	-	-	-	-	-	-	-	-	-	-	-	-	-	-	-	-	-	-	-	-	-	-	-	-	-	-	-	-
	ub	-	-	-	-	-	-	-	-	-	-	-	-	-	-	-	-	-	-	-	-	-	-	-	-	-	-	-	-	-	-	-	-	-	-	-	-	-	-	-	-	-	-	-	-	-	-	-	-
P16403	H12_HUMAN	P	V	K	-	-	-	-	K	-	-	-	-	-	-	-	-	-	-	-	-	-	-	-	-	-	-	-	-	-	K	A	A	K	K	-	-	-	-	-	-	-	-	-	-	-	-	-	-
	AA Residue No.	19	20	21	-	-	-	-	22	-	-	-	-	-	-	-	-	-	-	-	-	-	-	-	-	-	-	-	-	-	23	24	25	26	27	-	-	-	-	-	-	-	-	-	-	-	-	-	-
	Site Location No.	18	19	20	-	-	-	-	21	-	-	-	-	-	-	-	-	-	-	-	-	-	-	-	-	-	-	-	-	-	22	23	24	25	26	-	-	-	-	-	-	-	-	-	-	-	-	-	-
	ph	-	-	-	-	-	-	-	-	-	-	-	-	-	-	-	-	-	-	-	-	-	-	-	-	-	-	-	-	-	-	-	-	-	-	-	-	-	-	-	-	-	-	-	-	-	-	-	-
	ac	-	-	P	-	-	-	-	3	-	-	-	-	-	-	-	-	-	-	-	-	-	-	-	-	-	-	-	-	-	P	-	-	i	-	-	-	-	-	-	-	-	-	-	-	-	-	-	-
	meX (K)	-	-	-	-	-	-	-	-	-	-	-	-	-	-	-	-	-	-	-	-	-	-	-	-	-	-	-	-	-	-	-	-	N	N	-	-	-	-	-	-	-	-	-	-	-	-	-	-
	me (K)	-	-	i	-	-	-	-	i	-	-	-	-	-	-	-	-	-	-	-	-	-	-	-	-	-	-	-	-	-	i	-	-	P	P3	-	-	-	-	-	-	-	-	-	-	-	-	-	-
	me2	-	-	i	-	-	-	-	i	-	-	-	-	-	-	-	-	-	-	-	-	-	-	-	-	-	-	-	-	-	i	-	-	i	-	-	-	-	-	-	-	-	-	-	-	-	-	-	-
	me3	-	-	-	-	-	-	-	-	-	-	-	-	-	-	-	-	-	-	-	-	-	-	-	-	-	-	-	-	-	-	-	-	i	-	-	-	-	-	-	-	-	-	-	-	-	-	-	-
	Nω-me	-	-	-	-	-	-	-	-	-	-	-	-	-	-	-	-	-	-	-	-	-	-	-	-	-	-	-	-	-	-	-	-	-	-	-	-	-	-	-	-	-	-	-	-	-	-	-	-
	sym/asym me2	-	-	-	-	-	-	-	-	-	-	-	-	-	-	-	-	-	-	-	-	-	-	-	-	-	-	-	-	-	-	-	-	-	-	-	-	-	-	-	-	-	-	-	-	-	-	-	-
	bhb	-	-	-	-	-	-	-	-	-	-	-	-	-	-	-	-	-	-	-	-	-	-	-	-	-	-	-	-	-	-	-	-	-	-	-	-	-	-	-	-	-	-	-	-	-	-	-	-
	hib	-	-	-	-	-	-	-	-	-	-	-	-	-	-	-	-	-	-	-	-	-	-	-	-	-	-	-	-	-	U	-	-	U	U	-	-	-	-	-	-	-	-	-	-	-	-	-	-
	cro	-	-	-	-	-	-	-	-	-	-	-	-	-	-	-	-	-	-	-	-	-	-	-	-	-	-	-	-	-	-	-	-	-	-	-	-	-	-	-	-	-	-	-	-	-	-	-	-
	for	-	-	-	-	-	-	-	-	-	-	-	-	-	-	-	-	-	-	-	-	-	-	-	-	-	-	-	-	-	-	-	-	-	-	-	-	-	-	-	-	-	-	-	-	-	-	-	-
	ub	-	-	NP	-	-	-	-	-	-	-	-	-	-	-	-	-	-	-	-	-	-	-	-	-	-	-	-	-	-	-	-	-	P	-	-	-	-	-	-	-	-	-	-	-	-	-	-	-
P16402	H13_HUMAN	P	V	K	-	-	-	-	K	-	-	-	-	-	-	-	-	-	-	-	-	-	-	-	-	-	-	-	-	-	K	A	K	K	A	-	-	-	-	-	-	-	-	-	-	-	G	-	-
	AA Residue No.	19	20	21	-	-	-	-	22	-	-	-	-	-	-	-	-	-	-	-	-	-	-	-	-	-	-	-	-	-	23	24	25	26	27	-	-	-	-	-	-	-	-	-	-	-	28	-	-
	Site Location No.	18	19	20	-	-	-	-	21	-	-	-	-	-	-	-	-	-	-	-	-	-	-	-	-	-	-	-	-	-	22	23	24	25	26	-	-	-	-	-	-	-	-	-	-	-	27	-	-
	ph	-	-	-	-	-	-	-	-	-	-	-	-	-	-	-	-	-	-	-	-	-	-	-	-	-	-	-	-	-	-	-	-	-	-	-	-	-	-	-	-	-	-	-	-	-	-	-	-
	ac	-	-	i	-	-	-	-	i	-	-	-	-	-	-	-	-	-	-	-	-	-	-	-	-	-	-	-	-	-	P	-	-	P	-	-	-	-	-	-	-	-	-	-	-	-	-	-	-
	meX (K)	-	-	-	-	-	-	-	-	-	-	-	-	-	-	-	-	-	-	-	-	-	-	-	-	-	-	-	-	-	-	-	-	N	-	-	-	-	-	-	-	-	-	-	-	-	-	-	-
	me (K)	-	-	i	-	-	-	-	i	-	-	-	-	-	-	-	-	-	-	-	-	-	-	-	-	-	-	-	-	-	i	-	3	P3	-	-	-	-	-	-	-	-	-	-	-	-	-	-	-
	me2	-	-	i	-	-	-	-	i	-	-	-	-	-	-	-	-	-	-	-	-	-	-	-	-	-	-	-	-	-	i	-	-	i	-	-	-	-	-	-	-	-	-	-	-	-	-	-	-
	me3	-	-	-	-	-	-	-	-	-	-	-	-	-	-	-	-	-	-	-	-	-	-	-	-	-	-	-	-	-	-	-	-	i	-	-	-	-	-	-	-	-	-	-	-	-	-	-	-
	Nω-me	-	-	-	-	-	-	-	-	-	-	-	-	-	-	-	-	-	-	-	-	-	-	-	-	-	-	-	-	-	-	-	-	-	-	-	-	-	-	-	-	-	-	-	-	-	-	-	-
	sym/asym me2	-	-	-	-	-	-	-	-	-	-	-	-	-	-	-	-	-	-	-	-	-	-	-	-	-	-	-	-	-	-	-	-	-	-	-	-	-	-	-	-	-	-	-	-	-	-	-	-
	bhb	-	-	-	-	-	-	-	-	-	-	-	-	-	-	-	-	-	-	-	-	-	-	-	-	-	-	-	-	-	-	-	-	-	-	-	-	-	-	-	-	-	-	-	-	-	-	-	-
	hib	-	-	-	-	-	-	-	-	-	-	-	-	-	-	-	-	-	-	-	-	-	-	-	-	-	-	-	-	-	i	-	-	i	-	-	-	-	-	-	-	-	-	-	-	-	-	-	-
	cro	-	-	-	-	-	-	-	-	-	-	-	-	-	-	-	-	-	-	-	-	-	-	-	-	-	-	-	-	-	-	-	-	-	-	-	-	-	-	-	-	-	-	-	-	-	-	-	-
	for	-	-	-	-	-	-	-	-	-	-	-	-	-	-	-	-	-	-	-	-	-	-	-	-	-	-	-	-	-	-	-	-	-	-	-	-	-	-	-	-	-	-	-	-	-	-	-	-
	ub	-	-	i	-	-	-	-	-	-	-	-	-	-	-	-	-	-	-	-	-	-	-	-	-	-	-	-	-	-	-	-	-	-	-	-	-	-	-	-	-	-	-	-	-	-	-	-	-
P10412	H14_HUMAN	P	V	K	-	-	-	-	K	-	-	-	-	-	-	-	-	-	-	-	-	-	-	-	-	-	-	-	-	-	K	A	R	K	S	-	-	-	-	-	-	-	-	-	-	-	-	-	-
	AA Residue No.	19	20	21	-	-	-	-	22	-	-	-	-	-	-	-	-	-	-	-	-	-	-	-	-	-	-	-	-	-	23	24	25	26	27	-	-	-	-	-	-	-	-	-	-	-	-	-	-
	Site Location No.	18	19	20	-	-	-	-	21	-	-	-	-	-	-	-	-	-	-	-	-	-	-	-	-	-	-	-	-	-	22	23	24	25	26	-	-	-	-	-	-	-	-	-	-	-	-	-	-
	ph	-	-	-	-	-	-	-	-	-	-	-	-	-	-	-	-	-	-	-	-	-	-	-	-	-	-	-	-	-	-	-	-	-	NPEH3	-	-	-	-	-	-	-	-	-	-	-	-	-	-
	ac	-	-	P	-	-	-	-	i	-	-	-	-	-	-	-	-	-	-	-	-	-	-	-	-	-	-	-	-	-	P	-	-	NUPH3	-	-	-	-	-	-	-	-	-	-	-	-	-	-	-
	meX (K)	-	-	-	-	-	-	-	-	-	-	-	-	-	-	-	-	-	-	-	-	-	-	-	-	-	-	-	-	-	-	-	-	P	-	-	-	-	-	-	-	-	-	-	-	-	-	-	-
	me (K)	-	-	P3	-	-	-	-	3	-	-	-	-	-	-	-	-	-	-	-	-	-	-	-	-	-	-	-	-	-	P3	-	-	UPH3	-	-	-	-	-	-	-	-	-	-	-	-	-	-	-
	me2	-	-	P3	-	-	-	-	P3	-	-	-	-	-	-	-	-	-	-	-	-	-	-	-	-	-	-	-	-	-	P3	-	-	P3	-	-	-	-	-	-	-	-	-	-	-	-	-	-	-
	me3	-	-	-	-	-	-	-	-	-	-	-	-	-	-	-	-	-	-	-	-	-	-	-	-	-	-	-	-	-	-	-	-	P3	-	-	-	-	-	-	-	-	-	-	-	-	-	-	-
	Nω-me	-	-	-	-	-	-	-	-	-	-	-	-	-	-	-	-	-	-	-	-	-	-	-	-	-	-	-	-	-	-	-	3	-	-	-	-	-	-	-	-	-	-	-	-	-	-	-	-
	sym/asym me2	-	-	-	-	-	-	-	-	-	-	-	-	-	-	-	-	-	-	-	-	-	-	-	-	-	-	-	-	-	-	-	3	-	-	-	-	-	-	-	-	-	-	-	-	-	-	-	-
	bhb	-	-	-	-	-	-	-	-	-	-	-	-	-	-	-	-	-	-	-	-	-	-	-	-	-	-	-	-	-	-	-	-	-	-	-	-	-	-	-	-	-	-	-	-	-	-	-	-
	hib	-	-	-	-	-	-	-	-	-	-	-	-	-	-	-	-	-	-	-	-	-	-	-	-	-	-	-	-	-	i	-	-	i	-	-	-	-	-	-	-	-	-	-	-	-	-	-	-
	cro	-	-	-	-	-	-	-	-	-	-	-	-	-	-	-	-	-	-	-	-	-	-	-	-	-	-	-	-	-	-	-	-	-	-	-	-	-	-	-	-	-	-	-	-	-	-	-	-
	for	-	-	-	-	-	-	-	-	-	-	-	-	-	-	-	-	-	-	-	-	-	-	-	-	-	-	-	-	-	-	-	-	-	-	-	-	-	-	-	-	-	-	-	-	-	-	-	-
	suc	-	-	-	-	-	-	-	-	-	-	-	-	-	-	-	-	-	-	-	-	-	-	-	-	-	-	-	-	-	-	-	-	-	-	-	-	-	-	-	-	-	-	-	-	-	-	-	-
	ub	-	-	NP	-	-	-	-	-	-	-	-	-	-	-	-	-	-	-	-	-	-	-	-	-	-	-	-	-	-	-	-	-	-	-	-	-	-	-	-	-	-	-	-	-	-	-	-	-
	crosslink_T	-	-	-	-	-	-	-	-	-	-	-	-	-	-	-	-	-	-	-	-	-	-	-	-	-	-	-	-	-	-	-	-	-	-	-	-	-	-	-	-	-	-	-	-	-	-	-	-
	crosslink_C	-	-	-	-	-	-	-	-	-	-	-	-	-	-	-	-	-	-	-	-	-	-	-	-	-	-	-	-	-	-	-	-	-	-	-	-	-	-	-	-	-	-	-	-	-	-	-	-
P16401	H15_HUMAN	P	A	K	-	-	-	-	K	-	-	-	-	-	-	-	-	-	-	-	-	-	-	-	-	-	-	-	-	-	K	A	T	K	K	-	-	-	-	-	-	-	-	-	A	A	G	-	-
	AA Residue No.	19	20	21	-	-	-	-	22	-	-	-	-	-	-	-	-	-	-	-	-	-	-	-	-	-	-	-	-	-	23	24	25	26	27	-	-	-	-	-	-	-	-	-	28	29	30	-	-
	Site Location No.	18	19	20	-	-	-	-	21	-	-	-	-	-	-	-	-	-	-	-	-	-	-	-	-	-	-	-	-	-	22	23	24	25	26	-	-	-	-	-	-	-	-	-	27	28	29	-	-
	ph	-	-	-	-	-	-	-	-	-	-	-	-	-	-	-	-	-	-	-	-	-	-	-	-	-	-	-	-	-	-	-	NP	-	-	-	-	-	-	-	-	-	-	-	-	-	-	-	-
	ac	-	-	i	-	-	-	-	i	-	-	-	-	-	-	-	-	-	-	-	-	-	-	-	-	-	-	-	-	-	NP	-	-	NP	-	-	-	-	-	-	-	-	-	-	-	-	-	-	-
	meX (K)	-	-	-	-	-	-	-	-	-	-	-	-	-	-	-	-	-	-	-	-	-	-	-	-	-	-	-	-	-	-	-	-	-	N	-	-	-	-	-	-	-	-	-	-	-	-	-	-
	me (K)	-	-	P	-	-	-	-	P	-	-	-	-	-	-	-	-	-	-	-	-	-	-	-	-	-	-	-	-	-	P	-	-	i	UP3	-	-	-	-	-	-	-	-	-	-	-	-	-	-
	me2	-	-	i	-	-	-	-	P	-	-	-	-	-	-	-	-	-	-	-	-	-	-	-	-	-	-	-	-	-	i	-	-	i	-	-	-	-	-	-	-	-	-	-	-	-	-	-	-
	me3	-	-	-	-	-	-	-	-	-	-	-	-	-	-	-	-	-	-	-	-	-	-	-	-	-	-	-	-	-	-	-	-	i	-	-	-	-	-	-	-	-	-	-	-	-	-	-	-
	Nω-me	-	-	-	-	-	-	-	-	-	-	-	-	-	-	-	-	-	-	-	-	-	-	-	-	-	-	-	-	-	-	-	-	-	-	-	-	-	-	-	-	-	-	-	-	-	-	-	-
	sym/asym me2	-	-	-	-	-	-	-	-	-	-	-	-	-	-	-	-	-	-	-	-	-	-	-	-	-	-	-	-	-	-	-	-	-	-	-	-	-	-	-	-	-	-	-	-	-	-	-	-
	bhb	-	-	-	-	-	-	-	-	-	-	-	-	-	-	-	-	-	-	-	-	-	-	-	-	-	-	-	-	-	-	-	-	-	-	-	-	-	-	-	-	-	-	-	-	-	-	-	-
	hib	-	-	-	-	-	-	-	-	-	-	-	-	-	-	-	-	-	-	-	-	-	-	-	-	-	-	-	-	-	i	-	-	i	i	-	-	-	-	-	-	-	-	-	-	-	-	-	-
	cro	-	-	-	-	-	-	-	-	-	-	-	-	-	-	-	-	-	-	-	-	-	-	-	-	-	-	-	-	-	-	-	-	-	-	-	-	-	-	-	-	-	-	-	-	-	-	-	-
	for	-	-	-	-	-	-	-	-	-	-	-	-	-	-	-	-	-	-	-	-	-	-	-	-	-	-	-	-	-	-	-	-	-	-	-	-	-	-	-	-	-	-	-	-	-	-	-	-
	suc	-	-	-	-	-	-	-	-	-	-	-	-	-	-	-	-	-	-	-	-	-	-	-	-	-	-	-	-	-	-	-	-	-	-	-	-	-	-	-	-	-	-	-	-	-	-	-	-
	ub	-	-	i	-	-	-	-	-	-	-	-	-	-	-	-	-	-	-	-	-	-	-	-	-	-	-	-	-	-	-	-	-	-	-	-	-	-	-	-	-	-	-	-	-	-	-	-	-
P07305	H10_HUMAN	-	-	-	-	-	-	-	-	-	-	-	-	-	-	-	-	-	-	-	-	-	-	-	-	-	-	-	-	-	-	-	-	-	P	-	-	-	-	-	-	-	-	-	-	K	R	-	-
	AA Residue No.	-	-	-	-	-	-	-	-	-	-	-	-	-	-	-	-	-	-	-	-	-	-	-	-	-	-	-	-	-	-	-	-	-	13	-	-	-	-	-	-	-	-	-	-	14	15	-	-
	Site Location No.	-	-	-	-	-	-	-	-	-	-	-	-	-	-	-	-	-	-	-	-	-	-	-	-	-	-	-	-	-	-	-	-	-	12	-	-	-	-	-	-	-	-	-	-	13	14	-	-
	ph	-	-	-	-	-	-	-	-	-	-	-	-	-	-	-	-	-	-	-	-	-	-	-	-	-	-	-	-	-	-	-	-	-	-	-	-	-	-	-	-	-	-	-	-	-	-	-	-
	ac	-	-	-	-	-	-	-	-	-	-	-	-	-	-	-	-	-	-	-	-	-	-	-	-	-	-	-	-	-	-	-	-	-	-	-	-	-	-	-	-	-	-	-	-	NP	-	-	-
	me (K)	-	-	-	-	-	-	-	-	-	-	-	-	-	-	-	-	-	-	-	-	-	-	-	-	-	-	-	-	-	-	-	-	-	-	-	-	-	-	-	-	-	-	-	-	-	-	-	-
	me2	-	-	-	-	-	-	-	-	-	-	-	-	-	-	-	-	-	-	-	-	-	-	-	-	-	-	-	-	-	-	-	-	-	-	-	-	-	-	-	-	-	-	-	-	-	-	-	-
	ub	-	-	-	-	-	-	-	-	-	-	-	-	-	-	-	-	-	-	-	-	-	-	-	-	-	-	-	-	-	-	-	-	-	-	-	-	-	-	-	-	-	-	-	-	i	-	-	-
Q92522	H1X_HUMAN	A	G	G	-	-	-	-	S	-	-	-	-	-	-	-	-	-	-	-	-	-	-	-	-	-	-	-	-	-	A	A	L	S	P	-	-	-	-	-	-	-	-	-	S	K	K	-	-
	AA Residue No.	24	25	26	-	-	-	-	27	-	-	-	-	-	-	-	-	-	-	-	-	-	-	-	-	-	-	-	-	-	28	29	30	31	32	-	-	-	-	-	-	-	-	-	33	34	35	-	-
	Site Location No.	23	24	25	-	-	-	-	26	-	-	-	-	-	-	-	-	-	-	-	-	-	-	-	-	-	-	-	-	-	27	28	29	30	31	-	-	-	-	-	-	-	-	-	32	33	34	-	-
	ph	-	-	-	-	-	-	-	NP	-	-	-	-	-	-	-	-	-	-	-	-	-	-	-	-	-	-	-	-	-	-	-	-	NUPE3	-	-	-	-	-	-	-	-	-	-	NUPE	-	-	-	-
	ac	-	-	-	-	-	-	-	-	-	-	-	-	-	-	-	-	-	-	-	-	-	-	-	-	-	-	-	-	-	-	-	-	-	-	-	-	-	-	-	-	-	-	-	-	i	-	-	-
	me (K)	-	-	-	-	-	-	-	-	-	-	-	-	-	-	-	-	-	-	-	-	-	-	-	-	-	-	-	-	-	-	-	-	-	-	-	-	-	-	-	-	-	-	-	-	-	-	-	-
	me2	-	-	-	-	-	-	-	-	-	-	-	-	-	-	-	-	-	-	-	-	-	-	-	-	-	-	-	-	-	-	-	-	-	-	-	-	-	-	-	-	-	-	-	-	-	-	-	-
	bhb	-	-	-	-	-	-	-	-	-	-	-	-	-	-	-	-	-	-	-	-	-	-	-	-	-	-	-	-	-	-	-	-	-	-	-	-	-	-	-	-	-	-	-	-	-	-	-	-
	cro	-	-	-	-	-	-	-	-	-	-	-	-	-	-	-	-	-	-	-	-	-	-	-	-	-	-	-	-	-	-	-	-	-	-	-	-	-	-	-	-	-	-	-	-	-	-	-	-
	for	-	-	-	-	-	-	-	-	-	-	-	-	-	-	-	-	-	-	-	-	-	-	-	-	-	-	-	-	-	-	-	-	-	-	-	-	-	-	-	-	-	-	-	-	-	-	-	-
	ub	-	-	-	-	-	-	-	-	-	-	-	-	-	-	-	-	-	-	-	-	-	-	-	-	-	-	-	-	-	-	-	-	-	-	-	-	-	-	-	-	-	-	-	-	NP	-	-	-
Q8IZA3	H18_HUMAN	P	G	P	-	-	-	-	S	-	-	-	-	-	-	-	-	-	-	-	-	-	-	-	-	-	-	-	-	-	H	G	G	V	P	-	-	-	-	-	-	-	-	-	P	G	G	P	S
	AA Residue No.	29	30	31	-	-	-	-	32	-	-	-	-	-	-	-	-	-	-	-	-	-	-	-	-	-	-	-	-	-	33	34	35	36	37	-	-	-	-	-	-	-	-	-	38	39	40	41	42
	Site Location No.	28	29	30	-	-	-	-	31	-	-	-	-	-	-	-	-	-	-	-	-	-	-	-	-	-	-	-	-	-	32	33	34	35	36	-	-	-	-	-	-	-	-	-	37	38	39	40	41
Q75WM6	H1FNT_HUMAN	P	G	P	-	-	-	-	S	G	E	-	-	-	-	-	-	-	-	-	-	-	-	-	-	S	R	G	H	S	A	T	Q	L	P	A	-	-	-	-	-	E	K	T	V	G	G	P	S
	AA Residue No.	26	27	28	-	-	-	-	29	30	31	-	-	-	-	-	-	-	-	-	-	-	-	-	-	32	33	34	35	36	37	38	39	40	41	42	-	-	-	-	-	43	44	45	46	47	48	49	50
	Site Location No.	25	26	27	-	-	-	-	28	29	30	-	-	-	-	-	-	-	-	-	-	-	-	-	-	31	32	33	34	35	36	37	38	39	40	41	-	-	-	-	-	42	43	44	45	46	47	48	49
	ph	-	-	-	-	-	-	-	-	-	-	-	-	-	-	-	-	-	-	-	-	-	-	-	-	-	-	-	-	-	-	-	-	-	-	-	-	-	-	-	-	-	-	NP	-	-	-	-	-
P22492	H1T_HUMAN	P	T	K	-	-	-	-	K	-	-	-	-	-	-	-	-	-	-	-	-	-	-	-	-	-	-	-	-	-	R	G	R	K	P	-	-	-	-	-	-	-	-	-	A	G	L	-	-
	AA Residue No.	21	22	23	-	-	-	-	24	-	-	-	-	-	-	-	-	-	-	-	-	-	-	-	-	-	-	-	-	-	25	26	27	28	29	-	-	-	-	-	-	-	-	-	30	31	32	-	-
	Site Location No.	20	21	22	-	-	-	-	23	-	-	-	-	-	-	-	-	-	-	-	-	-	-	-	-	-	-	-	-	-	24	25	26	27	28	-	-	-	-	-	-	-	-	-	29	30	31	-	-
	ph	-	-	-	-	-	-	-	-	-	-	-	-	-	-	-	-	-	-	-	-	-	-	-	-	-	-	-	-	-	-	-	-	-	-	-	-	-	-	-	-	-	-	-	-	-	-	-	-
	ac	-	-	i	-	-	-	-	i	-	-	-	-	-	-	-	-	-	-	-	-	-	-	-	-	-	-	-	-	-	-	-	-	P	-	-	-	-	-	-	-	-	-	-	-	-	-	-	-
	me (K)	-	-	i	-	-	-	-	i	-	-	-	-	-	-	-	-	-	-	-	-	-	-	-	-	-	-	-	-	-	-	-	-	i	-	-	-	-	-	-	-	-	-	-	-	-	-	-	-
	me2	-	-	i	-	-	-	-	i	-	-	-	-	-	-	-	-	-	-	-	-	-	-	-	-	-	-	-	-	-	-	-	-	i	-	-	-	-	-	-	-	-	-	-	-	-	-	-	-
	me3	-	-	-	-	-	-	-	-	-	-	-	-	-	-	-	-	-	-	-	-	-	-	-	-	-	-	-	-	-	-	-	-	i	-	-	-	-	-	-	-	-	-	-	-	-	-	-	-
	Nω-me	-	-	-	-	-	-	-	-	-	-	-	-	-	-	-	-	-	-	-	-	-	-	-	-	-	-	-	-	-	-	-	-	-	-	-	-	-	-	-	-	-	-	-	-	-	-	-	-
	sym/asym me2	-	-	-	-	-	-	-	-	-	-	-	-	-	-	-	-	-	-	-	-	-	-	-	-	-	-	-	-	-	-	-	-	-	-	-	-	-	-	-	-	-	-	-	-	-	-	-	-
	bhb	-	-	-	-	-	-	-	-	-	-	-	-	-	-	-	-	-	-	-	-	-	-	-	-	-	-	-	-	-	-	-	-	-	-	-	-	-	-	-	-	-	-	-	-	-	-	-	-
	hib	-	-	-	-	-	-	-	-	-	-	-	-	-	-	-	-	-	-	-	-	-	-	-	-	-	-	-	-	-	-	-	-	i	-	-	-	-	-	-	-	-	-	-	-	-	-	-	-
	cro	-	-	-	-	-	-	-	-	-	-	-	-	-	-	-	-	-	-	-	-	-	-	-	-	-	-	-	-	-	-	-	-	-	-	-	-	-	-	-	-	-	-	-	-	-	-	-	-
	for	-	-	-	-	-	-	-	-	-	-	-	-	-	-	-	-	-	-	-	-	-	-	-	-	-	-	-	-	-	-	-	-	-	-	-	-	-	-	-	-	-	-	-	-	-	-	-	-
	ub	-	-	i	-	-	-	-	-	-	-	-	-	-	-	-	-	-	-	-	-	-	-	-	-	-	-	-	-	-	-	-	-	-	-	-	-	-	-	-	-	-	-	-	-	-	-	-	-
P60008	HILS1_HUMAN	L	D	P	L	S	G	H	T	G	R	E	A	E	R	H	F	A	T	V	S	I	S	A	V	E	L	K	Y	C	H	G	W	R	P	A	G	Q	R	V	P	S	K	T	A	T	G	-	-
	AA Residue No.	59	60	61	62	63	64	65	66	67	68	69	70	71	72	73	74	75	76	77	78	79	80	81	82	83	84	85	86	87	88	89	90	91	92	93	94	95	96	97	98	99	100	101	102	103	104	-	-
	Site Location No.	58	59	60	61	62	63	64	65	66	67	68	69	70	71	72	73	74	75	76	77	78	79	80	81	82	83	84	85	86	87	88	89	90	91	92	93	94	95	96	97	98	99	100	101	102	103	-	-
UniProt Accession
Q02539	H11_HUMAN	V	S	E	L	I	V	Q	A	A	S	S	S	K	E	R	G	G	V	S	L	A	A	L	K	K	A	-	L	A	A	A	G	Y	D	V	E	K	N	N	S	R	I	K	L	G	I	K	S
	AA Residue No.	43	44	45	46	47	48	49	50	51	52	53	54	55	56	57	58	59	60	61	62	63	64	65	66	67	68	-	69	70	71	72	73	74	75	76	77	78	79	80	81	82	83	84	85	86	87	88	89
	Site Location No.	42	43	44	45	46	47	48	49	50	51	52	53	54	55	56	57	58	59	60	61	62	63	64	65	66	67	-	68	69	70	71	72	73	74	75	76	77	78	79	80	81	82	83	84	85	86	87	88
	ph	-	UP	-	-	-	-	-	-	-	-	-	-	-	-	-	-	-	-	NP	-	-	-	-	-	-	-	-	-	-	-	-	-	NP	-	-	-	-	-	-	i	-	-	-	-	-	-	-	NP
	ac	-	-	-	-	-	-	-	-	-	-	-	-	3	-	-	-	-	-	-	-	-	-	-	P	3	-	-	-	-	-	-	-	-	-	-	-	NUP	-	-	-	-	-	-	-	-	-	NP3	-
	me (K)	-	-	-	-	-	-	-	-	-	-	-	-	i	-	-	-	-	-	-	-	-	-	-	i	i	-	-	-	-	-	-	-	-	-	-	-	i	-	-	-	-	-	i	-	-	-	i	-
	me2	-	-	-	-	-	-	-	-	-	-	-	-	-	-	-	-	-	-	-	-	-	-	-	-	-	-	-	-	-	-	-	-	-	-	-	-	i	-	-	-	-	-	-	-	-	-	-	-
	me3	-	-	-	-	-	-	-	-	-	-	-	-	-	-	-	-	-	-	-	-	-	-	-	-	-	-	-	-	-	-	-	-	-	-	-	-	i	-	-	-	-	-	-	-	-	-	-	-
	cit	-	-	-	-	-	-	-	-	-	-	-	-	-	-	U	-	-	-	-	-	-	-	-	-	-	-	-	-	-	-	-	-	-	-	-	-	-	-	-	-	-	-	-	-	-	-	-	-
	hyd	-	-	-	-	-	-	-	-	-	-	-	-	-	-	-	-	-	-	-	-	-	-	-	-	-	-	-	-	-	-	-	-	3	-	-	-	-	-	-	-	-	-	-	-	-	-	-	-
	bhb	-	-	-	-	-	-	-	-	-	-	-	-	U	-	-	-	-	-	-	-	-	-	-	-	U	-	-	-	-	-	-	-	-	-	-	-	i	-	-	-	-	-	-	-	-	-	U	-
	hib	-	-	-	-	-	-	-	-	-	-	-	-	i	-	-	-	-	-	-	-	-	-	-	i	i	-	-	-	-	-	-	-	-	-	-	-	i	-	-	-	-	-	i	-	-	-	i	-
	cro	-	-	-	-	-	-	-	-	-	-	-	-	-	-	-	-	-	-	-	-	-	-	-	-	i	-	-	-	-	-	-	-	-	-	-	-	-	-	-	-	-	-	-	-	-	-	i	-
	for	-	-	-	-	-	-	-	-	-	-	-	-	-	-	-	-	-	-	-	-	-	-	-	i	3	-	-	-	-	-	-	-	-	-	-	-	-	-	-	-	-	-	3	-	-	-	i	-
	suc	-	-	-	-	-	-	-	-	-	-	-	-	-	-	-	-	-	-	-	-	-	-	-	i	-	-	-	-	-	-	-	-	-	-	-	-	-	-	-	-	-	-	-	-	-	-	-	-
	ub	-	-	-	-	-	-	-	-	-	-	-	-	NP	-	-	-	-	-	-	-	-	-	-	P	NP	-	-	-	-	-	-	-	-	-	-	-	NP3	-	-	-	-	-	i	-	-	-	NP	-
P16403	H12_HUMAN	V	S	E	L	I	T	K	A	V	A	A	S	K	E	R	S	G	V	S	L	A	A	L	K	K	A	-	L	A	A	A	G	Y	D	V	E	K	N	N	S	R	I	K	L	G	L	K	S
	AA Residue No.	40	41	42	43	44	45	46	47	48	49	50	51	52	53	54	55	56	57	58	59	60	61	62	63	64	65	-	66	67	68	69	70	71	72	73	74	75	76	77	78	79	80	81	82	83	84	85	86
	Site Location No.	39	40	41	42	43	44	45	46	47	48	49	50	51	52	53	54	55	56	57	58	59	60	61	62	63	64	-	65	66	67	68	69	70	71	72	73	74	75	76	77	78	79	80	81	82	83	84	85
	ph	-	NP	-	-	-	NP	-	-	-	-	-	-	-	-	-	NP	-	-	NP	-	-	-	-	-	-	-	-	-	-	-	-	-	NP3	-	-	-	-	-	-	i	-	-	-	-	-	-	-	NP
	ac	-	-	-	-	-	-	NP3	-	-	-	-	-	NP3	-	-	-	-	-	-	-	-	-	-	NP3	3	-	-	-	-	-	-	-	-	-	-	-	NP	-	-	-	-	-	-	-	-	-	NP3	-
	meX (K)	-	-	-	-	-	-	-	-	-	-	-	-	N	-	-	-	-	-	-	-	-	-	-	-	-	-	-	-	-	-	-	-	-	-	-	-	N	-	-	-	-	-	-	-	-	-	-	-
	me (K)	-	-	-	-	-	-	3	-	-	-	-	-	P3	-	-	-	-	-	-	-	-	-	-	3	3	-	-	-	-	-	-	-	-	-	-	-	P3	-	-	-	-	-	i	-	-	-	3	-
	me2	-	-	-	-	-	-	-	-	-	-	-	-	-	-	-	-	-	-	-	-	-	-	-	-	-	-	-	-	-	-	-	-	-	-	-	-	3	-	-	-	-	-	-	-	-	-	-	-
	me3	-	-	-	-	-	-	-	-	-	-	-	-	-	-	-	-	-	-	-	-	-	-	-	-	-	-	-	-	-	-	-	-	-	-	-	-	3	-	-	-	-	-	-	-	-	-	-	-
	cit	-	-	-	-	-	-	-	-	-	-	-	-	-	-	U3	-	-	-	-	-	-	-	-	-	-	-	-	-	-	-	-	-	-	-	-	-	-	-	-	-	-	-	-	-	-	-	-	-
	hyd	-	-	-	-	-	-	-	-	-	-	-	-	-	-	-	-	-	-	-	-	-	-	-	-	-	-	-	-	-	-	-	-	3	-	-	-	-	-	-	-	-	-	-	-	-	-	-	-
	bhb	-	-	-	-	-	-	i	-	-	-	-	-	U	-	-	-	-	-	-	-	-	-	-	-	U	-	-	-	-	-	-	-	-	-	-	-	i	-	-	-	-	-	-	-	-	-	U	-
	hib	-	-	-	-	-	-	U3	-	-	-	-	-	U3	-	-	-	-	-	-	-	-	-	-	U3	U3	-	-	-	-	-	-	-	-	-	-	-	U	-	-	-	-	-	U	-	-	-	U3	-
	cro	-	-	-	-	-	-	-	-	-	-	-	-	-	-	-	-	-	-	-	-	-	-	-	-	U3	-	-	-	-	-	-	-	-	-	-	-	-	-	-	-	-	-	-	-	-	-	U3	-
	for	-	-	-	-	-	-	3	-	-	-	-	-	-	-	-	-	-	-	-	-	-	-	-	3	3	-	-	-	-	-	-	-	-	-	-	-	-	-	-	-	-	-	3	-	-	-	3	-
	suc	-	-	-	-	-	-	-	-	-	-	-	-	-	-	-	-	-	-	-	-	-	-	-	i	-	-	-	-	-	-	-	-	-	-	-	-	-	-	-	-	-	-	-	-	-	-	-	-
	ub	-	-	-	-	-	-	NP3	-	-	-	-	-	NP	-	-	-	-	-	-	-	-	-	-	NP3	NP3	-	-	-	-	-	-	-	-	-	-	-	NP3	-	-	-	-	-	i	-	-	-	NP	-
P16402	H13_HUMAN	V	S	E	L	I	T	K	A	V	A	A	S	K	E	R	S	G	V	S	L	A	A	L	K	K	A	-	L	A	A	A	G	Y	D	V	E	K	N	N	S	R	I	K	L	G	L	K	S
	AA Residue No.	41	42	43	44	45	46	47	48	49	50	51	52	53	54	55	56	57	58	59	60	61	62	63	64	65	66	-	67	68	69	70	71	72	73	74	75	76	77	78	79	80	81	82	83	84	85	86	87
	Site Location No.	40	41	42	43	44	45	46	47	48	49	50	51	52	53	54	55	56	57	58	59	60	61	62	63	64	65	-	66	67	68	69	70	71	72	73	74	75	76	77	78	79	80	81	82	83	84	85	86
	ph	-	NP	-	-	-	NP	-	-	-	-	-	-	-	-	-	NP	-	-	NP	-	-	-	-	-	-	-	-	-	-	-	-	-	NP3	-	-	-	-	-	-	i	-	-	-	-	-	-	-	NP
	ac	-	-	-	-	-	-	NP3	-	-	-	-	-	NP3	-	-	-	-	-	-	-	-	-	-	NP3	3	-	-	-	-	-	-	-	-	-	-	-	NP	-	-	-	-	-	-	-	-	-	NP3	-
	meX (K)	-	-	-	-	-	-	-	-	-	-	-	-	-	-	-	-	-	-	-	-	-	-	-	-	N	-	-	-	-	-	-	-	-	-	-	-	-	-	-	-	-	-	-	-	-	-	-	-
	me (K)	-	-	-	-	-	-	3	-	-	-	-	-	3	-	-	-	-	-	-	-	-	-	-	3	P3	-	-	-	-	-	-	-	-	-	-	-	3	-	-	-	-	-	i	-	-	-	i	-
	me2	-	-	-	-	-	-	-	-	-	-	-	-	-	-	-	-	-	-	-	-	-	-	-	-	-	-	-	-	-	-	-	-	-	-	-	-	3	-	-	-	-	-	-	-	-	-	-	-
	me3	-	-	-	-	-	-	-	-	-	-	-	-	-	-	-	-	-	-	-	-	-	-	-	-	-	-	-	-	-	-	-	-	-	-	-	-	3	-	-	-	-	-	-	-	-	-	-	-
	cit	-	-	-	-	-	-	-	-	-	-	-	-	-	-	U3	-	-	-	-	-	-	-	-	-	-	-	-	-	-	-	-	-	-	-	-	-	-	-	-	-	-	-	-	-	-	-	-	-
	hyd	-	-	-	-	-	-	-	-	-	-	-	-	-	-	-	-	-	-	-	-	-	-	-	-	-	-	-	-	-	-	-	-	3	-	-	-	-	-	-	-	-	-	-	-	-	-	-	-
	bhb	-	-	-	-	-	-	U	-	-	-	-	-	U	-	-	-	-	-	-	-	-	-	-	-	U	-	-	-	-	-	-	-	-	-	-	-	U	-	-	-	-	-	-	-	-	-	U	-
	hib	-	-	-	-	-	-	i	-	-	-	-	-	i	-	-	-	-	-	-	-	-	-	-	i	i	-	-	-	-	-	-	-	-	-	-	-	i	-	-	-	-	-	i	-	-	-	i	-
	cro	-	-	-	-	-	-	-	-	-	-	-	-	-	-	-	-	-	-	-	-	-	-	-	-	i	-	-	-	-	-	-	-	-	-	-	-	-	-	-	-	-	-	-	-	-	-	i	-
	for	-	-	-	-	-	-	3	-	-	-	-	-	-	-	-	-	-	-	-	-	-	-	-	3	3	-	-	-	-	-	-	-	-	-	-	-	-	-	-	-	-	-	3	-	-	-	3	-
	suc	-	-	-	-	-	-	-	-	-	-	-	-	-	-	-	-	-	-	-	-	-	-	-	i	-	-	-	-	-	-	-	-	-	-	-	-	-	-	-	-	-	-	-	-	-	-	-	-
	ub	-	-	-	-	-	-	NP3	-	-	-	-	-	NP	-	-	-	-	-	-	-	-	-	-	NP	NP	-	-	-	-	-	-	-	-	-	-	-	NP3	-	-	-	-	-	i	-	-	-	NP	-
P10412	H14_HUMAN	V	S	E	L	I	T	K	A	V	A	A	S	K	E	R	S	G	V	S	L	A	A	L	K	K	A	-	L	A	A	A	G	Y	D	V	E	K	N	N	S	R	I	K	L	G	L	K	S
	AA Residue No.	40	41	42	43	44	45	46	47	48	49	50	51	52	53	54	55	56	57	58	59	60	61	62	63	64	65	-	66	67	68	69	70	71	72	73	74	75	76	77	78	79	80	81	82	83	84	85	86
	Site Location No.	39	40	41	42	43	44	45	46	47	48	49	50	51	52	53	54	55	56	57	58	59	60	61	62	63	64	-	65	66	67	68	69	70	71	72	73	74	75	76	77	78	79	80	81	82	83	84	85
	ph	-	NP	-	-	-	NP	-	-	-	-	-	-	-	-	-	NP	-	-	NP	-	-	-	-	-	-	-	-	-	-	-	-	-	NP	-	-	-	-	-	-	i	-	-	-	-	-	-	-	NP
	ac	-	-	-	-	-	-	NP3	-	-	-	-	-	NP	-	-	-	-	-	-	-	-	-	-	NP3	3	-	-	-	-	-	-	-	-	-	-	-	NP	-	-	-	-	-	-	-	-	-	NP3	-
	meX (K)	-	-	-	-	-	-	-	-	-	-	-	-	-	-	-	-	-	-	-	-	-	-	-	-	N	-	-	-	-	-	-	-	-	-	-	-	N	-	-	-	-	-	-	-	-	-	-	-
	me (K)	-	-	-	-	-	-	3	-	-	-	-	-	3	-	-	-	-	-	-	-	-	-	-	3	P3	-	-	-	-	-	-	-	-	-	-	-	P3	-	-	-	-	-	i	-	-	-	3	-
	me2	-	-	-	-	-	-	-	-	-	-	-	-	-	-	-	-	-	-	-	-	-	-	-	-	-	-	-	-	-	-	-	-	-	-	-	-	3	-	-	-	-	-	-	-	-	-	-	-
	me3	-	-	-	-	-	-	-	-	-	-	-	-	-	-	-	-	-	-	-	-	-	-	-	-	-	-	-	-	-	-	-	-	-	-	-	-	3	-	-	-	-	-	-	-	-	-	-	-
	cit	-	-	-	-	-	-	-	-	-	-	-	-	-	-	3	-	-	-	-	-	-	-	-	-	-	-	-	-	-	-	-	-	-	-	-	-	-	-	-	-	-	-	-	-	-	-	-	-
	hyd	-	-	-	-	-	-	-	-	-	-	-	-	-	-	-	-	-	-	-	-	-	-	-	-	-	-	-	-	-	-	-	-	3	-	-	-	-	-	-	-	-	-	-	-	-	-	-	-
	bhb	-	-	-	-	-	-	i	-	-	-	-	-	U	-	-	-	-	-	-	-	-	-	-	-	U	-	-	-	-	-	-	-	-	-	-	-	i	-	-	-	-	-	-	-	-	-	U	-
	hib	-	-	-	-	-	-	i	-	-	-	-	-	i	-	-	-	-	-	-	-	-	-	-	i	i	-	-	-	-	-	-	-	-	-	-	-	i	-	-	-	-	-	i	-	-	-	i	-
	cro	-	-	-	-	-	-	-	-	-	-	-	-	-	-	-	-	-	-	-	-	-	-	-	-	i	-	-	-	-	-	-	-	-	-	-	-	-	-	-	-	-	-	-	-	-	-	i	-
	for	-	-	-	-	-	-	3	-	-	-	-	-	-	-	-	-	-	-	-	-	-	-	-	3	3	-	-	-	-	-	-	-	-	-	-	-	-	-	-	-	-	-	3	-	-	-	3	-
	suc	-	-	-	-	-	-	-	-	-	-	-	-	-	-	-	-	-	-	-	-	-	-	-	i	-	-	-	-	-	-	-	-	-	-	-	-	-	-	-	-	-	-	-	-	-	-	-	-
	ub	-	-	-	-	-	-	NP3	-	-	-	-	-	NP	-	-	-	-	-	-	-	-	-	-	NP3	NP3	-	-	-	-	-	-	-	-	-	-	-	NP3	-	-	-	-	-	i	-	-	-	NP	-
	crosslink_C	-	-	-	-	-	-	1	-	-	-	-	-	-	-	-	-	-	-	-	-	-	-	-	1	1	-	-	-	-	-	-	-	-	-	-	-	1	-	-	-	-	-	1	-	-	-	1	-
P16401	H15_HUMAN	V	S	E	L	I	T	K	A	V	A	A	S	K	E	R	N	G	L	S	L	A	A	L	K	K	A	-	L	A	A	G	G	Y	D	V	E	K	N	N	S	R	I	K	L	G	L	K	S
	AA Residue No.	43	44	45	46	47	48	49	50	51	52	53	54	55	56	57	58	59	60	61	62	63	64	65	66	67	68	-	69	70	71	72	73	74	75	76	77	78	79	80	81	82	83	84	85	86	87	88	89
	Site Location No.	42	43	44	45	46	47	48	49	50	51	52	53	54	55	56	57	58	59	60	61	62	63	64	65	66	67	-	68	69	70	71	72	73	74	75	76	77	78	79	80	81	82	83	84	85	86	87	88
	ph	-	NP	-	-	-	NP	-	-	-	-	-	-	-	-	-	-	-	-	NP	-	-	-	-	-	-	-	-	-	-	-	-	-	NP3	-	-	-	-	-	-	NP	-	-	-	-	-	-	-	NP
	ac	-	-	-	-	-	-	NUP3	-	-	-	-	-	NP	-	-	-	-	-	-	-	-	-	-	NP	3	-	-	-	-	-	-	-	-	-	-	-	NUP3	-	-	-	-	-	-	-	-	-	NP3	-
	me (K)	-	-	-	-	-	-	3	-	-	-	-	-	3	-	-	-	-	-	-	-	-	-	-	i	3	-	-	-	-	-	-	-	-	-	-	-	3	-	-	-	-	-	3	-	-	-	i	-
	me2	-	-	-	-	-	-	-	-	-	-	-	-	-	-	-	-	-	-	-	-	-	-	-	-	-	-	-	-	-	-	-	-	-	-	-	-	3	-	-	-	-	-	-	-	-	-	-	-
	me3	-	-	-	-	-	-	-	-	-	-	-	-	-	-	-	-	-	-	-	-	-	-	-	-	-	-	-	-	-	-	-	-	-	-	-	-	i	-	-	-	-	-	-	-	-	-	-	-
	cit	-	-	-	-	-	-	-	-	-	-	-	-	-	-	U3	-	-	-	-	-	-	-	-	-	-	-	-	-	-	-	-	-	-	-	-	-	-	-	-	-	-	-	-	-	-	-	-	-
	hyd	-	-	-	-	-	-	-	-	-	-	-	-	-	-	-	-	-	-	-	-	-	-	-	-	-	-	-	-	-	-	-	-	i	-	-	-	-	-	-	-	-	-	-	-	-	-	-	-
	bhb	-	-	-	-	-	-	i	-	-	-	-	-	U	-	-	-	-	-	-	-	-	-	-	-	U	-	-	-	-	-	-	-	-	-	-	-	i	-	-	-	-	-	-	-	-	-	U	-
	hib	-	-	-	-	-	-	i	-	-	-	-	-	i	-	-	-	-	-	-	-	-	-	-	i	i	-	-	-	-	-	-	-	-	-	-	-	i	-	-	-	-	-	i	-	-	-	i	-
	cro	-	-	-	-	-	-	-	-	-	-	-	-	-	-	-	-	-	-	-	-	-	-	-	-	i	-	-	-	-	-	-	-	-	-	-	-	-	-	-	-	-	-	-	-	-	-	i	-
	for	-	-	-	-	-	-	i	-	-	-	-	-	-	-	-	-	-	-	-	-	-	-	-	i	3	-	-	-	-	-	-	-	-	-	-	-	-	-	-	-	-	-	3	-	-	-	3	-
	suc	-	-	-	-	-	-	-	-	-	-	-	-	-	-	-	-	-	-	-	-	-	-	-	P	-	-	-	-	-	-	-	-	-	-	-	-	-	-	-	-	-	-	-	-	-	-	-	-
	ub	-	-	-	-	-	-	NP3	-	-	-	-	-	NP	-	-	-	-	-	-	-	-	-	-	NP	NP	-	-	-	-	-	-	-	-	-	-	-	NP	-	-	-	-	-	i	-	-	-	NP	-
P07305	H10_HUMAN	Y	S	D	M	I	V	A	A	I	Q	A	E	K	N	R	A	G	S	S	R	Q	S	I	Q	K	Y	-	I	K	S	H	Y	K	V	G	E	N	A	D	S	Q	I	K	L	S	I	K	R
	AA Residue No.	28	29	30	31	32	33	34	35	36	37	38	39	40	41	42	43	44	45	46	47	48	49	50	51	52	53	-	54	55	56	57	58	59	60	61	62	63	64	65	66	67	68	69	70	71	72	73	74
	Site Location No.	27	28	29	30	31	32	33	34	35	36	37	38	39	40	41	42	43	44	45	46	47	48	49	50	51	52	-	53	54	55	56	57	58	59	60	61	62	63	64	65	66	67	68	69	70	71	72	73
	ph	-	i	-	-	-	-	-	-	-	-	-	-	-	-	-	-	-	-	i	-	-	P	-	-	-	-	-	-	-	-	-	NP	-	-	-	-	-	-	-	NPE	-	-	-	-	-	-	-	-
	ac	-	-	-	-	-	-	-	-	-	-	-	-	i	-	-	-	-	-	-	-	-	-	-	-	NP	-	-	-	-	-	-	-	NP	-	-	-	-	-	-	-	-	-	-	-	-	-	i	-
	meX (K)	-	-	-	-	-	-	-	-	-	-	-	-	-	-	-	-	-	-	-	-	-	-	-	-	-	-	-	-	-	-	-	-	N	-	-	-	-	-	-	-	-	-	-	-	-	-	-	-
	me (K)	-	-	-	-	-	-	-	-	-	-	-	-	i	-	-	-	-	-	-	-	-	-	-	-	i	-	-	-	-	-	-	-	P	-	-	-	-	-	-	-	-	-	i	-	-	-	i	-
	cit	-	-	-	-	-	-	-	-	-	-	-	-	-	-	U	-	-	-	-	-	-	-	-	-	-	-	-	-	-	-	-	-	-	-	-	-	-	-	-	-	-	-	-	-	-	-	-	3
	bhb	-	-	-	-	-	-	-	-	-	-	-	-	i	-	-	-	-	-	-	-	-	-	-	-	i	-	-	-	-	-	-	-	-	-	-	-	-	-	-	-	-	-	-	-	-	-	i	-
	hib	-	-	-	-	-	-	-	-	-	-	-	-	i	-	-	-	-	-	-	-	-	-	-	-	i	-	-	-	-	-	-	-	-	-	-	-	-	-	-	-	-	-	i	-	-	-	i	-
	cro	-	-	-	-	-	-	-	-	-	-	-	-	-	-	-	-	-	-	-	-	-	-	-	-	i	-	-	-	-	-	-	-	-	-	-	-	-	-	-	-	-	-	-	-	-	-	i	-
	for	-	-	-	-	-	-	-	-	-	-	-	-	-	-	-	-	-	-	-	-	-	-	-	-	i	-	-	-	-	-	-	-	-	-	-	-	-	-	-	-	-	-	i	-	-	-	i	-
	ub	-	-	-	-	-	-	-	-	-	-	-	-	NP3	-	-	-	-	-	-	-	-	-	-	-	NP	-	-	-	-	-	-	-	NP	-	-	-	-	-	-	-	-	-	i	-	-	-	i	-
Q92522	H1X_HUMAN	Y	S	Q	L	V	V	E	T	I	R	R	L	G	E	R	N	G	S	S	L	A	K	I	Y	T	E	A	K	K	V	P	W	F	D	Q	Q	N	G	R	T	Y	L	K	Y	S	I	K	A
	AA Residue No.	48	49	50	51	52	53	54	55	56	57	58	59	60	61	62	63	64	65	66	67	68	69	70	71	72	73	74	75	76	77	78	79	80	81	82	83	84	85	86	87	88	89	90	91	92	93	94	95
	Site Location No.	47	48	49	50	51	52	53	54	55	56	57	58	59	60	61	62	63	64	65	66	67	68	69	70	71	72	73	74	75	76	77	78	79	80	81	82	83	84	85	86	87	88	89	90	91	92	93	94
	ph	-	i	-	-	-	-	-	-	-	-	-	-	-	-	-	-	-	-	i	-	-	-	-	-	-	-	-	-	-	-	-	-	-	-	-	-	-	-	-	i	-	-	-	-	-	-	-	-
	ac	-	-	-	-	-	-	-	-	-	-	-	-	-	-	-	-	-	-	-	-	-	-	-	-	-	-	-	-	-	-	-	-	-	-	-	-	-	-	-	-	-	-	-	-	-	-	i	-
	me (K)	-	-	-	-	-	-	-	-	-	-	-	-	-	-	-	-	-	-	-	-	-	-	-	-	-	-	-	-	-	-	-	-	-	-	-	-	-	-	-	-	-	-	i	-	-	-	i	-
	meX (R)	-	-	-	-	-	-	-	-	-	N	-	-	-	-	-	-	-	-	-	-	-	-	-	-	-	-	-	-	-	-	-	-	-	-	-	-	-	-	-	-	-	-	-	-	-	-	-	-
	Nω-me	-	-	-	-	-	-	-	-	-	P	-	-	-	-	-	-	-	-	-	-	-	-	-	-	-	-	-	-	-	-	-	-	-	-	-	-	-	-	-	-	-	-	-	-	-	-	-	-
	cit	-	-	-	-	-	-	-	-	-	-	-	-	-	-	U	-	-	-	-	-	-	-	-	-	-	-	-	-	-	-	-	-	-	-	-	-	-	-	-	-	-	-	-	-	-	-	-	-
	bhb	-	-	-	-	-	-	-	-	-	-	-	-	-	-	-	-	-	-	-	-	-	-	-	-	-	-	-	-	-	-	-	-	-	-	-	-	-	-	-	-	-	-	-	-	-	-	i	-
	hib	-	-	-	-	-	-	-	-	-	-	-	-	-	-	-	-	-	-	-	-	-	-	-	-	-	-	-	-	-	-	-	-	-	-	-	-	-	-	-	-	-	-	i	-	-	-	i	-
	cro	-	-	-	-	-	-	-	-	-	-	-	-	-	-	-	-	-	-	-	-	-	-	-	-	-	-	-	-	-	-	-	-	-	-	-	-	-	-	-	-	-	-	-	-	-	-	i	-
	for	-	-	-	-	-	-	-	-	-	-	-	-	-	-	-	-	-	-	-	-	-	-	-	-	-	-	-	-	-	-	-	-	-	-	-	-	-	-	-	-	-	-	i	-	-	-	i	-
	ub	-	-	-	-	-	-	-	-	-	-	-	-	-	-	-	-	-	-	-	-	-	-	-	-	-	-	-	-	NP	-	-	-	-	-	-	-	-	-	-	-	-	-	NP	-	-	-	i	-
Q8IZA3	H18_HUMAN	V	L	R	M	V	L	E	A	L	Q	A	G	E	Q	R	R	G	T	S	V	A	A	I	K	L	Y	I	L	-	H	K	Y	P	T	V	D	-	-	V	L	R	F	K	Y	L	L	K	Q
	AA Residue No.	55	56	57	58	59	60	61	62	63	64	65	66	67	68	69	70	71	72	73	74	75	76	77	78	79	80	81	82	-	83	84	85	86	87	88	89	-	-	90	91	92	93	94	95	96	97	98	99
	Site Location No.	54	55	56	57	58	59	60	61	62	63	64	65	66	67	68	69	70	71	72	73	74	75	76	77	78	79	80	81	-	82	83	84	85	86	87	88	-	-	89	90	91	92	93	94	95	96	97	98
	ph	-	-	-	-	-	-	-	-	-	-	-	-	-	-	-	-	-	-	i	-	-	-	-	-	-	-	-	-	-	-	-	-	-	-	-	-	-	-	-	-	-	-	-	-	-	-	-	-
	ac	-	-	-	-	-	-	-	-	-	-	-	-	-	-	-	-	-	-	-	-	-	-	-	i	-	-	-	-	-	-	-	-	-	-	-	-	-	-	-	-	-	-	-	-	-	-	i	-
	me (K)	-	-	-	-	-	-	-	-	-	-	-	-	-	-	-	-	-	-	-	-	-	-	-	i	-	-	-	-	-	-	-	-	-	-	-	-	-	-	-	-	-	-	i	-	-	-	i	-
	cit	-	-	-	-	-	-	-	-	-	-	-	-	-	-	i	-	-	-	-	-	-	-	-	-	-	-	-	-	-	-	-	-	-	-	-	-	-	-	-	-	-	-	-	-	-	-	-	-
	bhb	-	-	-	-	-	-	-	-	-	-	-	-	-	-	-	-	-	-	-	-	-	-	-	-	-	-	-	-	-	-	-	-	-	-	-	-	-	-	-	-	-	-	-	-	-	-	i	-
	hib	-	-	-	-	-	-	-	-	-	-	-	-	-	-	-	-	-	-	-	-	-	-	-	i	-	-	-	-	-	-	-	-	-	-	-	-	-	-	-	-	-	-	i	-	-	-	i	-
	cro	-	-	-	-	-	-	-	-	-	-	-	-	-	-	-	-	-	-	-	-	-	-	-	-	-	-	-	-	-	-	-	-	-	-	-	-	-	-	-	-	-	-	-	-	-	-	i	-
	for	-	-	-	-	-	-	-	-	-	-	-	-	-	-	-	-	-	-	-	-	-	-	-	i	-	-	-	-	-	-	-	-	-	-	-	-	-	-	-	-	-	-	i	-	-	-	i	-
	suc	-	-	-	-	-	-	-	-	-	-	-	-	-	-	-	-	-	-	-	-	-	-	-	i	-	-	-	-	-	-	-	-	-	-	-	-	-	-	-	-	-	-	-	-	-	-	-	-
	ub	-	-	-	-	-	-	-	-	-	-	-	-	-	-	-	-	-	-	-	-	-	-	-	i	-	-	-	-	-	-	-	-	-	-	-	-	-	-	-	-	-	-	i	-	-	-	i	-
Q75WM6	H1FNT_HUMAN	V	L	R	V	S	Q	L	V	L	Q	A	I	S	T	H	K	G	L	T	L	A	A	L	K	K	E	-	L	R	N	A	G	Y	E	V	R	R	K	S	G	R	H	E	A	-	-	-	-
	AA Residue No.	57	58	59	60	61	62	63	64	65	66	67	68	69	70	71	72	73	74	75	76	77	78	79	80	81	82	-	83	84	85	86	87	88	89	90	91	92	93	94	95	96	97	98	99	-	-	-	-
	Site Location No.	56	57	58	59	60	61	62	63	64	65	66	67	68	69	70	71	72	73	74	75	76	77	78	79	80	81	-	82	83	84	85	86	87	88	89	90	91	92	93	94	95	96	97	98	-	-	-	-
	ph	-	-	-	-	-	-	-	-	-	-	-	-	-	-	-	-	-	-	i	-	-	-	-	-	-	-	-	-	-	-	-	-	i	-	-	-	-	-	-	-	-	-	-	-	-	-	-	-
	ac	-	-	-	-	-	-	-	-	-	-	-	-	-	-	-	-	-	-	-	-	-	-	-	i	i	-	-	-	-	-	-	-	-	-	-	-	-	-	-	-	-	-	-	-	-	-	-	-
	me (K)	-	-	-	-	-	-	-	-	-	-	-	-	-	-	-	-	-	-	-	-	-	-	-	i	i	-	-	-	-	-	-	-	-	-	-	-	-	-	-	-	-	-	-	-	-	-	-	-
	bhb	-	-	-	-	-	-	-	-	-	-	-	-	-	-	-	-	-	-	-	-	-	-	-	-	i	-	-	-	-	-	-	-	-	-	-	-	-	-	-	-	-	-	-	-	-	-	-	-
	hib	-	-	-	-	-	-	-	-	-	-	-	-	-	-	-	-	-	-	-	-	-	-	-	i	i	-	-	-	-	-	-	-	-	-	-	-	-	-	-	-	-	-	-	-	-	-	-	-
	cro	-	-	-	-	-	-	-	-	-	-	-	-	-	-	-	-	-	-	-	-	-	-	-	-	i	-	-	-	-	-	-	-	-	-	-	-	-	-	-	-	-	-	-	-	-	-	-	-
	for	-	-	-	-	-	-	-	-	-	-	-	-	-	-	-	-	-	-	-	-	-	-	-	i	i	-	-	-	-	-	-	-	-	-	-	-	-	-	-	-	-	-	-	-	-	-	-	-
	suc	-	-	-	-	-	-	-	-	-	-	-	-	-	-	-	-	-	-	-	-	-	-	-	i	-	-	-	-	-	-	-	-	-	-	-	-	-	-	-	-	-	-	-	-	-	-	-	-
	ub	-	-	-	-	-	-	-	-	-	-	-	-	-	-	-	-	-	-	-	-	-	-	-	s	s	-	-	-	-	-	-	-	-	-	-	-	-	-	-	-	-	-	-	-	-	-	-	-
P22492	H1T_HUMAN	V	S	K	L	I	T	E	A	L	S	V	S	Q	E	R	V	G	M	S	L	V	A	L	K	K	A	-	L	A	A	A	G	Y	D	V	E	K	N	N	S	R	I	K	L	S	L	K	S
	AA Residue No.	44	45	46	47	48	49	50	51	52	53	54	55	56	57	58	59	60	61	62	63	64	65	66	67	68	69	-	70	71	72	73	74	75	76	77	78	79	80	81	82	83	84	85	86	87	88	89	90
	Site Location No.	43	44	45	46	47	48	49	50	51	52	53	54	55	56	57	58	59	60	61	62	63	64	65	66	67	68	-	69	70	71	72	73	74	75	76	77	78	79	80	81	82	83	84	85	86	87	88	89
	ph	-	i	-	-	-	i	-	-	-	-	-	-	-	-	-	-	-	-	i	-	-	-	-	-	-	-	-	-	-	-	-	-	NP	-	-	-	-	-	-	i	-	-	-	-	-	-	-	i
	ac	-	-	-	-	-	-	-	-	-	-	-	-	-	-	-	-	-	-	-	-	-	-	-	i	i	-	-	-	-	-	-	-	-	-	-	-	NP	-	-	-	-	-	-	-	-	-	i	-
	me (K)	-	-	-	-	-	-	-	-	-	-	-	-	-	-	-	-	-	-	-	-	-	-	-	i	i	-	-	-	-	-	-	-	-	-	-	-	i	-	-	-	-	-	i	-	-	-	i	-
	me3	-	-	i	-	-	-	-	-	-	-	-	-	-	-	-	-	-	-	-	-	-	-	-	-	-	-	-	-	-	-	-	-	-	-	-	-	-	-	-	-	-	-	-	-	-	-	-	-
	cit	-	-	-	-	-	-	-	-	-	-	-	-	-	-	U	-	-	-	-	-	-	-	-	-	-	-	-	-	-	-	-	-	-	-	-	-	-	-	-	-	-	-	-	-	-	-	-	-
	bhb	-	-	-	-	-	-	-	-	-	-	-	-	-	-	-	-	-	-	-	-	-	-	-	-	i	-	-	-	-	-	-	-	-	-	-	-	i	-	-	-	-	-	-	-	-	-	i	-
	hib	-	-	-	-	-	-	-	-	-	-	-	-	-	-	-	-	-	-	-	-	-	-	-	i	i	-	-	-	-	-	-	-	-	-	-	-	i	-	-	-	-	-	i	-	-	-	i	-
	cro	-	-	-	-	-	-	-	-	-	-	-	-	-	-	-	-	-	-	-	-	-	-	-	-	i	-	-	-	-	-	-	-	-	-	-	-	-	-	-	-	-	-	-	-	-	-	i	-
	for	-	-	-	-	-	-	-	-	-	-	-	-	-	-	-	-	-	-	-	-	-	-	-	i	i	-	-	-	-	-	-	-	-	-	-	-	-	-	-	-	-	-	i	-	-	-	i	-
	suc	-	-	-	-	-	-	-	-	-	-	-	-	-	-	-	-	-	-	-	-	-	-	-	i	-	-	-	-	-	-	-	-	-	-	-	-	-	-	-	-	-	-	-	-	-	-	-	-
	ub	-	-	-	-	-	-	-	-	-	-	-	-	-	-	-	-	-	-	-	-	-	-	-	i	NP	-	-	-	-	-	-	-	-	-	-	-	NP	-	-	-	-	-	i	-	-	-	i	-
P60008	HILS1_HUMAN	T	S	K	V	I	L	R	A	V	A	D	K	G	T	C	K	Y	V	S	L	A	T	L	K	K	A	-	V	S	T	T	G	Y	D	M	A	R	N	A	Y	H	F	K	R	V	L	K	G
	AA Residue No.	117	118	119	120	121	122	123	124	125	126	127	128	129	130	131	132	133	134	135	136	137	138	139	140	141	142	-	143	144	145	146	147	148	149	150	151	152	153	154	155	156	157	158	159	160	161	162	163
	Site Location No.	116	117	118	119	120	121	122	123	124	125	126	127	128	129	130	131	132	133	134	135	136	137	138	139	140	141	-	142	143	144	145	146	147	148	149	150	151	152	153	154	155	156	157	158	159	160	161	162
	ph	-	i	-	-	-	-	-	-	-	-	-	-	-	-	-	-	-	-	NUP	-	-	-	-	-	-	-	-	-	-	-	-	-	i	-	-	-	-	-	-	i	-	-	-	-	-	-	-	-
	ac	-	-	-	-	-	-	-	-	-	-	-	-	-	-	-	-	-	-	-	-	-	-	-	i	i	-	-	-	-	-	-	-	-	-	-	-	-	-	-	-	-	-	-	-	-	-	i	-
	meX (K)	-	-	N	-	-	-	-	-	-	-	-	-	-	-	-	-	-	-	-	-	-	-	-	-	-	-	-	-	-	-	-	-	-	-	-	-	-	-	-	-	-	-	-	-	-	-	-	-
	me (K)	-	-	-	-	-	-	-	-	-	-	-	-	-	-	-	-	-	-	-	-	-	-	-	i	i	-	-	-	-	-	-	-	-	-	-	-	-	-	-	-	-	-	i	-	-	-	i	-
	me3	-	-	P	-	-	-	-	-	-	-	-	-	-	-	-	-	-	-	-	-	-	-	-	-	-	-	-	-	-	-	-	-	-	-	-	-	-	-	-	-	-	-	-	-	-	-	-	-
	bhb	-	-	-	-	-	-	-	-	-	-	-	-	-	-	-	-	-	-	-	-	-	-	-	-	i	-	-	-	-	-	-	-	-	-	-	-	-	-	-	-	-	-	-	-	-	-	i	-
	hib	-	-	-	-	-	-	-	-	-	-	-	-	-	-	-	-	-	-	-	-	-	-	-	i	i	-	-	-	-	-	-	-	-	-	-	-	-	-	-	-	-	-	i	-	-	-	i	-
	cro	-	-	-	-	-	-	-	-	-	-	-	-	-	-	-	-	-	-	-	-	-	-	-	-	i	-	-	-	-	-	-	-	-	-	-	-	-	-	-	-	-	-	-	-	-	-	i	-
	for	-	-	-	-	-	-	-	-	-	-	-	-	-	-	-	-	-	-	-	-	-	-	-	i	i	-	-	-	-	-	-	-	-	-	-	-	-	-	-	-	-	-	i	-	-	-	i	-
	suc	-	-	-	-	-	-	-	-	-	-	-	-	-	-	-	-	-	-	-	-	-	-	-	i	-	-	-	-	-	-	-	-	-	-	-	-	-	-	-	-	-	-	-	-	-	-	-	-
	ub	-	-	-	-	-	-	-	-	-	-	-	NP	-	-	-	-	-	-	-	-	-	-	-	s	s	-	-	-	-	-	-	-	-	-	-	-	-	-	-	-	-	-	s	-	-	-	s	-
UniProt Accession
Q02539	H11_HUMAN	-	-	V	Q	T	K	G	T	G	A	S	G	S	F	K	L	N	K	K	A	S	S	V	E	T	K	P	G	A	S	K	V	A	-	-	T	K	-	T	K	-	A	T	G	A	-	-	S
	AA Residue No.	-	-	97	98	99	100	101	102	103	104	105	106	107	108	109	110	111	112	113	114	115	116	117	118	119	120	121	122	123	124	125	126	127	-	-	128	129	-	130	131	-	132	133	134	135	-	-	136
	Site Location No.	-	-	96	97	98	99	100	101	102	103	104	105	106	107	108	109	110	111	112	113	114	115	116	117	118	119	120	121	122	123	124	125	126	-	-	127	128	-	129	130	-	131	132	133	134	-	-	135
	ph	-	-	-	-	i	-	-	NP	-	-	i	-	NUP	-	-	-	-	-	-	-	-	i	-	-	-	-	-	-	-	-	-	-	-	-	-	-	-	-	3	-	-	-	3	-	-	-	-	3
	ac	-	-	-	-	-	3	-	-	-	-	-	-	-	-	NP	-	-	s	i	-	-	-	-	-	-	i	-	-	-	-	U	-	-	-	-	-	-	-	-	i	-	-	-	-	-	-	-	-
	me (K)	-	-	-	-	-	3	-	-	-	-	-	-	-	-	3	-	-	s	-	-	-	-	-	-	-	-	-	-	-	-	-	-	-	-	-	-	i	-	-	-	-	-	-	-	-	-	-	-
	O-GlcNAc	-	-	-	-	-	-	-	-	-	-	-	-	i	-	-	-	-	-	-	-	-	-	-	-	-	-	-	-	-	-	-	-	-	-	-	-	-	-	-	-	-	-	-	-	-	-	-	-
	ADPr	-	-	-	-	-	-	-	-	-	-	-	-	-	-	-	-	-	-	-	-	-	-	-	i	-	-	-	-	-	-	-	-	-	-	-	-	-	-	-	-	-	-	-	-	-	-	-	-
	bhb	-	-	-	-	-	-	-	-	-	-	-	-	-	-	U	-	-	-	-	-	-	-	-	-	-	-	-	-	-	-	-	-	-	-	-	-	-	-	-	-	-	-	-	-	-	-	-	-
	hib	-	-	-	-	-	i	-	-	-	-	-	-	-	-	-	-	-	-	i	-	-	-	-	-	-	i	-	-	-	-	-	-	-	-	-	-	-	-	-	-	-	-	-	-	-	-	-	-
	cro	-	-	-	-	-	i	-	-	-	-	-	-	-	-	-	-	-	-	-	-	-	-	-	-	-	-	-	-	-	-	-	-	-	-	-	-	-	-	-	-	-	-	-	-	-	-	-	-
	for	-	-	-	-	-	3	-	-	-	-	-	-	-	-	-	-	-	-	i	-	-	-	-	-	-	-	-	-	-	-	-	-	-	-	-	-	-	-	-	-	-	-	-	-	-	-	-	-
	ub	-	-	-	-	-	NP3	-	-	-	-	-	-	-	-	NP	-	-	NP	i	-	-	-	-	-	-	NP	-	-	-	-	NP	-	-	-	-	-	i	-	-	i	-	-	-	-	-	-	-	-
P16403	H12_HUMAN	-	-	V	Q	T	K	G	T	G	A	S	G	S	F	K	L	N	K	K	A	A	S	G	E	A	K	P	K	V	K	K	A	G	G	-	T	K	P	K	K	-	P	V	G	A	-	-	A
	AA Residue No.	-	-	94	95	96	97	98	99	100	101	102	103	104	105	106	107	108	109	110	111	112	113	114	115	116	117	118	119	120	121	122	123	124	125	-	126	127	128	129	130	-	131	132	133	134	-	-	135
	Site Location No.	-	-	93	94	95	96	97	98	99	100	101	102	103	104	105	106	107	108	109	110	111	112	113	114	115	116	117	118	119	120	121	122	123	124	-	125	126	127	128	129	-	130	131	132	133	-	-	134
	ph	-	-	-	-	i	-	-	NP	-	-	NP	-	NUP	-	-	-	-	-	-	-	-	NP	-	-	-	-	-	-	-	-	-	-	-	-	-	NP	-	-	-	-	-	-	-	-	-	-	-	-
	ac	-	-	-	-	-	3	-	-	-	-	-	-	-	-	NP	-	-	s	P	-	-	-	-	-	-	P	-	i	-	-	-	-	-	-	-	-	P	-	P	P	-	-	-	-	-	-	-	-
	meX (K)	-	-	-	-	-	-	-	-	-	-	-	-	-	-	-	-	-	-	-	-	-	-	-	-	-	-	-	N	-	-	-	-	-	-	-	-	-	-	-	-	-	-	-	-	-	-	-	-
	me (K)	-	-	-	-	-	3	-	-	-	-	-	-	-	-	3	-	-	s	-	-	-	-	-	-	-	-	-	P3	-	i	-	-	-	-	-	-	i	-	3	-	-	-	-	-	-	-	-	-
	O-GlcNAc	-	-	-	-	-	-	-	-	-	-	-	-	i	-	-	-	-	-	-	-	-	-	-	-	-	-	-	-	-	-	-	-	-	-	-	-	-	-	-	-	-	-	-	-	-	-	-	-
	ADPr	-	-	-	-	-	-	-	-	-	-	-	-	-	-	-	-	-	-	-	-	-	-	-	i	-	-	-	-	-	-	-	-	-	-	-	-	-	-	-	-	-	-	-	-	-	-	-	-
	bhb	-	-	-	-	-	-	-	-	-	-	-	-	-	-	U	-	-	-	-	-	-	-	-	-	-	-	-	-	-	-	-	-	-	-	-	-	-	-	-	-	-	-	-	-	-	-	-	-
	hib	-	-	-	-	-	U3	-	-	-	-	-	-	-	-	-	-	-	-	U	-	-	-	-	-	-	U	-	-	-	U	-	-	-	-	-	-	-	-	U	-	-	-	-	-	-	-	-	-
	cro	-	-	-	-	-	U3	-	-	-	-	-	-	-	-	-	-	-	-	-	-	-	-	-	-	-	-	-	-	-	-	-	-	-	-	-	-	-	-	-	-	-	-	-	-	-	-	-	-
	for	-	-	-	-	-	3	-	-	-	-	-	-	-	-	-	-	-	-	i	-	-	-	-	-	-	-	-	-	-	-	-	-	-	-	-	-	-	-	-	-	-	-	-	-	-	-	-	-
	suc	-	-	-	-	-	U	-	-	-	-	-	-	-	-	-	-	-	-	-	-	-	-	-	-	-	-	-	-	-	-	-	-	-	-	-	-	-	-	-	-	-	-	-	-	-	-	-	-
	ub	-	-	-	-	-	NP3	-	-	-	-	-	-	-	-	NP	-	-	NP	NP	-	-	-	-	-	-	NP	-	NP	-	-	-	-	-	-	-	-	NP	-	NP	NP	-	-	-	-	-	-	-	-
P16402	H13_HUMAN	-	-	V	Q	T	K	G	T	G	A	S	G	S	F	K	L	N	K	K	A	A	S	G	E	G	K	P	K	A	K	K	A	G	A	-	A	K	P	R	K	-	P	A	G	A	-	-	A
	AA Residue No.	-	-	95	96	97	98	99	100	101	102	103	104	105	106	107	108	109	110	111	112	113	114	115	116	117	118	119	120	121	122	123	124	125	126	-	127	128	129	130	131	-	132	133	134	135	-	-	136
	Site Location No.	-	-	94	95	96	97	98	99	100	101	102	103	104	105	106	107	108	109	110	111	112	113	114	115	116	117	118	119	120	121	122	123	124	125	-	126	127	128	129	130	-	131	132	133	134	-	-	135
	ph	-	-	-	-	P	-	-	NP	-	-	NP	-	NUP	-	-	-	-	-	-	-	-	i	-	-	-	-	-	-	-	-	-	-	-	-	-	-	-	-	-	-	-	-	-	-	-	-	-	-
	ac	-	-	-	-	-	3	-	-	-	-	-	-	-	-	NP	-	-	s	i	-	-	-	-	-	-	P	-	P	-	-	-	-	-	-	-	-	P	-	-	P	-	-	-	-	-	-	-	-
	meX (K)	-	-	-	-	-	N	-	-	-	-	-	-	-	-	N	-	-	-	-	-	-	-	-	-	-	-	-	-	-	-	-	-	-	-	-	-	-	-	-	-	-	-	-	-	-	-	-	-
	me (K)	-	-	-	-	-	P3	-	-	-	-	-	-	-	-	P3	-	-	s	-	-	-	-	-	-	-	-	-	i	-	i	-	-	-	-	-	-	i	-	-	-	-	-	-	-	-	-	-	-
	O-GlcNAc	-	-	-	-	-	-	-	-	-	-	-	-	i	-	-	-	-	-	-	-	-	-	-	-	-	-	-	-	-	-	-	-	-	-	-	-	-	-	-	-	-	-	-	-	-	-	-	-
	ADPr	-	-	-	-	-	-	-	-	-	-	-	-	-	-	-	-	-	-	-	-	-	-	-	i	-	-	-	-	-	-	-	-	-	-	-	-	-	-	-	-	-	-	-	-	-	-	-	-
	bhb	-	-	-	-	-	-	-	-	-	-	-	-	-	-	U	-	-	-	-	-	-	-	-	-	-	-	-	-	-	-	-	-	-	-	-	-	-	-	-	-	-	-	-	-	-	-	-	-
	hib	-	-	-	-	-	i	-	-	-	-	-	-	-	-	-	-	-	-	i	-	-	-	-	-	-	i	-	-	-	i	-	-	-	-	-	-	-	-	-	-	-	-	-	-	-	-	-	-
	cro	-	-	-	-	-	i	-	-	-	-	-	-	-	-	-	-	-	-	-	-	-	-	-	-	-	-	-	-	-	-	-	-	-	-	-	-	-	-	-	-	-	-	-	-	-	-	-	-
	for	-	-	-	-	-	3	-	-	-	-	-	-	-	-	-	-	-	-	i	-	-	-	-	-	-	-	-	-	-	-	-	-	-	-	-	-	-	-	-	-	-	-	-	-	-	-	-	-
	ub	-	-	-	-	-	NP3	-	-	-	-	-	-	-	-	NP	-	-	NP	NP	-	-	-	-	-	-	NP	-	i	-	-	-	-	-	-	-	-	i	-	-	i	-	-	-	-	-	-	-	-
P10412	H14_HUMAN	-	-	V	Q	T	K	G	T	G	A	S	G	S	F	K	L	N	K	K	A	A	S	G	E	A	K	P	K	A	K	K	A	G	A	-	A	K	A	K	K	-	P	A	G	A	-	-	A
	AA Residue No.	-	-	94	95	96	97	98	99	100	101	102	103	104	105	106	107	108	109	110	111	112	113	114	115	116	117	118	119	120	121	122	123	124	125	-	126	127	128	129	130	-	131	132	133	134	-	-	135
	Site Location No.	-	-	93	94	95	96	97	98	99	100	101	102	103	104	105	106	107	108	109	110	111	112	113	114	115	116	117	118	119	120	121	122	123	124	-	125	126	127	128	129	-	130	131	132	133	-	-	134
	ph	-	-	-	-	i	-	-	NP	-	-	NP	-	NP	-	-	-	-	-	-	-	-	i	-	-	-	-	-	-	-	-	-	-	-	-	-	-	-	-	-	-	-	-	-	-	-	-	-	-
	ac	-	-	-	-	-	3	-	-	-	-	-	-	-	-	NP	-	-	s	i	-	-	-	-	-	-	i	-	i	-	-	-	-	-	-	-	-	P	-	NP	NP	-	-	-	-	-	-	-	-
	meX (K)	-	-	-	-	-	N	-	-	-	-	-	-	-	-	N	-	-	-	-	-	-	-	-	-	-	-	-	N	-	N	-	-	-	-	-	-	-	-	N	-	-	-	-	-	-	-	-	-
	me (K)	-	-	-	-	-	P3	-	-	-	-	-	-	-	-	P3	-	-	s	-	-	-	-	-	-	-	-	-	P3	-	P3	-	-	-	-	-	-	3	-	P	-	-	-	-	-	-	-	-	-
	O-GlcNAc	-	-	-	-	-	-	-	-	-	-	-	-	i	-	-	-	-	-	-	-	-	-	-	-	-	-	-	-	-	-	-	-	-	-	-	-	-	-	-	-	-	-	-	-	-	-	-	-
	ADPr	-	-	-	-	-	-	-	-	-	-	-	-	-	-	-	-	-	-	-	-	-	-	-	3	-	-	-	-	-	-	-	-	-	-	-	-	-	-	-	-	-	-	-	-	-	-	-	-
	bhb	-	-	-	-	-	-	-	-	-	-	-	-	-	-	U	-	-	-	-	-	-	-	-	-	-	-	-	-	-	-	-	-	-	-	-	-	-	-	-	-	-	-	-	-	-	-	-	-
	hib	-	-	-	-	-	i	-	-	-	-	-	-	-	-	-	-	-	-	i	-	-	-	-	-	-	i	-	-	-	i	-	-	-	-	-	-	-	-	i	-	-	-	-	-	-	-	-	-
	cro	-	-	-	-	-	i	-	-	-	-	-	-	-	-	-	-	-	-	-	-	-	-	-	-	-	-	-	-	-	-	-	-	-	-	-	-	-	-	-	-	-	-	-	-	-	-	-	-
	for	-	-	-	-	-	3	-	-	-	-	-	-	-	-	-	-	-	-	3	-	-	-	-	-	-	-	-	-	-	-	-	-	-	-	-	-	-	-	-	-	-	-	-	-	-	-	-	-
	ub	-	-	-	-	-	NP3	-	-	-	-	-	-	-	-	NP	-	-	NP	NP	-	-	-	-	-	-	NP	-	i	-	-	-	-	-	-	-	-	i	-	i	i	-	-	-	-	-	-	-	-
	crosslink_T	-	-	-	-	-	-	-	-	-	-	-	-	-	-	1	-	-	-	-	-	-	-	-	-	-	-	-	-	-	-	-	-	-	-	-	-	-	-	-	-	-	-	-	-	-	-	-	-
	crosslink_C	-	-	-	-	-	-	-	-	-	-	-	-	-	-	1	-	-	-	1	-	-	-	-	-	-	-	-	-	-	-	-	-	-	-	-	-	-	-	1	-	-	-	-	-	-	-	-	-
P16401	H15_HUMAN	-	-	V	Q	T	K	G	T	G	A	S	G	S	F	K	L	N	K	K	A	A	S	G	E	A	K	P	K	A	K	K	A	G	A	-	A	K	A	K	K	-	P	A	G	A	-	-	T
	AA Residue No.	-	-	97	98	99	100	101	102	103	104	105	106	107	108	109	110	111	112	113	114	115	116	117	118	119	120	121	122	123	124	125	126	127	128	-	129	130	131	132	133	-	134	135	136	137	-	-	138
	Site Location No.	-	-	96	97	98	99	100	101	102	103	104	105	106	107	108	109	110	111	112	113	114	115	116	117	118	119	120	121	122	123	124	125	126	127	-	128	129	130	131	132	-	133	134	135	136	-	-	137
	ph	-	-	-	-	i	-	-	NP	-	-	NP	-	NPE	-	-	-	-	-	-	-	-	i	-	-	-	-	-	-	-	-	-	-	-	-	-	-	-	-	-	-	-	-	-	-	-	-	-	NUPEH3
	ac	-	-	-	-	-	i	-	-	-	-	-	-	-	-	NP	-	-	s	i	-	-	-	-	-	-	P	-	P	-	-	-	-	-	-	-	-	-	-	NP	NP	-	-	-	-	-	-	-	-
	me (K)	-	-	-	-	-	3	-	-	-	-	-	-	-	-	3	-	-	s	-	-	-	-	-	-	-	-	-	i	-	i	-	-	-	-	-	-	3	-	i	-	-	-	-	-	-	-	-	-
	O-GlcNAc	-	-	-	-	-	-	-	-	-	-	-	-	i	-	-	-	-	-	-	-	-	-	-	-	-	-	-	-	-	-	-	-	-	-	-	-	-	-	-	-	-	-	-	-	-	-	-	-
	ADPr	-	-	-	-	-	-	-	-	-	-	-	-	-	-	-	-	-	-	-	-	-	-	-	i	-	-	-	-	-	-	-	-	-	-	-	-	-	-	-	-	-	-	-	-	-	-	-	-
	bhb	-	-	-	-	-	-	-	-	-	-	-	-	-	-	U	-	-	-	-	-	-	-	-	-	-	-	-	-	-	-	-	-	-	-	-	-	-	-	-	-	-	-	-	-	-	-	-	-
	hib	-	-	-	-	-	i	-	-	-	-	-	-	-	-	-	-	-	-	i	-	-	-	-	-	-	i	-	-	-	i	-	-	-	-	-	-	-	-	i	-	-	-	-	-	-	-	-	-
	cro	-	-	-	-	-	i	-	-	-	-	-	-	-	-	-	-	-	-	-	-	-	-	-	-	-	-	-	-	-	-	-	-	-	-	-	-	-	-	-	-	-	-	-	-	-	-	-	-
	for	-	-	-	-	-	i	-	-	-	-	-	-	-	-	-	-	-	-	i	-	-	-	-	-	-	-	-	-	-	-	-	-	-	-	-	-	-	-	-	-	-	-	-	-	-	-	-	-
	ub	-	-	-	-	-	NP3	-	-	-	-	-	-	-	-	NP	-	-	NP	NP	-	-	-	-	-	-	NP	-	i	-	-	-	-	-	-	-	-	i	-	NP	NP	-	-	-	-	-	-	-	-
P07305	H10_HUMAN	-	-	K	Q	T	K	G	V	G	A	S	G	S	F	R	L	A	K	S	D	E	P	K	K	S	V	A	F	K	K	T	-	-	K	-	K	E	I	K	K	-	V	A	T	P	K	K	A
	AA Residue No.	-	-	82	83	84	85	86	87	88	89	90	91	92	93	94	95	96	97	98	99	100	101	102	103	104	105	106	107	108	109	110	-	-	111	-	112	113	114	115	116	-	117	118	119	120	121	122	123
	Site Location No.	-	-	81	82	83	84	85	86	87	88	89	90	91	92	93	94	95	96	97	98	99	100	101	102	103	104	105	106	107	108	109	-	-	110	-	111	112	113	114	115	-	116	117	118	119	120	121	122
	ph	-	-	-	-	NP	-	-	-	-	-	NP	-	NP	-	-	-	-	-	-	-	-	-	-	-	-	-	-	-	-	-	-	-	-	-	-	-	-	-	-	-	-	-	-	NP	-	-	-	-
	ac	-	-	P	-	-	i	-	-	-	-	-	-	-	-	-	-	-	P	-	-	-	-	-	-	-	-	-	-	NP	-	-	-	-	-	-	-	-	-	-	-	-	-	-	-	-	NP	-	-
	meX (K)	-	-	N	-	-	-	-	-	-	-	-	-	-	-	-	-	-	-	-	-	-	-	N	-	-	-	-	-	N	-	-	-	-	-	-	-	-	-	-	-	-	-	-	-	-	-	-	-
	me (K)	-	-	P3	-	-	i	-	-	-	-	-	-	-	-	-	-	-	s	-	-	-	-	P3	-	-	-	-	-	P3	-	-	-	-	-	-	-	-	-	-	-	-	-	-	-	-	-	-	-
	O-GlcNAc	-	-	-	-	-	-	-	-	-	-	-	-	i	-	-	-	-	-	-	-	-	-	-	-	-	-	-	-	-	-	-	-	-	-	-	-	-	-	-	-	-	-	-	-	-	-	-	-
	cit	-	-	-	-	-	-	-	-	-	-	-	-	-	-	3	-	-	-	-	-	-	-	-	-	-	-	-	-	-	-	-	-	-	-	-	-	-	-	-	-	-	-	-	-	-	-	-	-
	ADPr	-	-	-	-	-	-	-	-	-	-	-	-	-	-	-	-	-	-	-	-	-	-	-	-	U	-	-	-	-	-	-	-	-	-	-	-	-	-	-	-	-	-	-	-	-	-	-	-
	hib	-	-	-	-	-	i	-	-	-	-	-	-	-	-	-	-	-	-	-	-	-	-	-	-	-	-	-	-	-	-	-	-	-	-	-	-	-	-	-	-	-	-	-	-	-	-	-	-
	cro	-	-	-	-	-	i	-	-	-	-	-	-	-	-	-	-	-	-	-	-	-	-	-	-	-	-	-	-	-	-	-	-	-	-	-	-	-	-	-	-	-	-	-	-	-	-	-	-
	for	-	-	-	-	-	i	-	-	-	-	-	-	-	-	-	-	-	-	-	-	-	-	-	-	-	-	-	-	-	-	-	-	-	-	-	-	-	-	-	-	-	-	-	-	-	-	-	-
	ub	-	-	NP	-	-	NP	-	-	-	-	-	-	-	-	-	-	-	s	-	-	-	-	-	-	-	-	-	-	-	-	-	-	-	-	-	-	-	-	-	-	-	-	-	-	-	-	-	-
Q92522	H1X_HUMAN	-	-	L	Q	V	K	G	T	G	A	N	G	S	F	K	L	N	R	K	K	L	E	G	G	G	E	R	R	G	A	P	A	A	A	-	T	A	P	A	-	-	P	T	-	-	-	-	A
	AA Residue No.	-	-	103	104	105	106	107	108	109	110	111	112	113	114	115	116	117	118	119	120	121	122	123	124	125	126	127	128	129	130	131	132	133	134	-	135	136	137	138	-	-	139	140	-	-	-	-	141
	Site Location No.	-	-	102	103	104	105	106	107	108	109	110	111	112	113	114	115	116	117	118	119	120	121	122	123	124	125	126	127	128	129	130	131	132	133	-	134	135	136	137	-	-	138	139	-	-	-	-	140
	ph	-	-	-	-	-	-	-	i	-	-	-	-	NP	-	-	-	-	-	-	-	-	-	-	-	-	-	-	-	-	-	-	-	-	-	-	P	-	-	-	-	-	-	-	-	-	-	-	-
	ac	-	-	-	-	-	i	-	-	-	-	-	-	-	-	i	-	-	-	i	-	-	-	-	-	-	-	-	-	-	-	-	-	-	-	-	-	-	-	-	-	-	-	-	-	-	-	-	-
	meX (K)	-	-	-	-	-	-	-	-	-	-	-	-	-	-	-	-	-	-	-	-	-	-	-	-	-	-	-	-	-	-	-	-	-	-	-	-	-	-	-	-	-	-	-	-	-	-	-	-
	me (K)	-	-	-	-	-	i	-	-	-	-	-	-	-	-	i	-	-	-	-	-	-	-	-	-	-	-	-	-	-	-	-	-	-	-	-	-	-	-	-	-	-	-	-	-	-	-	-	-
	meX (R)	-	-	-	-	-	-	-	-	-	-	-	-	-	-	-	-	-	-	-	-	-	-	-	-	-	-	-	N	-	-	-	-	-	-	-	-	-	-	-	-	-	-	-	-	-	-	-	-
	Nω-me	-	-	-	-	-	-	-	-	-	-	-	-	-	-	-	-	-	-	-	-	-	-	-	-	-	-	-	P	-	-	-	-	-	-	-	-	-	-	-	-	-	-	-	-	-	-	-	-
	O-GlcNAc	-	-	-	-	-	-	-	-	-	-	-	-	NG	-	-	-	-	-	-	-	-	-	-	-	-	-	-	-	-	-	-	-	-	-	-	-	-	-	-	-	-	-	-	-	-	-	-	-
	bhb	-	-	-	-	-	-	-	-	-	-	-	-	-	-	i	-	-	-	-	-	-	-	-	-	-	-	-	-	-	-	-	-	-	-	-	-	-	-	-	-	-	-	-	-	-	-	-	-
	hib	-	-	-	-	-	i	-	-	-	-	-	-	-	-	-	-	-	-	i	-	-	-	-	-	-	-	-	-	-	-	-	-	-	-	-	-	-	-	-	-	-	-	-	-	-	-	-	-
	cro	-	-	-	-	-	i	-	-	-	-	-	-	-	-	-	-	-	-	-	-	-	-	-	-	-	-	-	-	-	-	-	-	-	-	-	-	-	-	-	-	-	-	-	-	-	-	-	-
	for	-	-	-	-	-	i	-	-	-	-	-	-	-	-	-	-	-	-	i	-	-	-	-	-	-	-	-	-	-	-	-	-	-	-	-	-	-	-	-	-	-	-	-	-	-	-	-	-
	ub	-	-	-	-	-	NP3	-	-	-	-	-	-	-	-	NP	-	-	-	i	-	-	-	-	-	-	-	-	-	-	-	-	-	-	-	-	-	-	-	-	-	-	-	-	-	-	-	-	-
Q8IZA3	H18_HUMAN	R	P	L	N	S	K	A	R	G	A	T	G	S	F	K	L	V	P	K	H	K	K	K	I	Q	P	R	K	M	A	P	A	T	A	-	-	-	P	R	R	-	-	A	G	E	A	K	G
	AA Residue No.	112	113	114	115	116	117	118	119	120	121	122	123	124	125	126	127	128	129	130	131	132	133	134	135	136	137	138	139	140	141	142	143	144	145	-	-	-	146	147	148	-	-	149	150	151	152	153	154
	Site Location No.	111	112	113	114	115	116	117	118	119	120	121	122	123	124	125	126	127	128	129	130	131	132	133	134	135	136	137	138	139	140	141	142	143	144	-	-	-	145	146	147	-	-	148	149	150	151	152	153
	ph	-	-	-	-	i	-	-	-	-	-	i	-	i	-	-	-	-	-	-	-	-	-	-	-	-	-	-	-	-	-	-	-	-	-	-	-	-	-	-	-	-	-	-	-	-	-	-	-
	ac	-	-	-	-	-	i	-	-	-	-	-	-	-	-	i	-	-	-	i	-	-	-	-	-	-	-	-	-	-	-	-	-	-	-	-	-	-	-	-	-	-	-	-	-	-	-	NP	-
	me (K)	-	-	-	-	-	i	-	-	-	-	-	-	-	-	i	-	-	-	-	-	-	-	-	-	-	-	-	-	-	-	-	-	-	-	-	-	-	-	-	-	-	-	-	-	-	-	-	-
	meX (R)	-	-	-	-	-	-	-	-	-	-	-	-	-	-	-	-	-	-	-	-	-	-	-	-	-	-	-	-	-	-	-	-	-	-	-	-	-	-	N	-	-	-	-	-	-	-	-	-
	Nω-me	-	-	-	-	-	-	-	-	-	-	-	-	-	-	-	-	-	-	-	-	-	-	-	-	-	-	-	-	-	-	-	-	-	-	-	-	-	-	P	-	-	-	-	-	-	-	-	-
	O-GlcNAc	-	-	-	-	-	-	-	-	-	-	-	-	i	-	-	-	-	-	-	-	-	-	-	-	-	-	-	-	-	-	-	-	-	-	-	-	-	-	-	-	-	-	-	-	-	-	-	-
	bhb	-	-	-	-	-	-	-	-	-	-	-	-	-	-	i	-	-	-	-	-	-	-	-	-	-	-	-	-	-	-	-	-	-	-	-	-	-	-	-	-	-	-	-	-	-	-	-	-
	hib	-	-	-	-	-	i	-	-	-	-	-	-	-	-	-	-	-	-	i	-	-	-	-	-	-	-	-	-	-	-	-	-	-	-	-	-	-	-	-	-	-	-	-	-	-	-	-	-
	cro	-	-	-	-	-	i	-	-	-	-	-	-	-	-	-	-	-	-	-	-	-	-	-	-	-	-	-	-	-	-	-	-	-	-	-	-	-	-	-	-	-	-	-	-	-	-	-	-
	for	-	-	-	-	-	i	-	-	-	-	-	-	-	-	-	-	-	-	i	-	-	-	-	-	-	-	-	-	-	-	-	-	-	-	-	-	-	-	-	-	-	-	-	-	-	-	-	-
	ub	-	-	-	-	-	i	-	-	-	-	-	-	-	-	i	-	-	-	i	-	-	-	-	-	-	-	-	-	-	-	-	-	-	-	-	-	-	-	-	-	-	-	-	-	-	-	-	-
Q75WM6	H1FNT_HUMAN	-	-	L	R	V	S	G	S	D	A	A	G	Y	F	R	V	W	K	V	P	K	P	R	R	K	P	G	R	A	R	Q	E	E	G	T	R	A	P	W	R	T	P	A	A	P	R	S	S
	AA Residue No.	-	-	109	110	111	112	113	114	115	116	117	118	119	120	121	122	123	124	125	126	127	128	129	130	131	132	133	134	135	136	137	138	139	140	141	142	143	144	145	146	147	148	149	150	151	152	153	154
	Site Location No.	-	-	108	109	110	111	112	113	114	115	116	117	118	119	120	121	122	123	124	125	126	127	128	129	130	131	132	133	134	135	136	137	138	139	140	141	142	143	144	145	146	147	148	149	150	151	152	153
	ph	-	-	-	-	-	-	-	P	-	-	-	-	i	-	-	-	-	-	-	-	-	-	-	-	-	-	-	-	-	-	-	-	-	-	-	-	-	-	-	-	-	-	-	-	-	-	-	-
	ac	-	-	-	-	-	-	-	-	-	-	-	-	-	-	-	-	-	s	-	-	-	-	-	-	-	-	-	-	-	-	-	-	-	-	-	-	-	-	-	-	-	-	-	-	-	-	-	-
	me (K)	-	-	-	-	-	-	-	-	-	-	-	-	-	-	-	-	-	s	-	-	-	-	-	-	-	-	-	-	-	-	-	-	-	-	-	-	-	-	-	-	-	-	-	-	-	-	-	-
	meX (R)	-	-	-	-	-	-	-	-	-	-	-	-	-	-	-	-	-	-	-	-	-	-	-	-	-	-	-	-	-	-	-	-	-	-	-	-	-	-	-	N	-	-	-	-	-	-	-	-
	Nω-me	-	-	-	-	-	-	-	-	-	-	-	-	-	-	-	-	-	-	-	-	-	-	-	-	-	-	-	-	-	-	-	-	-	-	-	-	-	-	-	P	-	-	-	-	-	-	-	-
	O-GlcNAc	-	-	-	-	-	-	-	-	-	-	-	-	i	-	-	-	-	-	-	-	-	-	-	-	-	-	-	-	-	-	-	-	-	-	-	-	-	-	-	-	-	-	-	-	-	-	-	-
	cit	-	-	-	-	-	-	-	-	-	-	-	-	-	-	i	-	-	-	-	-	-	-	-	-	-	-	-	-	-	-	-	-	-	-	-	-	-	-	-	-	-	-	-	-	-	-	-	-
	ub	-	-	-	-	-	-	-	-	-	-	-	-	-	-	-	-	-	s	-	-	-	-	-	-	-	-	-	-	-	-	-	-	-	-	-	-	-	-	-	-	-	-	-	-	-	-	-	-
P22492	H1T_HUMAN	-	-	V	Q	T	R	G	T	G	A	S	G	S	F	K	L	S	K	K	V	I	P	K	S	T	R	S	K	A	K	K	S	V	S	-	A	K	T	K	K	-	L	V	L	S	R	D	S
	AA Residue No.	-	-	98	99	100	101	102	103	104	105	106	107	108	109	110	111	112	113	114	115	116	117	118	119	120	121	122	123	124	125	126	127	128	129	-	130	131	132	133	134	-	135	136	137	138	139	140	141
	Site Location No.	-	-	97	98	99	100	101	102	103	104	105	106	107	108	109	110	111	112	113	114	115	116	117	118	119	120	121	122	123	124	125	126	127	128	-	129	130	131	132	133	-	134	135	136	137	138	139	140
	ph	-	-	-	-	P	-	-	NP	-	-	NP	-	NP	-	-	-	-	-	-	-	-	-	-	-	-	-	-	-	-	-	-	-	-	P	-	-	-	-	-	-	-	-	-	-	-	-	-	NP
	ac	-	-	-	-	-	-	-	-	-	-	-	-	-	-	NP	-	-	NP	3	-	-	-	-	-	-	-	-	3	-	-	-	-	-	-	-	-	-	-	i	i	-	-	-	-	-	-	-	-
	me (K)	-	-	-	-	-	-	-	-	-	-	-	-	-	-	i	-	-	3	-	-	-	-	-	-	-	-	-	i	-	3	-	-	-	-	-	-	i	-	i	-	-	-	-	-	-	-	-	-
	me2	-	-	-	-	-	-	-	-	-	-	-	-	-	-	-	-	-	P	-	-	-	-	-	-	-	-	-	-	-	-	-	-	-	-	-	-	-	-	-	-	-	-	-	-	-	-	-	-
	O-GlcNAc	-	-	-	-	-	-	-	-	-	-	-	-	i	-	-	-	-	-	-	-	-	-	-	-	-	-	-	-	-	-	-	-	-	-	-	-	-	-	-	-	-	-	-	-	-	-	-	-
	bhb	-	-	-	-	-	-	-	-	-	-	-	-	-	-	i	-	-	-	-	-	-	-	-	-	-	-	-	-	-	-	-	-	-	-	-	-	-	-	-	-	-	-	-	-	-	-	-	-
	hib	-	-	-	-	-	-	-	-	-	-	-	-	-	-	-	-	-	-	i	-	-	-	-	-	-	-	-	-	-	i	-	-	-	-	-	-	-	-	i	-	-	-	-	-	-	-	-	-
	for	-	-	-	-	-	-	-	-	-	-	-	-	-	-	-	-	-	-	i	-	-	-	-	-	-	-	-	-	-	-	-	-	-	-	-	-	-	-	-	-	-	-	-	-	-	-	-	-
	ub	-	-	-	-	-	-	-	-	-	-	-	-	-	-	i	-	-	s	i	-	-	-	-	-	-	-	-	i	-	-	-	-	-	-	-	-	i	-	i	i	-	-	-	-	-	-	-	-
P60008	HILS1_HUMAN	-	-	-	-	-	K	G	S	-	-	A	G	S	F	T	L	G	K	K	Q	A	S	K	S	K	L	K	V	K	R	Q	R	Q	Q	-	-	-	R	W	R	S	-	-	G	Q	-	-	-
	AA Residue No.	-	-	-	-	-	167	168	169	-	-	170	171	172	173	174	175	176	177	178	179	180	181	182	183	184	185	186	187	188	189	190	191	192	193	-	-	-	194	195	196	197	-	-	198	199	-	-	-
	Site Location No.	-	-	-	-	-	166	167	168	-	-	169	170	171	172	173	174	175	176	177	178	179	180	181	182	183	184	185	186	187	188	189	190	191	192	-	-	-	193	194	195	196	-	-	197	198	-	-	-
	ph	-	-	-	-	-	-	-	i	-	-	-	-	i	-	-	-	-	-	-	-	-	-	-	-	-	-	-	-	-	-	-	-	-	-	-	-	-	-	-	-	-	-	-	-	-	-	-	-
	ac	-	-	-	-	-	i	-	-	-	-	-	-	-	-	-	-	-	s	i	-	-	-	-	-	-	-	-	-	-	-	-	-	-	-	-	-	-	-	-	-	-	-	-	-	-	-	-	-
	me (K)	-	-	-	-	-	i	-	-	-	-	-	-	-	-	-	-	-	s	-	-	-	-	-	-	-	-	-	-	-	-	-	-	-	-	-	-	-	-	-	-	-	-	-	-	-	-	-	-
	O-GlcNAc	-	-	-	-	-	-	-	-	-	-	-	-	i	-	-	-	-	-	-	-	-	-	-	-	-	-	-	-	-	-	-	-	-	-	-	-	-	-	-	-	-	-	-	-	-	-	-	-
	hib	-	-	-	-	-	i	-	-	-	-	-	-	-	-	-	-	-	-	i	-	-	-	-	-	-	-	-	-	-	-	-	-	-	-	-	-	-	-	-	-	-	-	-	-	-	-	-	-
	cro	-	-	-	-	-	i	-	-	-	-	-	-	-	-	-	-	-	-	-	-	-	-	-	-	-	-	-	-	-	-	-	-	-	-	-	-	-	-	-	-	-	-	-	-	-	-	-	-
	for	-	-	-	-	-	i	-	-	-	-	-	-	-	-	-	-	-	-	i	-	-	-	-	-	-	-	-	-	-	-	-	-	-	-	-	-	-	-	-	-	-	-	-	-	-	-	-	-
	ub	-	-	-	-	-	s	-	-	-	-	-	-	-	-	-	-	-	s	i	-	-	-	-	-	-	-	-	-	-	-	-	-	-	-	-	-	-	-	-	-	-	-	-	-	-	-	-	-
UniProt Accession
Q02539	H11_HUMAN	-	-	-	-	-	-	-	-	-	-	-	G	A	S	K	K	S	-	-	-	-	-	-	-	V	K	T	P	K	K	A	K	K	P	A	A	T	R	K	S	S	-	-	-	-	-	-	-
	AA Residue No.	-	-	-	-	-	-	-	-	-	-	-	144	145	146	147	148	149	-	-	-	-	-	-	-	150	151	152	153	154	155	156	157	158	159	160	161	162	163	164	165	166	-	-	-	-	-	-	-
	Site Location No.	-	-	-	-	-	-	-	-	-	-	-	143	144	145	146	147	148	-	-	-	-	-	-	-	149	150	151	152	153	154	155	156	157	158	159	160	161	162	163	164	165	-	-	-	-	-	-	-
	ph	-	-	-	-	-	-	-	-	-	-	-	-	-	-	-	-	-	-	-	-	-	-	-	-	-	-	NP	-	-	-	-	-	-	-	-	-	NPE	-	-	NP	NP	-	-	-	-	-	-	-
	ac	-	-	-	-	-	-	-	-	-	-	-	-	-	-	-	P	-	-	-	-	-	-	-	-	-	-	-	-	P	i	-	i	i	-	-	-	-	-	-	-	-	-	-	-	-	-	-	-
	me (K)	-	-	-	-	-	-	-	-	-	-	-	-	-	-	-	-	-	-	-	-	-	-	-	-	-	-	-	-	i	-	-	i	-	-	-	-	-	-	-	-	-	-	-	-	-	-	-	-
	hib	-	-	-	-	-	-	-	-	-	-	-	-	-	-	-	-	-	-	-	-	-	-	-	-	-	-	-	-	-	-	-	i	-	-	-	-	-	-	-	-	-	-	-	-	-	-	-	-
	cro	-	-	-	-	-	-	-	-	-	-	-	-	-	-	-	-	-	-	-	-	-	-	-	-	-	-	-	-	-	-	-	i	-	-	-	-	-	-	-	-	-	-	-	-	-	-	-	-
	for	-	-	-	-	-	-	-	-	-	-	-	-	-	-	-	-	-	-	-	-	-	-	-	-	-	-	-	-	-	-	-	-	i	-	-	-	-	-	-	-	-	-	-	-	-	-	-	-
	ub	-	-	-	-	-	-	-	-	-	-	-	-	-	-	-	i	-	-	-	-	-	-	-	-	-	-	-	-	-	i	-	i	i	-	-	-	-	-	-	-	-	-	-	-	-	-	-	-
P16403	H12_HUMAN	-	-	-	-	-	-	-	-	-	-	-	T	P	K	K	S	A	-	-	-	-	-	-	-	K	K	T	P	K	K	A	K	K	P	A	A	A	T	V	T	K	-	-	-	-	K	V	A
	AA Residue No.	-	-	-	-	-	-	-	-	-	-	-	146	147	148	149	150	151	-	-	-	-	-	-	-	152	153	154	155	156	157	158	159	160	161	162	163	164	165	166	167	168	-	-	-	-	169	170	171
	Site Location No.	-	-	-	-	-	-	-	-	-	-	-	145	146	147	148	149	150	-	-	-	-	-	-	-	151	152	153	154	155	156	157	158	159	160	161	162	163	164	165	166	167	-	-	-	-	168	169	170
	ph	-	-	-	-	-	-	-	-	-	-	-	NUPH3	-	-	-	i	-	-	-	-	-	-	-	-	-	-	NP3	-	-	-	-	-	-	-	-	-	-	NP3	-	NP	-	-	-	-	-	-	-	-
	ac	-	-	-	-	-	-	-	-	-	-	-	-	-	i	-	-	-	-	-	-	-	-	-	-	-	-	-	-	-	NP	-	NP	NP	-	-	-	-	-	-	-	NP	-	-	-	-	NP3	-	-
	meX (K)	-	-	-	-	-	-	-	-	-	-	-	-	-	-	-	-	-	-	-	-	-	-	-	-	-	-	-	-	-	-	-	-	-	-	-	-	-	-	-	-	N	-	-	-	-	-	-	-
	me (K)	-	-	-	-	-	-	-	-	-	-	-	-	-	3	-	-	-	-	-	-	-	-	-	-	-	-	-	-	i	-	-	i	-	-	-	-	-	-	-	-	P3	-	-	-	-	i	-	-
	ADPr	-	-	-	-	-	-	-	-	-	-	-	-	-	-	-	i	-	-	-	-	-	-	-	-	-	-	-	-	-	-	-	-	-	-	-	-	-	-	-	-	-	-	-	-	-	-	-	-
	bhb	-	-	-	-	-	-	-	-	-	-	-	-	-	-	-	-	-	-	-	-	-	-	-	-	-	-	-	-	-	-	-	-	-	-	-	-	-	-	-	-	-	-	-	-	-	i	-	-
	hib	-	-	-	-	-	-	-	-	-	-	-	-	-	U	-	-	-	-	-	-	-	-	-	-	-	-	-	-	-	-	-	U	-	-	-	-	-	-	-	-	U	-	-	-	-	-	-	-
	cro	-	-	-	-	-	-	-	-	-	-	-	-	-	-	-	-	-	-	-	-	-	-	-	-	-	-	-	-	-	-	-	U3	-	-	-	-	-	-	-	-	U3	-	-	-	-	-	-	-
	for	-	-	-	-	-	-	-	-	-	-	-	-	-	-	-	-	-	-	-	-	-	-	-	-	-	-	-	-	-	-	-	-	3	-	-	-	-	-	-	-	-	-	-	-	-	-	-	-
	ub	-	-	-	-	-	-	-	-	-	-	-	-	-	NP	-	-	-	-	-	-	-	-	-	-	-	-	-	-	-	NP	-	NP	NP	-	-	-	-	-	-	-	NP	-	-	-	-	NP	-	-
P16402	H13_HUMAN	-	-	-	-	-	-	-	-	-	-	-	T	P	K	K	S	I	-	-	-	-	-	-	-	K	K	T	P	K	K	V	K	K	P	A	T	A	A	G	T	K	-	-	-	-	K	V	A
	AA Residue No.	-	-	-	-	-	-	-	-	-	-	-	147	148	149	150	151	152	-	-	-	-	-	-	-	153	154	155	156	157	158	159	160	161	162	163	164	165	166	167	168	169	-	-	-	-	170	171	172
	Site Location No.	-	-	-	-	-	-	-	-	-	-	-	146	147	148	149	150	151	-	-	-	-	-	-	-	152	153	154	155	156	157	158	159	160	161	162	163	164	165	166	167	168	-	-	-	-	169	170	171
	ph	-	-	-	-	-	-	-	-	-	-	-	NP3	-	-	-	NP	-	-	-	-	-	-	-	-	-	-	N3	-	-	-	-	-	-	-	-	NP	-	-	-	i	-	-	-	-	-	-	-	-
	ac	-	-	-	-	-	-	-	-	-	-	-	-	-	3	-	-	-	-	-	-	-	-	-	-	-	-	-	-	-	i	-	i	P	-	-	-	-	-	-	-	NP	-	-	-	-	NP	-	-
	me (K)	-	-	-	-	-	-	-	-	-	-	-	-	-	i	-	-	-	-	-	-	-	-	-	-	-	-	-	-	i	-	-	i	-	-	-	-	-	-	-	-	3	-	-	-	-	3	-	-
	ADPr	-	-	-	-	-	-	-	-	-	-	-	-	-	-	-	i	-	-	-	-	-	-	-	-	-	-	-	-	-	-	-	-	-	-	-	-	-	-	-	-	-	-	-	-	-	-	-	-
	bhb	-	-	-	-	-	-	-	-	-	-	-	-	-	-	-	-	-	-	-	-	-	-	-	-	-	-	-	-	-	-	-	-	-	-	-	-	-	-	-	-	-	-	-	-	-	U	-	-
	hib	-	-	-	-	-	-	-	-	-	-	-	-	-	i	-	-	-	-	-	-	-	-	-	-	-	-	-	-	-	-	-	i	-	-	-	-	-	-	-	-	i	-	-	-	-	-	-	-
	cro	-	-	-	-	-	-	-	-	-	-	-	-	-	-	-	-	-	-	-	-	-	-	-	-	-	-	-	-	-	-	-	i	-	-	-	-	-	-	-	-	i	-	-	-	-	-	-	-
	for	-	-	-	-	-	-	-	-	-	-	-	-	-	-	-	-	-	-	-	-	-	-	-	-	-	-	-	-	-	-	-	-	i	-	-	-	-	-	-	-	-	-	-	-	-	-	-	-
	ub	-	-	-	-	-	-	-	-	-	-	-	-	-	NP	-	-	-	-	-	-	-	-	-	-	-	-	-	-	-	i	-	NP	NP	-	-	-	-	-	-	-	i	-	-	-	-	i	-	-
P10412	H14_HUMAN	-	-	-	-	-	-	-	-	-	-	-	T	P	K	K	S	A	-	-	-	-	-	-	-	K	K	T	P	K	K	A	K	K	P	A	A	A	A	G	A	K	-	-	-	-	K	-	A
	AA Residue No.	-	-	-	-	-	-	-	-	-	-	-	146	147	148	149	150	151	-	-	-	-	-	-	-	152	153	154	155	156	157	158	159	160	161	162	163	164	165	166	167	168	-	-	-	-	169	-	170
	Site Location No.	-	-	-	-	-	-	-	-	-	-	-	145	146	147	148	149	150	-	-	-	-	-	-	-	151	152	153	154	155	156	157	158	159	160	161	162	163	164	165	166	167	-	-	-	-	168	-	169
	ph	-	-	-	-	-	-	-	-	-	-	-	NUPH3	-	-	-	i	-	-	-	-	-	-	-	-	-	-	NPH3	-	-	-	-	-	-	-	-	-	-	-	-	-	-	-	-	-	-	-	-	-
	ac	-	-	-	-	-	-	-	-	-	-	-	-	-	NP	P	-	-	-	-	-	-	-	-	-	-	-	-	-	-	i	-	i	NP	-	-	-	-	-	-	-	NP	-	-	-	-	NP3	-	-
	meX (K)	-	-	-	-	-	-	-	-	-	-	-	-	-	N	-	-	-	-	-	-	-	-	-	-	-	-	-	-	-	-	-	N	-	-	-	-	-	-	-	-	-	-	-	-	-	-	-	-
	me (K)	-	-	-	-	-	-	-	-	-	-	-	-	-	P3	-	-	-	-	-	-	-	-	-	-	-	-	-	-	i	-	-	P3	-	-	-	-	-	-	-	-	3	-	-	-	-	3	-	-
	ADPr	-	-	-	-	-	-	-	-	-	-	-	-	-	-	-	U	-	-	-	-	-	-	-	-	-	-	-	-	-	-	-	-	-	-	-	-	-	-	-	-	-	-	-	-	-	-	-	-
	bhb	-	-	-	-	-	-	-	-	-	-	-	-	-	-	-	-	-	-	-	-	-	-	-	-	-	-	-	-	-	-	-	-	-	-	-	-	-	-	-	-	-	-	-	-	-	i	-	-
	hib	-	-	-	-	-	-	-	-	-	-	-	-	-	i	-	-	-	-	-	-	-	-	-	-	-	-	-	-	-	-	-	i	-	-	-	-	-	-	-	-	i	-	-	-	-	-	-	-
	cro	-	-	-	-	-	-	-	-	-	-	-	-	-	-	-	-	-	-	-	-	-	-	-	-	-	-	-	-	-	-	-	i	-	-	-	-	-	-	-	-	i	-	-	-	-	-	-	-
	for	-	-	-	-	-	-	-	-	-	-	-	-	-	-	-	-	-	-	-	-	-	-	-	-	-	-	-	-	-	-	-	-	3	-	-	-	-	-	-	-	-	-	-	-	-	-	-	-
	ub	-	-	-	-	-	-	-	-	-	-	-	-	-	NP	-	-	-	-	-	-	-	-	-	-	-	-	-	-	-	i	-	NP	NP	-	-	-	-	-	-	-	NP	-	-	-	-	i	-	-
	crosslink_C	-	-	-	-	-	-	-	-	-	-	-	-	-	1	-	-	-	-	-	-	-	-	-	-	-	-	-	-	-	1	-	-	-	-	-	-	-	-	-	-	1	-	-	-	-	-	-	-
P16401	H15_HUMAN	-	-	-	-	-	-	-	-	-	-	-	G	A	K	K	A	V	-	-	-	-	-	-	-	K	K	T	P	K	K	A	K	K	P	A	A	A	-	G	V	K	-	-	-	-	K	V	A
	AA Residue No.	-	-	-	-	-	-	-	-	-	-	-	147	148	149	150	151	152	-	-	-	-	-	-	-	153	154	155	156	157	158	159	160	161	162	163	164	165	-	166	167	168	-	-	-	-	169	170	171
	Site Location No.	-	-	-	-	-	-	-	-	-	-	-	146	147	148	149	150	151	-	-	-	-	-	-	-	152	153	154	155	156	157	158	159	160	161	162	163	164	-	165	166	167	-	-	-	-	168	169	170
	ph	-	-	-	-	-	-	-	-	-	-	-	-	-	-	-	-	-	-	-	-	-	-	-	-	-	-	NUPH3	-	-	-	-	-	-	-	-	-	-	-	-	-	-	-	-	-	-	-	-	-
	ac	-	-	-	-	-	-	-	-	-	-	-	-	-	NP	P	-	-	-	-	-	-	-	-	-	-	P	-	-	-	i	-	i	i	-	-	-	-	-	-	-	NUP3	-	-	-	-	P3	-	-
	me (K)	-	-	-	-	-	-	-	-	-	-	-	-	-	3	-	-	-	-	-	-	-	-	-	-	-	-	-	-	i	-	-	i	-	-	-	-	-	-	-	-	3	-	-	-	-	3	-	-
	bhb	-	-	-	-	-	-	-	-	-	-	-	-	-	-	-	-	-	-	-	-	-	-	-	-	-	-	-	-	-	-	-	-	-	-	-	-	-	-	-	-	-	-	-	-	-	i	-	-
	hib	-	-	-	-	-	-	-	-	-	-	-	-	-	i	-	-	-	-	-	-	-	-	-	-	-	-	-	-	-	-	-	i	-	-	-	-	-	-	-	-	i	-	-	-	-	-	-	-
	cro	-	-	-	-	-	-	-	-	-	-	-	-	-	-	-	-	-	-	-	-	-	-	-	-	-	-	-	-	-	-	-	i	-	-	-	-	-	-	-	-	i	-	-	-	-	-	-	-
	for	-	-	-	-	-	-	-	-	-	-	-	-	-	-	-	-	-	-	-	-	-	-	-	-	-	-	-	-	-	-	-	-	i	-	-	-	-	-	-	-	-	-	-	-	-	-	-	-
	ub	-	-	-	-	-	-	-	-	-	-	-	-	-	i	-	-	-	-	-	-	-	-	-	-	-	-	-	-	-	i	-	NP	NP	-	-	-	-	-	-	-	NP	-	-	-	-	i	-	-
P07305	H10_HUMAN	T	K	K	P	K	A	-	T	P	V	K	K	A	K	K	K	L	-	-	-	-	-	-	-	A	A	T	P	K	K	A	K	K	P	K	T	V	K	A	K	P	-	-	-	-	V	K	A
	AA Residue No.	135	136	137	138	139	140	-	141	142	143	144	145	146	147	148	149	150	-	-	-	-	-	-	-	151	152	153	154	155	156	157	158	159	160	161	162	163	164	165	166	167	-	-	-	-	168	169	170
	Site Location No.	134	135	136	137	138	139	-	140	141	142	143	144	145	146	147	148	149	-	-	-	-	-	-	-	150	151	152	153	154	155	156	157	158	159	160	161	162	163	164	165	166	-	-	-	-	167	168	169
	ph	-	-	-	-	-	-	-	NP	-	-	-	-	-	-	-	-	-	-	-	-	-	-	-	-	-	-	NP	-	-	-	-	-	-	-	-	-	-	-	-	-	-	-	-	-	-	-	-	-
	ac	-	-	-	-	-	-	-	-	-	-	-	-	-	-	-	NP	-	-	-	-	-	-	-	-	-	-	-	-	-	i	-	i	i	-	NP	-	-	-	-	-	-	-	-	-	-	-	-	-
	meX (K)	-	-	-	-	-	-	-	-	-	-	-	-	-	-	-	-	-	-	-	-	-	-	-	-	-	-	-	-	N	-	-	-	-	-	-	-	-	-	-	-	-	-	-	-	-	-	-	-
	me (K)	-	-	-	-	-	-	-	-	-	-	-	-	-	-	-	-	-	-	-	-	-	-	-	-	-	-	-	-	P3	-	-	i	-	-	-	-	-	-	-	-	-	-	-	-	-	-	-	-
	hib	-	-	-	-	-	-	-	-	-	-	-	-	-	-	-	-	-	-	-	-	-	-	-	-	-	-	-	-	-	-	-	i	-	-	-	-	-	-	-	-	-	-	-	-	-	-	-	-
	cro	-	-	-	-	-	-	-	-	-	-	-	-	-	-	-	-	-	-	-	-	-	-	-	-	-	-	-	-	-	-	-	i	-	-	-	-	-	-	-	-	-	-	-	-	-	-	-	-
	for	-	-	-	-	-	-	-	-	-	-	-	-	-	-	-	-	-	-	-	-	-	-	-	-	-	-	-	-	-	-	-	-	i	-	-	-	-	-	-	-	-	-	-	-	-	-	-	-
	ub	-	-	-	-	-	-	-	-	-	-	-	-	-	-	-	NP	-	-	-	-	-	-	-	-	-	-	-	-	P	i	-	i	i	-	-	-	-	-	-	-	-	-	-	-	-	-	-	-
Q92522	H1X_HUMAN	S	R	-	-	-	-	-	-	-	-	-	-	-	-	-	R	A	-	-	-	-	-	-	-	D	K	K	P	A	R	G	Q	K	P	E	Q	R	S	H	K	K	G	A	G	A	K	K	D
	AA Residue No.	154	155	-	-	-	-	-	-	-	-	-	-	-	-	-	156	157	-	-	-	-	-	-	-	158	159	160	161	162	163	164	165	166	167	168	169	170	171	172	173	174	175	176	177	178	179	180	181
	Site Location No.	153	154	-	-	-	-	-	-	-	-	-	-	-	-	-	155	156	-	-	-	-	-	-	-	157	158	159	160	161	162	163	164	165	166	167	168	169	170	171	172	173	174	175	176	177	178	179	180
	ac	-	-	-	-	-	-	-	-	-	-	-	-	-	-	-	-	-	-	-	-	-	-	-	-	-	-	-	-	-	-	-	-	-	-	-	-	-	-	-	-	NP	-	-	-	-	NP	NP	-
	meX (K)	-	-	-	-	-	-	-	-	-	-	-	-	-	-	-	-	-	-	-	-	-	-	-	-	-	-	-	-	-	-	-	-	-	-	-	-	-	-	-	-	-	-	-	-	-	-	-	-
	me (K)	-	-	-	-	-	-	-	-	-	-	-	-	-	-	-	-	-	-	-	-	-	-	-	-	-	-	-	-	-	-	-	-	-	-	-	-	-	-	-	-	-	-	-	-	-	-	-	-
Q8IZA3	H18_HUMAN	-	-	-	K	E	D	-	P	P	N	V	G	K	V	K	K	A	-	-	-	-	-	-	-	A	K	R	P	A	K	V	Q	K	P	P	P	K	P	G	A	A	T	E	K	A	R	-	-
	AA Residue No.	-	-	-	164	165	166	-	167	168	169	170	171	172	173	174	175	176	-	-	-	-	-	-	-	177	178	179	180	181	182	183	184	185	186	187	188	189	190	191	192	193	194	195	196	197	198	-	-
	Site Location No.	-	-	-	163	164	165	-	166	167	168	169	170	171	172	173	174	175	-	-	-	-	-	-	-	176	177	178	179	180	181	182	183	184	185	186	187	188	189	190	191	192	193	194	195	196	197	-	-
	meX (K)	-	-	-	-	-	-	-	-	-	-	-	-	-	-	-	-	-	-	-	-	-	-	-	-	-	-	-	-	-	-	-	-	-	-	-	-	-	-	-	-	-	-	-	-	-	-	-	-
	me (K)	-	-	-	-	-	-	-	-	-	-	-	-	-	-	-	-	-	-	-	-	-	-	-	-	-	-	-	-	-	-	-	-	-	-	-	-	-	-	-	-	-	-	-	-	-	-	-	-
Q75WM6	H1FNT_HUMAN	R	K	A	R	E	V	W	R	R	N	A	R	A	K	A	K	A	N	A	R	A	R	R	T	R	R	A	R	P	R	A	K	E	P	P	C	A	R	A	K	E	E	A	G	A	T	A	A
	AA Residue No.	166	167	168	169	170	171	172	173	174	175	176	177	178	179	180	181	182	183	184	185	186	187	188	189	190	191	192	193	194	195	196	197	198	199	200	201	202	203	204	205	206	207	208	209	210	211	212	213
	Site Location No.	165	166	167	168	169	170	171	172	173	174	175	176	177	178	179	180	181	182	183	184	185	186	187	188	189	190	191	192	193	194	195	196	197	198	199	200	201	202	203	204	205	206	207	208	209	210	211	212
P22492	H1T_HUMAN	-	-	-	-	-	-	-	-	-	-	-	-	-	-	-	-	-	-	-	-	-	-	-	-	A	K	T	N	K	R	A	K	K	P	R	A	T	T	P	-	-	-	-	-	-	K	T	V
	AA Residue No.	-	-	-	-	-	-	-	-	-	-	-	-	-	-	-	-	-	-	-	-	-	-	-	-	147	148	149	150	151	152	153	154	155	156	157	158	159	160	161	-	-	-	-	-	-	162	163	164
	Site Location No.	-	-	-	-	-	-	-	-	-	-	-	-	-	-	-	-	-	-	-	-	-	-	-	-	146	147	148	149	150	151	152	153	154	155	156	157	158	159	160	-	-	-	-	-	-	161	162	163
	ph	-	-	-	-	-	-	-	-	-	-	-	-	-	-	-	-	-	-	-	-	-	-	-	-	-	-	NP	-	-	-	-	-	-	-	-	-	NUPE	NPE	-	-	-	-	-	-	-	-	-	-
	ac	-	-	-	-	-	-	-	-	-	-	-	-	-	-	-	-	-	-	-	-	-	-	-	-	-	-	-	-	-	-	-	i	i	-	-	-	-	-	-	-	-	-	-	-	-	NP	-	-
	me (K)	-	-	-	-	-	-	-	-	-	-	-	-	-	-	-	-	-	-	-	-	-	-	-	-	-	-	-	-	i	-	-	i	-	-	-	-	-	-	-	-	-	-	-	-	-	i	-	-
	bhb	-	-	-	-	-	-	-	-	-	-	-	-	-	-	-	-	-	-	-	-	-	-	-	-	-	-	-	-	-	-	-	-	-	-	-	-	-	-	-	-	-	-	-	-	-	i	-	-
	hib	-	-	-	-	-	-	-	-	-	-	-	-	-	-	-	-	-	-	-	-	-	-	-	-	-	-	-	-	-	-	-	i	-	-	-	-	-	-	-	-	-	-	-	-	-	-	-	-
	cro	-	-	-	-	-	-	-	-	-	-	-	-	-	-	-	-	-	-	-	-	-	-	-	-	-	-	-	-	-	-	-	i	-	-	-	-	-	-	-	-	-	-	-	-	-	-	-	-
	for	-	-	-	-	-	-	-	-	-	-	-	-	-	-	-	-	-	-	-	-	-	-	-	-	-	-	-	-	-	-	-	-	i	-	-	-	-	-	-	-	-	-	-	-	-	-	-	-
	ub	-	-	-	-	-	-	-	-	-	-	-	-	-	-	-	-	-	-	-	-	-	-	-	-	-	-	-	-	-	-	-	i	i	-	-	-	-	-	-	-	-	-	-	-	-	i	-	-
P60008	HILS1_HUMAN	S	K	Q	-	-	-	-	-	-	-	-	G	H	-	K	R	L	-	-	-	-	-	-	-	I	K	G	V	R	R	V	A	K	C	H	C	N	-	-	-	-	-	-	-	-	-	-	-
	AA Residue No.	211	212	213	-	-	-	-	-	-	-	-	214	215	-	216	217	218	-	-	-	-	-	-	-	219	220	221	222	223	224	225	226	227	228	229	230	231	-	-	-	-	-	-	-	-	-	-	-
	Site Location No.	210	211	212	-	-	-	-	-	-	-	-	213	214	-	215	216	217	-	-	-	-	-	-	-	218	219	220	221	222	223	224	225	226	227	228	229	230	-	-	-	-	-	-	-	-	-	-	-
UniProt Accession
Q02539	H11_HUMAN	-	-	-	-	-	-	-	-	-	-	T	V	K	P	K	K	V	A	K	S	P	A	K	-	-	-	-	-	-	-	-	-	-	-	-	-	-	-	-	-	-	-	-	-	-	-	-	-
	AA Residue No.	-	-	-	-	-	-	-	-	-	-	174	175	176	177	178	179	180	181	182	183	184	185	186	-	-	-	-	-	-	-	-	-	-	-	-	-	-	-	-	-	-	-	-	-	-	-	-	-
	Site Location No.	-	-	-	-	-	-	-	-	-	-	173	174	175	176	177	178	179	180	181	182	183	184	185	-	-	-	-	-	-	-	-	-	-	-	-	-	-	-	-	-	-	-	-	-	-	-	-	-
	ph	-	-	-	-	-	-	-	-	-	-	i	-	-	-	-	-	-	-	-	NP	-	-	-	-	-	-	-	-	-	-	-	-	-	-	-	-	-	-	-	-	-	-	-	-	-	-	-	-
	ac	-	-	-	-	-	-	-	-	-	-	-	-	-	-	i	i	-	-	i	-	-	-	i	-	-	-	-	-	-	-	-	-	-	-	-	-	-	-	-	-	-	-	-	-	-	-	-	-
	me (K)	-	-	-	-	-	-	-	-	-	-	-	-	i	-	i	i	-	-	i	-	-	-	-	-	-	-	-	-	-	-	-	-	-	-	-	-	-	-	-	-	-	-	-	-	-	-	-	-
	me2	-	-	-	-	-	-	-	-	-	-	-	-	-	-	-	-	-	-	i	-	-	-	-	-	-	-	-	-	-	-	-	-	-	-	-	-	-	-	-	-	-	-	-	-	-	-	-	-
	me3	-	-	-	-	-	-	-	-	-	-	-	-	-	-	-	-	-	-	-	-	-	-	i	-	-	-	-	-	-	-	-	-	-	-	-	-	-	-	-	-	-	-	-	-	-	-	-	-
	ADPr	-	-	-	-	-	-	-	-	-	-	-	-	-	-	-	-	-	-	-	i	-	-	-	-	-	-	-	-	-	-	-	-	-	-	-	-	-	-	-	-	-	-	-	-	-	-	-	-
	ub	-	-	-	-	-	-	-	-	-	-	-	-	-	-	-	-	-	-	-	-	-	-	-	-	-	-	-	-	-	-	-	-	-	-	-	-	-	-	-	-	-	-	-	-	-	-	-	-
P16403	H12_HUMAN	-	-	-	-	-	-	-	-	-	-	V	A	K	P	K	K	A	A	K	S	-	A	-	-	-	-	-	-	-	-	-	-	-	-	-	-	-	-	-	-	-	-	-	-	-	-	-	-
	AA Residue No.	-	-	-	-	-	-	-	-	-	-	179	180	181	182	183	184	185	186	187	188	-	189	-	-	-	-	-	-	-	-	-	-	-	-	-	-	-	-	-	-	-	-	-	-	-	-	-	-
	Site Location No.	-	-	-	-	-	-	-	-	-	-	178	179	180	181	182	183	184	185	186	187	-	188	-	-	-	-	-	-	-	-	-	-	-	-	-	-	-	-	-	-	-	-	-	-	-	-	-	-
	ph	-	-	-	-	-	-	-	-	-	-	-	-	-	-	-	-	-	-	-	NP	-	-	-	-	-	-	-	-	-	-	-	-	-	-	-	-	-	-	-	-	-	-	-	-	-	-	-	-
	ac	-	-	-	-	-	-	-	-	-	-	-	-	-	-	3	i	-	-	NP	-	-	-	-	-	-	-	-	-	-	-	-	-	-	-	-	-	-	-	-	-	-	-	-	-	-	-	-	-
	meX (K)	-	-	-	-	-	-	-	-	-	-	-	-	-	-	-	-	-	-	N	-	-	-	-	-	-	-	-	-	-	-	-	-	-	-	-	-	-	-	-	-	-	-	-	-	-	-	-	-
	me (K)	-	-	-	-	-	-	-	-	-	-	-	-	i	-	3	i	-	-	UPH	-	-	-	-	-	-	-	-	-	-	-	-	-	-	-	-	-	-	-	-	-	-	-	-	-	-	-	-	-
	me2	-	-	-	-	-	-	-	-	-	-	-	-	-	-	-	-	-	-	P	-	-	-	-	-	-	-	-	-	-	-	-	-	-	-	-	-	-	-	-	-	-	-	-	-	-	-	-	-
	ADPr	-	-	-	-	-	-	-	-	-	-	-	-	-	-	-	-	-	-	-	U3	-	-	-	-	-	-	-	-	-	-	-	-	-	-	-	-	-	-	-	-	-	-	-	-	-	-	-	-
	ub	-	-	-	-	-	-	-	-	-	-	-	-	-	-	-	-	-	-	-	-	-	-	-	-	-	-	-	-	-	-	-	-	-	-	-	-	-	-	-	-	-	-	-	-	-	-	-	-
P16402	H13_HUMAN	-	-	-	-	-	-	-	-	-	-	T	P	Q	P	K	K	A	A	K	S	P	A	K	-	-	-	-	-	-	-	-	-	-	-	-	-	-	-	-	-	-	-	-	-	-	-	-	-
	AA Residue No.	-	-	-	-	-	-	-	-	-	-	180	181	182	183	184	185	186	187	188	189	190	191	192	-	-	-	-	-	-	-	-	-	-	-	-	-	-	-	-	-	-	-	-	-	-	-	-	-
	Site Location No.	-	-	-	-	-	-	-	-	-	-	179	180	181	182	183	184	185	186	187	188	189	190	191	-	-	-	-	-	-	-	-	-	-	-	-	-	-	-	-	-	-	-	-	-	-	-	-	-
	ph	-	-	-	-	-	-	-	-	-	-	NPE3	-	-	-	-	-	-	-	-	NP3	-	-	-	-	-	-	-	-	-	-	-	-	-	-	-	-	-	-	-	-	-	-	-	-	-	-	-	-
	ac	-	-	-	-	-	-	-	-	-	-	-	-	-	-	3	3	-	-	NP3	-	-	-	i	-	-	-	-	-	-	-	-	-	-	-	-	-	-	-	-	-	-	-	-	-	-	-	-	-
	me (K)	-	-	-	-	-	-	-	-	-	-	-	-	-	-	i	i	-	-	i	-	-	-	-	-	-	-	-	-	-	-	-	-	-	-	-	-	-	-	-	-	-	-	-	-	-	-	-	-
	me2	-	-	-	-	-	-	-	-	-	-	-	-	-	-	-	-	-	-	i	-	-	-	-	-	-	-	-	-	-	-	-	-	-	-	-	-	-	-	-	-	-	-	-	-	-	-	-	-
	me3	-	-	-	-	-	-	-	-	-	-	-	-	-	-	-	-	-	-	-	-	-	-	i	-	-	-	-	-	-	-	-	-	-	-	-	-	-	-	-	-	-	-	-	-	-	-	-	-
	ADPr	-	-	-	-	-	-	-	-	-	-	-	-	-	-	-	-	-	-	-	3	-	-	-	-	-	-	-	-	-	-	-	-	-	-	-	-	-	-	-	-	-	-	-	-	-	-	-	-
	ub	-	-	-	-	-	-	-	-	-	-	-	-	-	-	-	-	-	-	-	-	-	-	-	-	-	-	-	-	-	-	-	-	-	-	-	-	-	-	-	-	-	-	-	-	-	-	-	-
P10412	H14_HUMAN	-	-	-	-	-	-	-	-	-	-	A	A	K	P	K	K	A	P	K	S	P	A	K	-	-	-	-	-	-	-	-	-	-	-	-	-	-	-	-	-	-	-	-	-	-	-	-	-
	AA Residue No.	-	-	-	-	-	-	-	-	-	-	178	179	180	181	182	183	184	185	186	187	188	189	190	-	-	-	-	-	-	-	-	-	-	-	-	-	-	-	-	-	-	-	-	-	-	-	-	-
	Site Location No.	-	-	-	-	-	-	-	-	-	-	177	178	179	180	181	182	183	184	185	186	187	188	189	-	-	-	-	-	-	-	-	-	-	-	-	-	-	-	-	-	-	-	-	-	-	-	-	-
	ph	-	-	-	-	-	-	-	-	-	-	-	-	-	-	-	-	-	-	-	NUPEH3	-	-	-	-	-	-	-	-	-	-	-	-	-	-	-	-	-	-	-	-	-	-	-	-	-	-	-	-
	ac	-	-	-	-	-	-	-	-	-	-	-	-	-	-	i	i	-	-	i	-	-	-	i	-	-	-	-	-	-	-	-	-	-	-	-	-	-	-	-	-	-	-	-	-	-	-	-	-
	meX (K)	-	-	-	-	-	-	-	-	-	-	-	-	-	-	-	-	-	-	-	-	-	-	-	-	-	-	-	-	-	-	-	-	-	-	-	-	-	-	-	-	-	-	-	-	-	-	-	-
	me (K)	-	-	-	-	-	-	-	-	-	-	-	-	i	-	i	i	-	-	i	-	-	-	-	-	-	-	-	-	-	-	-	-	-	-	-	-	-	-	-	-	-	-	-	-	-	-	-	-
	me2	-	-	-	-	-	-	-	-	-	-	-	-	-	-	-	-	-	-	i	-	-	-	-	-	-	-	-	-	-	-	-	-	-	-	-	-	-	-	-	-	-	-	-	-	-	-	-	-
	me3	-	-	-	-	-	-	-	-	-	-	-	-	-	-	-	-	-	-	-	-	-	-	i	-	-	-	-	-	-	-	-	-	-	-	-	-	-	-	-	-	-	-	-	-	-	-	-	-
	ADPr	-	-	-	-	-	-	-	-	-	-	-	-	-	-	-	-	-	-	-	i	-	-	-	-	-	-	-	-	-	-	-	-	-	-	-	-	-	-	-	-	-	-	-	-	-	-	-	-
	ub	-	-	-	-	-	-	-	-	-	-	-	-	-	-	-	-	-	-	-	-	-	-	-	-	-	-	-	-	-	-	-	-	-	-	-	-	-	-	-	-	-	-	-	-	-	-	-	-
	crosslink_C	-	-	-	-	-	-	-	-	-	-	-	-	-	-	-	-	-	-	-	-	-	-	-	-	-	-	-	-	-	-	-	-	-	-	-	-	-	-	-	-	-	-	-	-	-	-	-	-
P16401	H15_HUMAN	-	-	-	-	-	-	-	-	-	-	A	A	K	P	K	K	A	T	K	S	P	A	K	-	-	-	-	-	-	-	-	-	-	-	-	-	-	-	-	-	-	-	-	-	-	-	-	-
	AA Residue No.	-	-	-	-	-	-	-	-	-	-	180	181	182	183	184	185	186	187	188	189	190	191	192	-	-	-	-	-	-	-	-	-	-	-	-	-	-	-	-	-	-	-	-	-	-	-	-	-
	Site Location No.	-	-	-	-	-	-	-	-	-	-	179	180	181	182	183	184	185	186	187	188	189	190	191	-	-	-	-	-	-	-	-	-	-	-	-	-	-	-	-	-	-	-	-	-	-	-	-	-
	ph	-	-	-	-	-	-	-	-	-	-	-	-	-	-	-	-	-	NP	-	NUPEH3	-	-	-	-	-	-	-	-	-	-	-	-	-	-	-	-	-	-	-	-	-	-	-	-	-	-	-	-
	ac	-	-	-	-	-	-	-	-	-	-	-	-	-	-	i	i	-	-	i	-	-	-	i	-	-	-	-	-	-	-	-	-	-	-	-	-	-	-	-	-	-	-	-	-	-	-	-	-
	me (K)	-	-	-	-	-	-	-	-	-	-	-	-	3	-	i	i	-	-	i	-	-	-	-	-	-	-	-	-	-	-	-	-	-	-	-	-	-	-	-	-	-	-	-	-	-	-	-	-
	me2	-	-	-	-	-	-	-	-	-	-	-	-	-	-	-	-	-	-	i	-	-	-	-	-	-	-	-	-	-	-	-	-	-	-	-	-	-	-	-	-	-	-	-	-	-	-	-	-
	me3	-	-	-	-	-	-	-	-	-	-	-	-	-	-	-	-	-	-	-	-	-	-	i	-	-	-	-	-	-	-	-	-	-	-	-	-	-	-	-	-	-	-	-	-	-	-	-	-
	ADPr	-	-	-	-	-	-	-	-	-	-	-	-	-	-	-	-	-	-	-	i	-	-	-	-	-	-	-	-	-	-	-	-	-	-	-	-	-	-	-	-	-	-	-	-	-	-	-	-
	ub	-	-	-	-	-	-	-	-	-	-	-	-	-	-	-	-	-	-	-	-	-	-	-	-	-	-	-	-	-	-	-	-	-	-	-	-	-	-	-	-	-	-	-	-	-	-	-	-
P07305	H10_HUMAN	-	-	-	-	-	-	-	-	-	-	-	-	-	P	K	K	-	-	-	-	-	-	-	-	-	-	-	-	-	-	-	-	-	-	-	-	-	-	-	-	-	-	-	-	-	-	-	-
	AA Residue No.	-	-	-	-	-	-	-	-	-	-	-	-	-	173	174	175	-	-	-	-	-	-	-	-	-	-	-	-	-	-	-	-	-	-	-	-	-	-	-	-	-	-	-	-	-	-	-	-
	Site Location No.	-	-	-	-	-	-	-	-	-	-	-	-	-	172	173	174	-	-	-	-	-	-	-	-	-	-	-	-	-	-	-	-	-	-	-	-	-	-	-	-	-	-	-	-	-	-	-	-
	ac	-	-	-	-	-	-	-	-	-	-	-	-	-	-	i	i	-	-	-	-	-	-	-	-	-	-	-	-	-	-	-	-	-	-	-	-	-	-	-	-	-	-	-	-	-	-	-	-
	me (K)	-	-	-	-	-	-	-	-	-	-	-	-	-	-	i	i	-	-	-	-	-	-	-	-	-	-	-	-	-	-	-	-	-	-	-	-	-	-	-	-	-	-	-	-	-	-	-	-
	ub	-	-	-	-	-	-	-	-	-	-	-	-	-	-	-	-	-	-	-	-	-	-	-	-	-	-	-	-	-	-	-	-	-	-	-	-	-	-	-	-	-	-	-	-	-	-	-	-
Q92522	H1X_HUMAN	-	-	-	-	-	-	-	-	-	-	A	A	G	G	K	K	V	K	K	-	-	A	-	-	-	-	-	-	-	-	-	-	-	-	-	-	-	-	-	-	-	-	-	-	-	-	-	-
	AA Residue No.	-	-	-	-	-	-	-	-	-	-	191	192	193	194	195	196	197	198	199	-	-	200	-	-	-	-	-	-	-	-	-	-	-	-	-	-	-	-	-	-	-	-	-	-	-	-	-	-
	Site Location No.	-	-	-	-	-	-	-	-	-	-	190	191	192	193	194	195	196	197	198	-	-	199	-	-	-	-	-	-	-	-	-	-	-	-	-	-	-	-	-	-	-	-	-	-	-	-	-	-
	ac	-	-	-	-	-	-	-	-	-	-	-	-	-	-	NP	NP	-	NP	NP	-	-	-	-	-	-	-	-	-	-	-	-	-	-	-	-	-	-	-	-	-	-	-	-	-	-	-	-	-
	meX (K)	-	-	-	-	-	-	-	-	-	-	-	-	-	-	-	N	-	-	-	-	-	-	-	-	-	-	-	-	-	-	-	-	-	-	-	-	-	-	-	-	-	-	-	-	-	-	-	-
	me (K)	-	-	-	-	-	-	-	-	-	-	-	-	-	-	i	P	-	-	i	-	-	-	-	-	-	-	-	-	-	-	-	-	-	-	-	-	-	-	-	-	-	-	-	-	-	-	-	-
	me2	-	-	-	-	-	-	-	-	-	-	-	-	-	-	-	-	-	-	i	-	-	-	-	-	-	-	-	-	-	-	-	-	-	-	-	-	-	-	-	-	-	-	-	-	-	-	-	-
	ub	-	-	-	-	-	-	-	-	-	-	-	-	-	-	-	-	-	-	-	-	-	-	-	-	-	-	-	-	-	-	-	-	-	-	-	-	-	-	-	-	-	-	-	-	-	-	-	-
Q8IZA3	H18_HUMAN	R	A	Q	S	G	E	A	R	K	V	P	P	K	P	D	K	A	M	R	A	P	S	S	A	G	G	L	S	R	K	A	K	A	K	G	S	R	S	S	Q	G	D	A	E	A	Y	R	K
	AA Residue No.	208	209	210	211	212	213	214	215	216	217	218	219	220	221	222	223	224	225	226	227	228	229	230	231	232	233	234	235	236	237	238	239	240	241	242	243	244	245	246	247	248	249	250	251	252	253	254	255
	Site Location No.	207	208	209	210	211	212	213	214	215	216	217	218	219	220	221	222	223	224	225	226	227	228	229	230	231	232	233	234	235	236	237	238	239	240	241	242	243	244	245	246	247	248	249	250	251	252	253	254
	ph	-	-	-	-	-	-	-	-	-	-	-	-	-	-	-	-	-	-	-	-	-	-	-	-	-	-	-	-	-	-	-	-	-	-	-	-	-	NP	NP	-	-	-	-	-	-	NP	-	-
	ac	-	-	-	-	-	-	-	-	-	-	-	-	-	-	-	-	-	-	-	-	-	-	-	-	-	-	-	-	-	-	-	-	-	-	-	-	-	-	-	-	-	-	-	-	-	-	-	-
Q75WM6	H1FNT_HUMAN	T	P	R	S	G	K	D	K	-	-	-	-	-	-	-	-	-	-	-	-	-	-	-	-	-	-	-	-	-	-	-	-	-	-	-	-	-	-	-	-	-	-	-	-	-	-	-	-
	AA Residue No.	226	227	228	229	230	231	232	233	-	-	-	-	-	-	-	-	-	-	-	-	-	-	-	-	-	-	-	-	-	-	-	-	-	-	-	-	-	-	-	-	-	-	-	-	-	-	-	-
	Site Location No.	225	226	227	228	229	230	231	232	-	-	-	-	-	-	-	-	-	-	-	-	-	-	-	-	-	-	-	-	-	-	-	-	-	-	-	-	-	-	-	-	-	-	-	-	-	-	-	-
P22492	H1T_HUMAN	-	-	-	-	-	-	-	-	-	-	G	A	K	G	K	Q	Q	Q	K	S	P	V	K	-	-	-	-	-	-	-	-	-	-	-	-	-	-	-	-	-	-	-	-	-	-	-	-	-
	AA Residue No.	-	-	-	-	-	-	-	-	-	-	172	173	174	175	176	177	178	179	180	181	182	183	184	-	-	-	-	-	-	-	-	-	-	-	-	-	-	-	-	-	-	-	-	-	-	-	-	-
	Site Location No.	-	-	-	-	-	-	-	-	-	-	171	172	173	174	175	176	177	178	179	180	181	182	183	-	-	-	-	-	-	-	-	-	-	-	-	-	-	-	-	-	-	-	-	-	-	-	-	-
	ph	-	-	-	-	-	-	-	-	-	-	-	-	-	-	-	-	-	-	-	UP3	-	-	-	-	-	-	-	-	-	-	-	-	-	-	-	-	-	-	-	-	-	-	-	-	-	-	-	-
	ac	-	-	-	-	-	-	-	-	-	-	-	-	-	-	i	-	-	-	i	-	-	-	3	-	-	-	-	-	-	-	-	-	-	-	-	-	-	-	-	-	-	-	-	-	-	-	-	-
	me (K)	-	-	-	-	-	-	-	-	-	-	-	-	3	-	i	-	-	-	i	-	-	-	-	-	-	-	-	-	-	-	-	-	-	-	-	-	-	-	-	-	-	-	-	-	-	-	-	-
	me2	-	-	-	-	-	-	-	-	-	-	-	-	-	-	-	-	-	-	i	-	-	-	-	-	-	-	-	-	-	-	-	-	-	-	-	-	-	-	-	-	-	-	-	-	-	-	-	-
	me3	-	-	-	-	-	-	-	-	-	-	-	-	-	-	-	-	-	-	-	-	-	-	3	-	-	-	-	-	-	-	-	-	-	-	-	-	-	-	-	-	-	-	-	-	-	-	-	-
	Nω-me	-	-	-	-	-	-	-	-	-	-	-	-	-	-	-	-	-	-	-	-	-	-	-	-	-	-	-	-	-	-	-	-	-	-	-	-	-	-	-	-	-	-	-	-	-	-	-	-
	ADPr	-	-	-	-	-	-	-	-	-	-	-	-	-	-	-	-	-	-	-	i	-	-	-	-	-	-	-	-	-	-	-	-	-	-	-	-	-	-	-	-	-	-	-	-	-	-	-	-
	ub	-	-	-	-	-	-	-	-	-	-	-	-	-	-	-	-	-	-	-	-	-	-	-	-	-	-	-	-	-	-	-	-	-	-	-	-	-	-	-	-	-	-	-	-	-	-	-	-
P60008	HILS1_HUMAN	-	-	-	-	-	-	-	-	-	-	-	-	-	-	-	-	-	-	-	-	-	-	-	-	-	-	-	-	-	-	-	-	-	-	-	-	-	-	-	-	-	-	-	-	-	-	-	-
UniProt Accession
Q02539	H11_HUMAN	A	K	A	R	V	T	K	P	K	T	A	-	-	-	-	-	-	-	-	K	P	-	-	-	-	-	-	-	-	-	K	K	A	A	P	K	K	K	-	-	-	-	-	-	-	-	-	-
	AA Residue No.	195	196	197	198	199	200	201	202	203	204	205	-	-	-	-	-	-	-	-	206	207	-	-	-	-	-	-	-	-	-	208	209	210	211	212	213	214	215	-	-	-	-	-	-	-	-	-	-
	Site Location No.	194	195	196	197	198	199	200	201	202	203	204	-	-	-	-	-	-	-	-	205	206	-	-	-	-	-	-	-	-	-	207	208	209	210	211	212	213	214	-	-	-	-	-	-	-	-	-	-
	ph	-	-	-	-	-	-	-	-	-	NUP	-	-	-	-	-	-	-	-	-	-	-	-	-	-	-	-	-	-	-	-	-	-	-	-	-	-	-	-	-	-	-	-	-	-	-	-	-	-
	ac	-	-	-	-	-	-	i	-	i	-	-	-	-	-	-	-	-	-	-	i	-	-	-	-	-	-	-	-	-	-	-	-	-	-	-	-	-	-	-	-	-	-	-	-	-	-	-	-
	meX (K)	-	3	-	-	-	-	-	-	-	-	-	-	-	-	-	-	-	-	-	-	-	-	-	-	-	-	-	-	-	-	-	-	-	-	-	-	-	-	-	-	-	-	-	-	-	-	-	-
	me (K)	-	i	-	-	-	-	-	-	i	-	-	-	-	-	-	-	-	-	-	-	-	-	-	-	-	-	-	-	-	-	3	-	-	-	-	3	-	-	-	-	-	-	-	-	-	-	-	-
	ADPr	-	-	-	-	-	-	-	-	-	-	-	-	-	-	-	-	-	-	-	-	-	-	-	-	-	-	-	-	-	-	-	-	-	-	-	-	-	i	-	-	-	-	-	-	-	-	-	-
	hib	-	-	-	-	-	-	-	-	-	-	-	-	-	-	-	-	-	-	-	-	-	-	-	-	-	-	-	-	-	-	-	-	-	-	-	-	-	i	-	-	-	-	-	-	-	-	-	-
	ub	-	i	-	-	-	-	-	-	i	-	-	-	-	-	-	-	-	-	-	-	-	-	-	-	-	-	-	-	-	-	-	-	-	-	-	-	-	-	-	-	-	-	-	-	-	-	-	-
P16403	H12_HUMAN	A	K	P	K	V	V	K	P	K	-	-	-	-	-	-	-	-	-	-	K	A	-	-	-	-	-	-	-	-	-	-	-	-	A	P	K	K	K	-	-	-	-	-	-	-	-	-	-
	AA Residue No.	198	199	200	201	202	203	204	205	206	-	-	-	-	-	-	-	-	-	-	207	208	-	-	-	-	-	-	-	-	-	-	-	-	209	210	211	212	213	-	-	-	-	-	-	-	-	-	-
	Site Location No.	197	198	199	200	201	202	203	204	205	-	-	-	-	-	-	-	-	-	-	206	207	-	-	-	-	-	-	-	-	-	-	-	-	208	209	210	211	212	-	-	-	-	-	-	-	-	-	-
	ac	-	-	-	-	-	-	i	-	i	-	-	-	-	-	-	-	-	-	-	i	-	-	-	-	-	-	-	-	-	-	-	-	-	-	-	-	-	-	-	-	-	-	-	-	-	-	-	-
	me (K)	-	i	-	3	-	-	-	-	i	-	-	-	-	-	-	-	-	-	-	-	-	-	-	-	-	-	-	-	-	-	-	-	-	-	-	3	-	-	-	-	-	-	-	-	-	-	-	-
	ADPr	-	-	-	-	-	-	-	-	-	-	-	-	-	-	-	-	-	-	-	-	-	-	-	-	-	-	-	-	-	-	-	-	-	-	-	-	-	i	-	-	-	-	-	-	-	-	-	-
	hib	-	-	-	-	-	-	-	-	-	-	-	-	-	-	-	-	-	-	-	-	-	-	-	-	-	-	-	-	-	-	-	-	-	-	-	-	-	U	-	-	-	-	-	-	-	-	-	-
	ub	-	NP	-	NP	-	-	-	-	NP	-	-	-	-	-	-	-	-	-	-	-	-	-	-	-	-	-	-	-	-	-	-	-	-	-	-	-	-	-	-	-	-	-	-	-	-	-	-	-
P16402	H13_HUMAN	A	K	P	K	S	G	K	P	K	V	T	-	-	-	-	-	-	-	-	K	A	-	-	-	-	-	-	-	-	-	K	K	A	A	P	K	K	K	-	-	-	-	-	-	-	-	-	-
	AA Residue No.	201	202	203	204	205	206	207	208	209	210	211	-	-	-	-	-	-	-	-	212	213	-	-	-	-	-	-	-	-	-	214	215	216	217	218	219	220	221	-	-	-	-	-	-	-	-	-	-
	Site Location No.	200	201	202	203	204	205	206	207	208	209	210	-	-	-	-	-	-	-	-	211	212	-	-	-	-	-	-	-	-	-	213	214	215	216	217	218	219	220	-	-	-	-	-	-	-	-	-	-
	ac	-	-	-	-	-	-	NP	-	NP	-	-	-	-	-	-	-	-	-	-	NP	-	-	-	-	-	-	-	-	-	-	-	-	-	-	-	-	-	-	-	-	-	-	-	-	-	-	-	-
	me (K)	-	i	-	3	-	-	-	-	i	-	-	-	-	-	-	-	-	-	-	-	-	-	-	-	-	-	-	-	-	-	i	-	-	-	-	i	-	-	-	-	-	-	-	-	-	-	-	-
	ADPr	-	-	-	-	-	-	-	-	-	-	-	-	-	-	-	-	-	-	-	-	-	-	-	-	-	-	-	-	-	-	-	-	-	-	-	-	-	i	-	-	-	-	-	-	-	-	-	-
	hib	-	-	-	-	-	-	-	-	-	-	-	-	-	-	-	-	-	-	-	-	-	-	-	-	-	-	-	-	-	-	-	-	-	-	-	-	-	i	-	-	-	-	-	-	-	-	-	-
	ub	-	i	-	i	-	-	-	-	i	-	-	-	-	-	-	-	-	-	-	-	-	-	-	-	-	-	-	-	-	-	-	-	-	-	-	-	-	-	-	-	-	-	-	-	-	-	-	-
P10412	H14_HUMAN	A	K	P	K	T	A	K	P	K	A	A	-	-	-	-	-	-	-	-	K	P	-	-	-	-	-	-	-	-	-	K	K	A	A	A	K	K	K	-	-	-	-	-	-	-	-	-	-
	AA Residue No.	199	200	201	202	203	204	205	206	207	208	209	-	-	-	-	-	-	-	-	210	211	-	-	-	-	-	-	-	-	-	212	213	214	215	216	217	218	219	-	-	-	-	-	-	-	-	-	-
	Site Location No.	198	199	200	201	202	203	204	205	206	207	208	-	-	-	-	-	-	-	-	209	210	-	-	-	-	-	-	-	-	-	211	212	213	214	215	216	217	218	-	-	-	-	-	-	-	-	-	-
	ac	-	-	-	-	-	-	i	-	i	-	-	-	-	-	-	-	-	-	-	i	-	-	-	-	-	-	-	-	-	-	-	-	-	-	-	-	-	-	-	-	-	-	-	-	-	-	-	-
	me (K)	-	i	-	i	-	-	-	-	3	-	-	-	-	-	-	-	-	-	-	-	-	-	-	-	-	-	-	-	-	-	3	-	-	-	-	3	-	-	-	-	-	-	-	-	-	-	-	-
	ADPr	-	-	-	-	-	-	-	-	-	-	-	-	-	-	-	-	-	-	-	-	-	-	-	-	-	-	-	-	-	-	-	-	-	-	-	-	-	3	-	-	-	-	-	-	-	-	-	-
	hib	-	-	-	-	-	-	-	-	-	-	-	-	-	-	-	-	-	-	-	-	-	-	-	-	-	-	-	-	-	-	-	-	-	-	-	-	-	i	-	-	-	-	-	-	-	-	-	-
	ub	-	i	-	i	-	-	-	-	i	-	-	-	-	-	-	-	-	-	-	-	-	-	-	-	-	-	-	-	-	-	-	-	-	-	-	-	-	-	-	-	-	-	-	-	-	-	-	-
	crosslink_C	-	-	-	1	-	-	-	-	1	-	-	-	-	-	-	-	-	-	-	-	-	-	-	-	-	-	-	-	-	-	-	-	-	-	-	-	-	-	-	-	-	-	-	-	-	-	-	-
P16401	H15_HUMAN	A	K	P	K	A	A	K	P	K	A	A	-	-	-	-	-	-	-	-	K	P	-	-	-	-	K	A	A	K	A	K	K	A	A	A	K	K	K	-	-	-	-	-	-	-	-	-	-
	AA Residue No.	201	202	203	204	205	206	207	208	209	210	211	-	-	-	-	-	-	-	-	212	213	-	-	-	-	214	215	216	217	218	219	220	221	222	223	224	225	226	-	-	-	-	-	-	-	-	-	-
	Site Location No.	200	201	202	203	204	205	206	207	208	209	210	-	-	-	-	-	-	-	-	211	212	-	-	-	-	213	214	215	216	217	218	219	220	221	222	223	224	225	-	-	-	-	-	-	-	-	-	-
	ac	-	-	-	-	-	-	i	-	i	-	-	-	-	-	-	-	-	-	-	i	-	-	-	-	-	-	-	-	-	-	-	-	-	-	-	-	-	-	-	-	-	-	-	-	-	-	-	-
	me (K)	-	i	-	i	-	-	-	-	i	-	-	-	-	-	-	-	-	-	-	-	-	-	-	-	-	3	-	-	-	-	i	-	-	-	-	3	-	-	-	-	-	-	-	-	-	-	-	-
	ADPr	-	-	-	-	-	-	-	-	-	-	-	-	-	-	-	-	-	-	-	-	-	-	-	-	-	-	-	-	-	-	-	-	-	-	-	-	-	i	-	-	-	-	-	-	-	-	-	-
	hib	-	-	-	-	-	-	-	-	-	-	-	-	-	-	-	-	-	-	-	-	-	-	-	-	-	-	-	-	-	-	-	-	-	-	-	-	-	i	-	-	-	-	-	-	-	-	-	-
	ub	-	i	-	i	-	-	-	-	i	-	-	-	-	-	-	-	-	-	-	-	-	-	-	-	-	-	-	-	-	-	-	-	-	-	-	-	-	-	-	-	-	-	-	-	-	-	-	-
P07305	H10_HUMAN	-	K	-	-	-	-	-	-	-	-	-	-	-	-	-	-	-	-	-	-	-	-	-	-	-	-	-	S	S	A	K	R	-	A	G	K	K	K	-	-	-	-	-	-	-	-	-	-
	AA Residue No.	-	184	-	-	-	-	-	-	-	-	-	-	-	-	-	-	-	-	-	-	-	-	-	-	-	-	-	185	186	187	188	189	-	190	191	192	193	194	-	-	-	-	-	-	-	-	-	-
	Site Location No.	-	183	-	-	-	-	-	-	-	-	-	-	-	-	-	-	-	-	-	-	-	-	-	-	-	-	-	184	185	186	187	188	-	189	190	191	192	193	-	-	-	-	-	-	-	-	-	-
	me (K)	-	-	-	-	-	-	-	-	-	-	-	-	-	-	-	-	-	-	-	-	-	-	-	-	-	-	-	-	-	-	i	-	-	-	-	i	-	-	-	-	-	-	-	-	-	-	-	-
	ADPr	-	-	-	-	-	-	-	-	-	-	-	-	-	-	-	-	-	-	-	-	-	-	-	-	-	-	-	-	-	-	-	-	-	-	-	-	-	i	-	-	-	-	-	-	-	-	-	-
	hib	-	-	-	-	-	-	-	-	-	-	-	-	-	-	-	-	-	-	-	-	-	-	-	-	-	-	-	-	-	-	-	-	-	-	-	-	-	i	-	-	-	-	-	-	-	-	-	-
Q92522	H1X_HUMAN	P	K	G	R	K	-	-	-	-	-	-	-	-	-	-	-	-	-	-	-	-	-	-	-	-	-	-	-	-	-	-	-	-	-	-	-	-	-	-	-	-	-	-	-	-	-	-	-
	AA Residue No.	209	210	211	212	213	-	-	-	-	-	-	-	-	-	-	-	-	-	-	-	-	-	-	-	-	-	-	-	-	-	-	-	-	-	-	-	-	-	-	-	-	-	-	-	-	-	-	-
	Site Location No.	208	209	210	211	212	-	-	-	-	-	-	-	-	-	-	-	-	-	-	-	-	-	-	-	-	-	-	-	-	-	-	-	-	-	-	-	-	-	-	-	-	-	-	-	-	-	-	-
	meX (K)	-	N	-	-	-	-	-	-	-	-	-	-	-	-	-	-	-	-	-	-	-	-	-	-	-	-	-	-	-	-	-	-	-	-	-	-	-	-	-	-	-	-	-	-	-	-	-	-
	me (K)	-	P	-	-	-	-	-	-	-	-	-	-	-	-	-	-	-	-	-	-	-	-	-	-	-	-	-	-	-	-	-	-	-	-	-	-	-	-	-	-	-	-	-	-	-	-	-	-
Q8IZA3	H18_HUMAN	S	K	V	K	N	G	A	A	S	P	T	K	K	K	V	V	A	K	A	K	A	P	K	A	G	Q	G	P	N	T	K	A	A	A	P	A	K	G	S	G	S	K	V	V	P	A	H	L
	AA Residue No.	268	269	270	271	272	273	274	275	276	277	278	279	280	281	282	283	284	285	286	287	288	289	290	291	292	293	294	295	296	297	298	299	300	301	302	303	304	305	306	307	308	309	310	311	312	313	314	315
	Site Location No.	267	268	269	270	271	272	273	274	275	276	277	278	279	280	281	282	283	284	285	286	287	288	289	290	291	292	293	294	295	296	297	298	299	300	301	302	303	304	305	306	307	308	309	310	311	312	313	314
Q75WM6	H1FNT_HUMAN	E	K	Q	E	P	K	K	P	-	-	A	Q	R	T	I	Q	-	-	-	-	-	-	-	-	-	-	-	-	-	-	-	-	-	-	-	-	-	-	-	-	-	-	-	-	-	-	-	-
	AA Residue No.	242	243	244	245	246	247	248	249	-	-	250	251	252	253	254	255	-	-	-	-	-	-	-	-	-	-	-	-	-	-	-	-	-	-	-	-	-	-	-	-	-	-	-	-	-	-	-	-
	Site Location No.	241	242	243	244	245	246	247	248	-	-	249	250	251	252	253	254	-	-	-	-	-	-	-	-	-	-	-	-	-	-	-	-	-	-	-	-	-	-	-	-	-	-	-	-	-	-	-	-
P22492	H1T_HUMAN	T	Q	H	H	E	V	N	V	R	K	A	-	-	-	-	-	-	-	-	-	-	-	-	-	-	-	-	-	-	-	-	-	-	T	S	K	K	-	-	-	-	-	-	-	-	-	-	-
	AA Residue No.	193	194	195	196	197	198	199	200	201	202	203	-	-	-	-	-	-	-	-	-	-	-	-	-	-	-	-	-	-	-	-	-	-	204	205	206	207	-	-	-	-	-	-	-	-	-	-	-
	Site Location No.	192	193	194	195	196	197	198	199	200	201	202	-	-	-	-	-	-	-	-	-	-	-	-	-	-	-	-	-	-	-	-	-	-	203	204	205	206	-	-	-	-	-	-	-	-	-	-	-
P60008	HILS1_HUMAN	-	-	-	-	-	-	-	-	-	-	-	-	-	-	-	-	-	-	-	-	-	-	-	-	-	-	-	-	-	-	-	-	-	-	-	-	-	-	-	-	-	-	-	-	-	-	-	-
UniProt Accession
Q02539	H11_HUMAN	-	-	-	-	-	-	-	-	-	-	-	-	-	-	-	-	-	-	-
P16403	H12_HUMAN	-	-	-	-	-	-	-	-	-	-	-	-	-	-	-	-	-	-	-
P16402	H13_HUMAN	-	-	-	-	-	-	-	-	-	-	-	-	-	-	-	-	-	-	-
P10412	H14_HUMAN	-	-	-	-	-	-	-	-	-	-	-	-	-	-	-	-	-	-	-
P16401	H15_HUMAN	-	-	-	-	-	-	-	-	-	-	-	-	-	-	-	-	-	-	-
P07305	H10_HUMAN	-	-	-	-	-	-	-	-	-	-	-	-	-	-	-	-	-	-	-
Q92522	H1X_HUMAN	-	-	-	-	-	-	-	-	-	-	-	-	-	-	-	-	-	-	-
Q8IZA3	H18_HUMAN	A	G	L	P	I	K	A	S	S	S	K	V	S	S	Q	R	A	E	A
	AA Residue No.	328	329	330	331	332	333	334	335	336	337	338	339	340	341	342	343	344	345	346
	Site Location No.	327	328	329	330	331	332	333	334	335	336	337	338	339	340	341	342	343	344	345
Q75WM6	H1FNT_HUMAN	-	-	-	-	-	-	-	-	-	-	-	-	-	-	-	-	-	-	-
P22492	H1T_HUMAN	-	-	-	-	-	-	-	-	-	-	-	-	-	-	-	-	-	-	-
P60008	HILS1_HUMAN	-	-	-	-	-	-	-	-	-	-	-	-	-	-	-	-	-	-	-
[truncated: 13 more columns]

## Sheet: #H2A
					KEYS
					PROTEIN SEQUENCE LEVEL
			M		Initiator Methionine
			K		Site information supported by LTP [Confidence Level 3]
			K		Site information only supported by HTP [Confidence Level 2]
			K		Site information supported by ISD [Confidence Level 1a]
			K		Site information supported by ISS [Confidence Level 1b]
					MODIFICATION LEVEL
			N		Modification featured in iPTMnet
			U		Modification featured in UniProtKB
			P		Modification featured in PhosphoSitePlus
			E		Modification featured in Phospho.ELM
			H		Modification featured in the HISTome2
			G		Modification featured in GlyGen (Glycosylation)
			L		Modification featured in GlyConnect (Glycosylation)
			M		Modification featured in MetOSite (Methionine Oxidation)
			S		Modification featured in SwissPalm (Palmitoylation)
			D		Modification featured in dbSNO (S-nitrosylation)
			1		Modification featured in article (Stützer et al., Nat. Commun., 2020) (UV-induced histone-DNA crosslinks in H1 family)
			2		Modification featured in article (O’Neil et al., Sci Adv., 2020) (Carbamoylation in H3 and H4 families)
			3		Modification featured in article (Andrés et al., Int J Mol Sci., 2020) (H1 modifications)
			U		Modification record generated by LTP, featured in the corresponding knowledgebase/database or article
			U		Modification record only generated by HTP, featured in the corresponding knowledgebase/database or article
			U		Modification record generated by ISD, featured in the corresponding knowledgebase/database
			i		Modification record generated by ISS
UniProt Accession
P0C0S8	H2A1_HUMAN	-	-	-	-	M	S	G	R	G	K	Q	G	G	K	A	R	A	K	A	K	T	R	S	S	R	A	G	L	Q	F	P	V	G	R	V	H	R	L	L	R	K	G	-	N	Y	A	E	R
	AA Residue No.	-	-	-	-	1	2	3	4	5	6	7	8	9	10	11	12	13	14	15	16	17	18	19	20	21	22	23	24	25	26	27	28	29	30	31	32	33	34	35	36	37	38	-	39	40	41	42	43
	Site Location No.	-	-	-	-	0	1	2	3	4	5	6	7	8	9	10	11	12	13	14	15	16	17	18	19	20	21	22	23	24	25	26	27	28	29	30	31	32	33	34	35	36	37	-	38	39	40	41	42
	ph	-	-	-	-	-	NUPEH	-	-	-	-	-	-	-	-	-	-	-	-	-	-	i	-	i	i	-	-	-	-	-	-	-	-	-	-	-	-	-	-	-	-	-	-	-	-	i	-	-	-
	N-ac	-	-	-	-	-	NU	-	-	-	-	-	-	-	-	-	-	-	-	-	-	-	-	-	-	-	-	-	-	-	-	-	-	-	-	-	-	-	-	-	-	-	-	-	-	-	-	-	-
	ac	-	-	-	-	-	-	-	-	-	NPH	-	-	-	NPH	-	-	-	P	-	P	-	-	-	-	-	-	-	-	-	-	-	-	-	-	-	-	-	-	-	-	i	-	-	-	-	-	-	-
	sym/asym me2	-	-	-	-	-	-	-	PH	-	-	-	-	-	-	-	-	-	-	-	-	-	-	-	-	-	-	-	-	-	-	-	-	-	P	-	-	-	-	-	-	-	-	-	-	-	-	-	-
	sym me2	-	-	-	-	-	-	-	U	-	-	-	-	-	-	-	-	-	-	-	-	-	-	-	-	-	-	-	-	-	-	-	-	-	-	-	-	-	-	-	-	-	-	-	-	-	-	-	-
	cit	-	-	-	-	-	-	-	UH	-	-	-	-	-	-	-	-	-	-	-	-	-	-	-	-	-	-	-	-	-	-	-	-	-	-	-	-	-	-	-	-	-	-	-	-	-	-	-	-
	ADPr	-	-	-	-	-	-	-	-	-	-	-	-	-	-	-	-	-	H	-	-	-	-	-	-	-	-	-	-	-	-	-	-	-	-	-	-	-	-	-	-	-	-	-	-	-	-	-	-
	bhb	-	-	-	-	-	-	-	-	-	-	-	-	-	U	-	-	-	U	-	-	-	-	-	-	-	-	-	-	-	-	-	-	-	-	-	-	-	-	-	-	U	-	-	-	-	-	-	-
	hib	-	-	-	-	-	-	-	-	-	U	-	-	-	U	-	-	-	-	-	-	-	-	-	-	-	-	-	-	-	-	-	-	-	-	-	-	-	-	-	-	U	-	-	-	-	-	-	-
	bio	-	-	-	-	-	-	-	-	-	-	-	-	-	H	-	-	-	H	-	-	-	-	-	-	-	-	-	-	-	-	-	-	-	-	-	-	-	-	-	-	-	-	-	-	-	-	-	-
	cro	-	-	-	-	-	-	-	-	-	-	-	-	-	-	-	-	-	-	-	-	-	-	-	-	-	-	-	-	-	-	-	-	-	-	-	-	-	-	-	-	U	-	-	-	-	-	-	-
	lac	-	-	-	-	-	-	-	-	-	-	-	-	-	U	-	-	-	-	-	-	-	-	-	-	-	-	-	-	-	-	-	-	-	-	-	-	-	-	-	-	-	-	-	-	-	-	-	-
	suc	-	-	-	-	-	-	-	-	-	-	-	-	-	U	-	-	-	-	-	-	-	-	-	-	-	-	-	-	-	-	-	-	-	-	-	-	-	-	-	-	-	-	-	-	-	-	-	-
	ub	-	-	-	-	-	-	-	-	-	-	-	-	-	-	-	-	-	NUP	-	NUP	-	-	-	-	-	-	-	-	-	-	-	-	-	-	-	-	-	-	-	-	P	-	-	-	-	-	-	-
Q96QV6	H2A1A_HUMAN	-	-	-	-	M	S	G	R	G	K	Q	G	G	K	A	R	A	K	S	K	S	R	S	S	R	A	G	L	Q	F	P	V	G	R	I	H	R	L	L	R	K	G	-	N	Y	A	E	R
	AA Residue No.	-	-	-	-	1	2	3	4	5	6	7	8	9	10	11	12	13	14	15	16	17	18	19	20	21	22	23	24	25	26	27	28	29	30	31	32	33	34	35	36	37	38	-	39	40	41	42	43
	Site Location No.	-	-	-	-	0	1	2	3	4	5	6	7	8	9	10	11	12	13	14	15	16	17	18	19	20	21	22	23	24	25	26	27	28	29	30	31	32	33	34	35	36	37	-	38	39	40	41	42
	ph	-	-	-	-	-	NUH	-	-	-	-	-	-	-	-	-	-	-	-	-	-	i	-	i	i	-	-	-	-	-	-	-	-	-	-	-	-	-	-	-	-	-	-	-	-	i	-	-	-
	N-ac	-	-	-	-	-	NU	-	-	-	-	-	-	-	-	-	-	-	-	-	-	-	-	-	-	-	-	-	-	-	-	-	-	-	-	-	-	-	-	-	-	-	-	-	-	-	-	-	-
	ac	-	-	-	-	-	-	-	-	-	NPH	-	-	-	NPH	-	-	-	i	-	i	-	-	-	-	-	-	-	-	-	-	-	-	-	-	-	-	-	-	-	-	i	-	-	-	-	-	-	-
	sym/asym me2	-	-	-	-	-	-	-	H	-	-	-	-	-	-	-	-	-	-	-	-	-	-	-	-	-	-	-	-	-	-	-	-	-	i	-	-	-	-	-	-	-	-	-	-	-	-	-	-
	sym me2	-	-	-	-	-	-	-	U	-	-	-	-	-	-	-	-	-	-	-	-	-	-	-	-	-	-	-	-	-	-	-	-	-	-	-	-	-	-	-	-	-	-	-	-	-	-	-	-
	cit	-	-	-	-	-	-	-	UH	-	-	-	-	-	-	-	-	-	-	-	-	-	-	-	-	-	-	-	-	-	-	-	-	-	-	-	-	-	-	-	-	-	-	-	-	-	-	-	-
	ADPr	-	-	-	-	-	-	-	-	-	-	-	-	-	-	-	-	-	H	-	-	-	-	-	-	-	-	-	-	-	-	-	-	-	-	-	-	-	-	-	-	-	-	-	-	-	-	-	-
	bhb	-	-	-	-	-	-	-	-	-	-	-	-	-	U	-	-	-	U	-	-	-	-	-	-	-	-	-	-	-	-	-	-	-	-	-	-	-	-	-	-	U	-	-	-	-	-	-	-
	hib	-	-	-	-	-	-	-	-	-	U	-	-	-	U	-	-	-	-	-	-	-	-	-	-	-	-	-	-	-	-	-	-	-	-	-	-	-	-	-	-	U	-	-	-	-	-	-	-
	bio	-	-	-	-	-	-	-	-	-	-	-	-	-	H	-	-	-	H	-	-	-	-	-	-	-	-	-	-	-	-	-	-	-	-	-	-	-	-	-	-	-	-	-	-	-	-	-	-
	cro	-	-	-	-	-	-	-	-	-	-	-	-	-	-	-	-	-	-	-	-	-	-	-	-	-	-	-	-	-	-	-	-	-	-	-	-	-	-	-	-	U	-	-	-	-	-	-	-
	lac	-	-	-	-	-	-	-	-	-	-	-	-	-	U	-	-	-	-	-	-	-	-	-	-	-	-	-	-	-	-	-	-	-	-	-	-	-	-	-	-	-	-	-	-	-	-	-	-
	suc	-	-	-	-	-	-	-	-	-	-	-	-	-	U	-	-	-	-	-	-	-	-	-	-	-	-	-	-	-	-	-	-	-	-	-	-	-	-	-	-	-	-	-	-	-	-	-	-
	ub	-	-	-	-	-	-	-	-	-	-	-	-	-	-	-	-	-	NU	-	NU	-	-	-	-	-	-	-	-	-	-	-	-	-	-	-	-	-	-	-	-	P	-	-	-	-	-	-	-
P04908	H2A1B_HUMAN	-	-	-	-	M	S	G	R	G	K	Q	G	G	K	A	R	A	K	A	K	T	R	S	S	R	A	G	L	Q	F	P	V	G	R	V	H	R	L	L	R	K	G	-	N	Y	S	E	R
	AA Residue No.	-	-	-	-	1	2	3	4	5	6	7	8	9	10	11	12	13	14	15	16	17	18	19	20	21	22	23	24	25	26	27	28	29	30	31	32	33	34	35	36	37	38	-	39	40	41	42	43
	Site Location No.	-	-	-	-	0	1	2	3	4	5	6	7	8	9	10	11	12	13	14	15	16	17	18	19	20	21	22	23	24	25	26	27	28	29	30	31	32	33	34	35	36	37	-	38	39	40	41	42
	ph	-	-	-	-	-	NUH	-	-	-	-	-	-	-	-	-	-	-	-	-	-	i	-	i	i	-	-	-	-	-	-	-	-	-	-	-	-	-	-	-	-	-	-	-	-	i	-	-	-
	N-ac	-	-	-	-	-	NU	-	-	-	-	-	-	-	-	-	-	-	-	-	-	-	-	-	-	-	-	-	-	-	-	-	-	-	-	-	-	-	-	-	-	-	-	-	-	-	-	-	-
	ac	-	-	-	-	-	-	-	-	-	NUPH	-	-	-	NPH	-	-	-	i	-	i	-	-	-	-	-	-	-	-	-	-	-	-	-	-	-	-	-	-	-	-	i	-	-	-	-	-	-	-
	sym/asym me2	-	-	-	-	-	-	-	H	-	-	-	-	-	-	-	-	-	-	-	-	-	-	-	-	-	-	-	-	-	-	-	-	-	i	-	-	-	-	-	-	-	-	-	-	-	-	-	-
	sym me2	-	-	-	-	-	-	-	U	-	-	-	-	-	-	-	-	-	-	-	-	-	-	-	-	-	-	-	-	-	-	-	-	-	-	-	-	-	-	-	-	-	-	-	-	-	-	-	-
	cit	-	-	-	-	-	-	-	UH	-	-	-	-	-	-	-	-	-	-	-	-	-	-	-	-	-	-	-	-	-	-	-	-	-	-	-	-	-	-	-	-	-	-	-	-	-	-	-	-
	ADPr	-	-	-	-	-	-	-	-	-	-	-	-	-	-	-	-	-	H	-	-	-	-	-	-	-	-	-	-	-	-	-	-	-	-	-	-	-	-	-	-	-	-	-	-	-	-	-	-
	bhb	-	-	-	-	-	-	-	-	-	-	-	-	-	U	-	-	-	U	-	-	-	-	-	-	-	-	-	-	-	-	-	-	-	-	-	-	-	-	-	-	U	-	-	-	-	-	-	-
	hib	-	-	-	-	-	-	-	-	-	U	-	-	-	U	-	-	-	-	-	-	-	-	-	-	-	-	-	-	-	-	-	-	-	-	-	-	-	-	-	-	U	-	-	-	-	-	-	-
	bio	-	-	-	-	-	-	-	-	-	-	-	-	-	H	-	-	-	H	-	-	-	-	-	-	-	-	-	-	-	-	-	-	-	-	-	-	-	-	-	-	-	-	-	-	-	-	-	-
	cro	-	-	-	-	-	-	-	-	-	-	-	-	-	-	-	-	-	-	-	-	-	-	-	-	-	-	-	-	-	-	-	-	-	-	-	-	-	-	-	-	U	-	-	-	-	-	-	-
	lac	-	-	-	-	-	-	-	-	-	-	-	-	-	U	-	-	-	-	-	-	-	-	-	-	-	-	-	-	-	-	-	-	-	-	-	-	-	-	-	-	-	-	-	-	-	-	-	-
	suc	-	-	-	-	-	-	-	-	-	-	-	-	-	U	-	-	-	-	-	-	-	-	-	-	-	-	-	-	-	-	-	-	-	-	-	-	-	-	-	-	-	-	-	-	-	-	-	-
	ub	-	-	-	-	-	-	-	-	-	-	-	-	-	-	-	-	-	NU	-	NU	-	-	-	-	-	-	-	-	-	-	-	-	-	-	-	-	-	-	-	-	P	-	-	-	-	-	-	-
Q93077	H2A1C_HUMAN	-	-	-	-	M	S	G	R	G	K	Q	G	G	K	A	R	A	K	A	K	S	R	S	S	R	A	G	L	Q	F	P	V	G	R	V	H	R	L	L	R	K	G	-	N	Y	A	E	R
	AA Residue No.	-	-	-	-	1	2	3	4	5	6	7	8	9	10	11	12	13	14	15	16	17	18	19	20	21	22	23	24	25	26	27	28	29	30	31	32	33	34	35	36	37	38	-	39	40	41	42	43
	Site Location No.	-	-	-	-	0	1	2	3	4	5	6	7	8	9	10	11	12	13	14	15	16	17	18	19	20	21	22	23	24	25	26	27	28	29	30	31	32	33	34	35	36	37	-	38	39	40	41	42
	ph	-	-	-	-	-	NUPH	-	-	-	-	-	-	-	-	-	-	-	-	-	-	i	-	i	i	-	-	-	-	-	-	-	-	-	-	-	-	-	-	-	-	-	-	-	-	i	-	-	-
	N-ac	-	-	-	-	-	NU	-	-	-	-	-	-	-	-	-	-	-	-	-	-	-	-	-	-	-	-	-	-	-	-	-	-	-	-	-	-	-	-	-	-	-	-	-	-	-	-	-	-
	ac	-	-	-	-	-	-	-	-	-	NUPH	-	-	-	NPH	-	-	-	NP	-	i	-	-	-	-	-	-	-	-	-	-	-	-	-	-	-	-	-	-	-	-	P	-	-	-	-	-	-	-
	sym/asym me2	-	-	-	-	-	-	-	H	-	-	-	-	-	-	-	-	-	-	-	-	-	-	-	-	-	-	-	-	-	-	-	-	-	i	-	-	-	-	-	-	-	-	-	-	-	-	-	-
	sym me2	-	-	-	-	-	-	-	U	-	-	-	-	-	-	-	-	-	-	-	-	-	-	-	-	-	-	-	-	-	-	-	-	-	-	-	-	-	-	-	-	-	-	-	-	-	-	-	-
	cit	-	-	-	-	-	-	-	UH	-	-	-	-	-	-	-	-	-	-	-	-	-	-	-	-	-	-	-	-	-	-	-	-	-	-	-	-	-	-	-	-	-	-	-	-	-	-	-	-
	ADPr	-	-	-	-	-	-	-	-	-	-	-	-	-	-	-	-	-	H	-	-	-	-	-	-	-	-	-	-	-	-	-	-	-	-	-	-	-	-	-	-	-	-	-	-	-	-	-	-
	bhb	-	-	-	-	-	-	-	-	-	-	-	-	-	U	-	-	-	U	-	-	-	-	-	-	-	-	-	-	-	-	-	-	-	-	-	-	-	-	-	-	U	-	-	-	-	-	-	-
	hib	-	-	-	-	-	-	-	-	-	U	-	-	-	U	-	-	-	-	-	-	-	-	-	-	-	-	-	-	-	-	-	-	-	-	-	-	-	-	-	-	U	-	-	-	-	-	-	-
	bio	-	-	-	-	-	-	-	-	-	-	-	-	-	H	-	-	-	H	-	-	-	-	-	-	-	-	-	-	-	-	-	-	-	-	-	-	-	-	-	-	-	-	-	-	-	-	-	-
	cro	-	-	-	-	-	-	-	-	-	-	-	-	-	-	-	-	-	-	-	-	-	-	-	-	-	-	-	-	-	-	-	-	-	-	-	-	-	-	-	-	U	-	-	-	-	-	-	-
	lac	-	-	-	-	-	-	-	-	-	-	-	-	-	U	-	-	-	-	-	-	-	-	-	-	-	-	-	-	-	-	-	-	-	-	-	-	-	-	-	-	-	-	-	-	-	-	-	-
	suc	-	-	-	-	-	-	-	-	-	-	-	-	-	U	-	-	-	-	-	-	-	-	-	-	-	-	-	-	-	-	-	-	-	-	-	-	-	-	-	-	-	-	-	-	-	-	-	-
	ub	-	-	-	-	-	-	-	-	-	-	-	-	-	-	-	-	-	U	-	NU	-	-	-	-	-	-	-	-	-	-	-	-	-	-	-	-	-	-	-	-	P	-	-	-	-	-	-	-
P20671	H2A1D_HUMAN	-	-	-	-	M	S	G	R	G	K	Q	G	G	K	A	R	A	K	A	K	T	R	S	S	R	A	G	L	Q	F	P	V	G	R	V	H	R	L	L	R	K	G	-	N	Y	S	E	R
	AA Residue No.	-	-	-	-	1	2	3	4	5	6	7	8	9	10	11	12	13	14	15	16	17	18	19	20	21	22	23	24	25	26	27	28	29	30	31	32	33	34	35	36	37	38	-	39	40	41	42	43
	Site Location No.	-	-	-	-	0	1	2	3	4	5	6	7	8	9	10	11	12	13	14	15	16	17	18	19	20	21	22	23	24	25	26	27	28	29	30	31	32	33	34	35	36	37	-	38	39	40	41	42
	ph	-	-	-	-	-	NUH	-	-	-	-	-	-	-	-	-	-	-	-	-	-	i	-	i	i	-	-	-	-	-	-	-	-	-	-	-	-	-	-	-	-	-	-	-	-	i	-	-	-
	N-ac	-	-	-	-	-	NU	-	-	-	-	-	-	-	-	-	-	-	-	-	-	-	-	-	-	-	-	-	-	-	-	-	-	-	-	-	-	-	-	-	-	-	-	-	-	-	-	-	-
	ac	-	-	-	-	-	-	-	-	-	NUH	-	-	-	NH	-	-	-	i	-	i	-	-	-	-	-	-	-	-	-	-	-	-	-	-	-	-	-	-	-	-	i	-	-	-	-	-	-	-
	sym/asym me2	-	-	-	-	-	-	-	H	-	-	-	-	-	-	-	-	-	-	-	-	-	-	-	-	-	-	-	-	-	-	-	-	-	i	-	-	-	-	-	-	-	-	-	-	-	-	-	-
	sym me2	-	-	-	-	-	-	-	U	-	-	-	-	-	-	-	-	-	-	-	-	-	-	-	-	-	-	-	-	-	-	-	-	-	-	-	-	-	-	-	-	-	-	-	-	-	-	-	-
	cit	-	-	-	-	-	-	-	UH	-	-	-	-	-	-	-	-	-	-	-	-	-	-	-	-	-	-	-	-	-	-	-	-	-	-	-	-	-	-	-	-	-	-	-	-	-	-	-	-
	ADPr	-	-	-	-	-	-	-	-	-	-	-	-	-	-	-	-	-	H	-	-	-	-	-	-	-	-	-	-	-	-	-	-	-	-	-	-	-	-	-	-	-	-	-	-	-	-	-	-
	bhb	-	-	-	-	-	-	-	-	-	-	-	-	-	U	-	-	-	U	-	-	-	-	-	-	-	-	-	-	-	-	-	-	-	-	-	-	-	-	-	-	U	-	-	-	-	-	-	-
	hib	-	-	-	-	-	-	-	-	-	U	-	-	-	U	-	-	-	-	-	-	-	-	-	-	-	-	-	-	-	-	-	-	-	-	-	-	-	-	-	-	U	-	-	-	-	-	-	-
	bio	-	-	-	-	-	-	-	-	-	-	-	-	-	H	-	-	-	H	-	-	-	-	-	-	-	-	-	-	-	-	-	-	-	-	-	-	-	-	-	-	-	-	-	-	-	-	-	-
	cro	-	-	-	-	-	-	-	-	-	-	-	-	-	-	-	-	-	-	-	-	-	-	-	-	-	-	-	-	-	-	-	-	-	-	-	-	-	-	-	-	U	-	-	-	-	-	-	-
	lac	-	-	-	-	-	-	-	-	-	-	-	-	-	U	-	-	-	-	-	-	-	-	-	-	-	-	-	-	-	-	-	-	-	-	-	-	-	-	-	-	-	-	-	-	-	-	-	-
	suc	-	-	-	-	-	-	-	-	-	-	-	-	-	U	-	-	-	-	-	-	-	-	-	-	-	-	-	-	-	-	-	-	-	-	-	-	-	-	-	-	-	-	-	-	-	-	-	-
	ub	-	-	-	-	-	-	-	-	-	-	-	-	-	-	-	-	-	NU	-	NU	-	-	-	-	-	-	-	-	-	-	-	-	-	-	-	-	-	-	-	-	i	-	-	-	-	-	-	-
Q96KK5	H2A1H_HUMAN	-	-	-	-	M	S	G	R	G	K	Q	G	G	K	A	R	A	K	A	K	T	R	S	S	R	A	G	L	Q	F	P	V	G	R	V	H	R	L	L	R	K	G	-	N	Y	A	E	R
	AA Residue No.	-	-	-	-	1	2	3	4	5	6	7	8	9	10	11	12	13	14	15	16	17	18	19	20	21	22	23	24	25	26	27	28	29	30	31	32	33	34	35	36	37	38	-	39	40	41	42	43
	Site Location No.	-	-	-	-	0	1	2	3	4	5	6	7	8	9	10	11	12	13	14	15	16	17	18	19	20	21	22	23	24	25	26	27	28	29	30	31	32	33	34	35	36	37	-	38	39	40	41	42
	ph	-	-	-	-	-	NUH	-	-	-	-	-	-	-	-	-	-	-	-	-	-	i	-	i	i	-	-	-	-	-	-	-	-	-	-	-	-	-	-	-	-	-	-	-	-	i	-	-	-
	N-ac	-	-	-	-	-	NU	-	-	-	-	-	-	-	-	-	-	-	-	-	-	-	-	-	-	-	-	-	-	-	-	-	-	-	-	-	-	-	-	-	-	-	-	-	-	-	-	-	-
	ac	-	-	-	-	-	-	-	-	-	NH	-	-	-	NH	-	-	-	i	-	i	-	-	-	-	-	-	-	-	-	-	-	-	-	-	-	-	-	-	-	-	i	-	-	-	-	-	-	-
	sym/asym me2	-	-	-	-	-	-	-	H	-	-	-	-	-	-	-	-	-	-	-	-	-	-	-	-	-	-	-	-	-	-	-	-	-	i	-	-	-	-	-	-	-	-	-	-	-	-	-	-
	sym me2	-	-	-	-	-	-	-	U	-	-	-	-	-	-	-	-	-	-	-	-	-	-	-	-	-	-	-	-	-	-	-	-	-	-	-	-	-	-	-	-	-	-	-	-	-	-	-	-
	cit	-	-	-	-	-	-	-	UH	-	-	-	-	-	-	-	-	-	-	-	-	-	-	-	-	-	-	-	-	-	-	-	-	-	-	-	-	-	-	-	-	-	-	-	-	-	-	-	-
	ADPr	-	-	-	-	-	-	-	-	-	-	-	-	-	-	-	-	-	H	-	-	-	-	-	-	-	-	-	-	-	-	-	-	-	-	-	-	-	-	-	-	-	-	-	-	-	-	-	-
	bhb	-	-	-	-	-	-	-	-	-	-	-	-	-	U	-	-	-	U	-	-	-	-	-	-	-	-	-	-	-	-	-	-	-	-	-	-	-	-	-	-	U	-	-	-	-	-	-	-
	hib	-	-	-	-	-	-	-	-	-	U	-	-	-	U	-	-	-	-	-	-	-	-	-	-	-	-	-	-	-	-	-	-	-	-	-	-	-	-	-	-	U	-	-	-	-	-	-	-
	bio	-	-	-	-	-	-	-	-	-	-	-	-	-	H	-	-	-	H	-	-	-	-	-	-	-	-	-	-	-	-	-	-	-	-	-	-	-	-	-	-	-	-	-	-	-	-	-	-
	cro	-	-	-	-	-	-	-	-	-	-	-	-	-	-	-	-	-	-	-	-	-	-	-	-	-	-	-	-	-	-	-	-	-	-	-	-	-	-	-	-	U	-	-	-	-	-	-	-
	lac	-	-	-	-	-	-	-	-	-	-	-	-	-	U	-	-	-	-	-	-	-	-	-	-	-	-	-	-	-	-	-	-	-	-	-	-	-	-	-	-	-	-	-	-	-	-	-	-
	suc	-	-	-	-	-	-	-	-	-	-	-	-	-	U	-	-	-	-	-	-	-	-	-	-	-	-	-	-	-	-	-	-	-	-	-	-	-	-	-	-	-	-	-	-	-	-	-	-
	ub	-	-	-	-	-	-	-	-	-	-	-	-	-	-	-	-	-	NU	-	NU	-	-	-	-	-	-	-	-	-	-	-	-	-	-	-	-	-	-	-	-	i	-	-	-	-	-	-	-
Q99878	H2A1J_HUMAN	-	-	-	-	M	S	G	R	G	K	Q	G	G	K	A	R	A	K	A	K	T	R	S	S	R	A	G	L	Q	F	P	V	G	R	V	H	R	L	L	R	K	G	-	N	Y	A	E	R
	AA Residue No.	-	-	-	-	1	2	3	4	5	6	7	8	9	10	11	12	13	14	15	16	17	18	19	20	21	22	23	24	25	26	27	28	29	30	31	32	33	34	35	36	37	38	-	39	40	41	42	43
	Site Location No.	-	-	-	-	0	1	2	3	4	5	6	7	8	9	10	11	12	13	14	15	16	17	18	19	20	21	22	23	24	25	26	27	28	29	30	31	32	33	34	35	36	37	-	38	39	40	41	42
	ph	-	-	-	-	-	NUH	-	-	-	-	-	-	-	-	-	-	-	-	-	-	i	-	i	i	-	-	-	-	-	-	-	-	-	-	-	-	-	-	-	-	-	-	-	-	i	-	-	-
	N-ac	-	-	-	-	-	NU	-	-	-	-	-	-	-	-	-	-	-	-	-	-	-	-	-	-	-	-	-	-	-	-	-	-	-	-	-	-	-	-	-	-	-	-	-	-	-	-	-	-
	ac	-	-	-	-	-	-	-	-	-	NPH	-	-	-	NPH	-	-	-	P	-	i	-	-	-	-	-	-	-	-	-	-	-	-	-	-	-	-	-	-	-	-	i	-	-	-	-	-	-	-
	sym/asym me2	-	-	-	-	-	-	-	H	-	-	-	-	-	-	-	-	-	-	-	-	-	-	-	-	-	-	-	-	-	-	-	-	-	i	-	-	-	-	-	-	-	-	-	-	-	-	-	-
	sym me2	-	-	-	-	-	-	-	U	-	-	-	-	-	-	-	-	-	-	-	-	-	-	-	-	-	-	-	-	-	-	-	-	-	-	-	-	-	-	-	-	-	-	-	-	-	-	-	-
	cit	-	-	-	-	-	-	-	UH	-	-	-	-	-	-	-	-	-	-	-	-	-	-	-	-	-	-	-	-	-	-	-	-	-	-	-	-	-	-	-	-	-	-	-	-	-	-	-	-
	ADPr	-	-	-	-	-	-	-	-	-	-	-	-	-	-	-	-	-	H	-	-	-	-	-	-	-	-	-	-	-	-	-	-	-	-	-	-	-	-	-	-	-	-	-	-	-	-	-	-
	bhb	-	-	-	-	-	-	-	-	-	-	-	-	-	U	-	-	-	U	-	-	-	-	-	-	-	-	-	-	-	-	-	-	-	-	-	-	-	-	-	-	U	-	-	-	-	-	-	-
	hib	-	-	-	-	-	-	-	-	-	U	-	-	-	U	-	-	-	-	-	-	-	-	-	-	-	-	-	-	-	-	-	-	-	-	-	-	-	-	-	-	U	-	-	-	-	-	-	-
	bio	-	-	-	-	-	-	-	-	-	-	-	-	-	H	-	-	-	H	-	-	-	-	-	-	-	-	-	-	-	-	-	-	-	-	-	-	-	-	-	-	-	-	-	-	-	-	-	-
	cro	-	-	-	-	-	-	-	-	-	-	-	-	-	-	-	-	-	-	-	-	-	-	-	-	-	-	-	-	-	-	-	-	-	-	-	-	-	-	-	-	U	-	-	-	-	-	-	-
	lac	-	-	-	-	-	-	-	-	-	-	-	-	-	U	-	-	-	-	-	-	-	-	-	-	-	-	-	-	-	-	-	-	-	-	-	-	-	-	-	-	-	-	-	-	-	-	-	-
	suc	-	-	-	-	-	-	-	-	-	-	-	-	-	U	-	-	-	-	-	-	-	-	-	-	-	-	-	-	-	-	-	-	-	-	-	-	-	-	-	-	-	-	-	-	-	-	-	-
	ub	-	-	-	-	-	-	-	-	-	-	-	-	-	-	-	-	-	NU	-	NU	-	-	-	-	-	-	-	-	-	-	-	-	-	-	-	-	-	-	-	-	P	-	-	-	-	-	-	-
Q6FI13	H2A2A_HUMAN	-	-	-	-	M	S	G	R	G	K	Q	G	G	K	A	R	A	K	A	K	S	R	S	S	R	A	G	L	Q	F	P	V	G	R	V	H	R	L	L	R	K	G	-	N	Y	A	E	R
	AA Residue No.	-	-	-	-	1	2	3	4	5	6	7	8	9	10	11	12	13	14	15	16	17	18	19	20	21	22	23	24	25	26	27	28	29	30	31	32	33	34	35	36	37	38	-	39	40	41	42	43
	Site Location No.	-	-	-	-	0	1	2	3	4	5	6	7	8	9	10	11	12	13	14	15	16	17	18	19	20	21	22	23	24	25	26	27	28	29	30	31	32	33	34	35	36	37	-	38	39	40	41	42
	ph	-	-	-	-	-	NUPH	-	-	-	-	-	-	-	-	-	-	-	-	-	-	i	-	P	P	-	-	-	-	-	-	-	-	-	-	-	-	-	-	-	-	-	-	-	-	i	-	-	-
	N-ac	-	-	-	-	-	NU	-	-	-	-	-	-	-	-	-	-	-	-	-	-	-	-	-	-	-	-	-	-	-	-	-	-	-	-	-	-	-	-	-	-	-	-	-	-	-	-	-	-
	ac	-	-	-	-	-	-	-	-	-	NUPH	-	-	-	NPH	-	-	-	i	-	i	-	-	-	-	-	-	-	-	-	-	-	-	-	-	-	-	-	-	-	-	P	-	-	-	-	-	-	-
	sym/asym me2	-	-	-	-	-	-	-	H	-	-	-	-	-	-	-	-	-	-	-	-	-	-	-	-	-	-	-	-	-	-	-	-	-	i	-	-	-	-	-	-	-	-	-	-	-	-	-	-
	sym me2	-	-	-	-	-	-	-	U	-	-	-	-	-	-	-	-	-	-	-	-	-	-	-	-	-	-	-	-	-	-	-	-	-	-	-	-	-	-	-	-	-	-	-	-	-	-	-	-
	ox	-	-	-	-	-	-	-	-	-	-	-	-	-	-	-	-	-	-	-	-	-	-	-	-	-	-	-	-	-	-	-	-	-	-	-	-	-	-	-	-	-	-	-	-	-	-	-	-
	cit	-	-	-	-	-	-	-	UH	-	-	-	-	-	-	-	-	-	-	-	-	-	-	-	-	-	-	-	-	-	-	-	-	-	-	-	-	-	-	-	-	-	-	-	-	-	-	-	-
	ADPr	-	-	-	-	-	-	-	-	-	-	-	-	-	-	-	-	-	H	-	-	-	-	-	-	-	-	-	-	-	-	-	-	-	-	-	-	-	-	-	-	-	-	-	-	-	-	-	-
	bhb	-	-	-	-	-	-	-	-	-	-	-	-	-	U	-	-	-	U	-	-	-	-	-	-	-	-	-	-	-	-	-	-	-	-	-	-	-	-	-	-	U	-	-	-	-	-	-	-
	hib	-	-	-	-	-	-	-	-	-	U	-	-	-	U	-	-	-	-	-	-	-	-	-	-	-	-	-	-	-	-	-	-	-	-	-	-	-	-	-	-	U	-	-	-	-	-	-	-
	bio	-	-	-	-	-	-	-	-	-	-	-	-	-	H	-	-	-	H	-	-	-	-	-	-	-	-	-	-	-	-	-	-	-	-	-	-	-	-	-	-	-	-	-	-	-	-	-	-
	cro	-	-	-	-	-	-	-	-	-	-	-	-	-	-	-	-	-	-	-	-	-	-	-	-	-	-	-	-	-	-	-	-	-	-	-	-	-	-	-	-	U	-	-	-	-	-	-	-
	lac	-	-	-	-	-	-	-	-	-	-	-	-	-	U	-	-	-	-	-	-	-	-	-	-	-	-	-	-	-	-	-	-	-	-	-	-	-	-	-	-	-	-	-	-	-	-	-	-
	suc	-	-	-	-	-	-	-	-	-	-	-	-	-	U	-	-	-	-	-	-	-	-	-	-	-	-	-	-	-	-	-	-	-	-	-	-	-	-	-	-	-	-	-	-	-	-	-	-
	ub	-	-	-	-	-	-	-	-	-	-	-	-	-	-	-	-	-	NU	-	NU	-	-	-	-	-	-	-	-	-	-	-	-	-	-	-	-	-	-	-	-	P	-	-	-	-	-	-	-
Q8IUE6	H2A2B_HUMAN	-	-	-	-	M	S	G	R	G	K	Q	G	G	K	A	R	A	K	A	K	S	R	S	S	R	A	G	L	Q	F	P	V	G	R	V	H	R	L	L	R	K	G	-	N	Y	A	E	R
	AA Residue No.	-	-	-	-	1	2	3	4	5	6	7	8	9	10	11	12	13	14	15	16	17	18	19	20	21	22	23	24	25	26	27	28	29	30	31	32	33	34	35	36	37	38	-	39	40	41	42	43
	Site Location No.	-	-	-	-	0	1	2	3	4	5	6	7	8	9	10	11	12	13	14	15	16	17	18	19	20	21	22	23	24	25	26	27	28	29	30	31	32	33	34	35	36	37	-	38	39	40	41	42
	ph	-	-	-	-	-	NUH	-	-	-	-	-	-	-	-	-	-	-	-	-	-	i	-	i	i	-	-	-	-	-	-	-	-	-	-	-	-	-	-	-	-	-	-	-	-	i	-	-	-
	N-ac	-	-	-	-	-	NU	-	-	-	-	-	-	-	-	-	-	-	-	-	-	-	-	-	-	-	-	-	-	-	-	-	-	-	-	-	-	-	-	-	-	-	-	-	-	-	-	-	-
	ac	-	-	-	-	-	-	-	-	-	NPH	-	-	-	NPH	-	-	-	i	-	i	-	-	-	-	-	-	-	-	-	-	-	-	-	-	-	-	-	-	-	-	P	-	-	-	-	-	-	-
	sym/asym me2	-	-	-	-	-	-	-	H	-	-	-	-	-	-	-	-	-	-	-	-	-	-	-	-	-	-	-	-	-	-	-	-	-	i	-	-	-	-	-	-	-	-	-	-	-	-	-	-
	sym me2	-	-	-	-	-	-	-	U	-	-	-	-	-	-	-	-	-	-	-	-	-	-	-	-	-	-	-	-	-	-	-	-	-	-	-	-	-	-	-	-	-	-	-	-	-	-	-	-
	cit	-	-	-	-	-	-	-	UH	-	-	-	-	-	-	-	-	-	-	-	-	-	-	-	-	-	-	-	-	-	-	-	-	-	-	-	-	-	-	-	-	-	-	-	-	-	-	-	-
	ADPr	-	-	-	-	-	-	-	-	-	-	-	-	-	-	-	-	-	H	-	-	-	-	-	-	-	-	-	-	-	-	-	-	-	-	-	-	-	-	-	-	-	-	-	-	-	-	-	-
	bhb	-	-	-	-	-	-	-	-	-	-	-	-	-	U	-	-	-	U	-	-	-	-	-	-	-	-	-	-	-	-	-	-	-	-	-	-	-	-	-	-	U	-	-	-	-	-	-	-
	hib	-	-	-	-	-	-	-	-	-	U	-	-	-	U	-	-	-	-	-	-	-	-	-	-	-	-	-	-	-	-	-	-	-	-	-	-	-	-	-	-	U	-	-	-	-	-	-	-
	bio	-	-	-	-	-	-	-	-	-	-	-	-	-	H	-	-	-	H	-	-	-	-	-	-	-	-	-	-	-	-	-	-	-	-	-	-	-	-	-	-	-	-	-	-	-	-	-	-
	cro	-	-	-	-	-	-	-	-	-	-	-	-	-	-	-	-	-	-	-	-	-	-	-	-	-	-	-	-	-	-	-	-	-	-	-	-	-	-	-	-	U	-	-	-	-	-	-	-
	lac	-	-	-	-	-	-	-	-	-	-	-	-	-	U	-	-	-	-	-	-	-	-	-	-	-	-	-	-	-	-	-	-	-	-	-	-	-	-	-	-	-	-	-	-	-	-	-	-
	suc	-	-	-	-	-	-	-	-	-	-	-	-	-	U	-	-	-	-	-	-	-	-	-	-	-	-	-	-	-	-	-	-	-	-	-	-	-	-	-	-	-	-	-	-	-	-	-	-
	ub	-	-	-	-	-	-	-	-	-	-	-	-	-	-	-	-	-	NU	-	NU	-	-	-	-	-	-	-	-	-	-	-	-	-	-	-	-	-	-	-	-	P	-	-	-	-	-	-	-
Q16777	H2A2C_HUMAN	-	-	-	-	M	S	G	R	G	K	Q	G	G	K	A	R	A	K	A	K	S	R	S	S	R	A	G	L	Q	F	P	V	G	R	V	H	R	L	L	R	K	G	-	N	Y	A	E	R
	AA Residue No.	-	-	-	-	1	2	3	4	5	6	7	8	9	10	11	12	13	14	15	16	17	18	19	20	21	22	23	24	25	26	27	28	29	30	31	32	33	34	35	36	37	38	-	39	40	41	42	43
	Site Location No.	-	-	-	-	0	1	2	3	4	5	6	7	8	9	10	11	12	13	14	15	16	17	18	19	20	21	22	23	24	25	26	27	28	29	30	31	32	33	34	35	36	37	-	38	39	40	41	42
	ph	-	-	-	-	-	NUH	-	-	-	-	-	-	-	-	-	-	-	-	-	-	i	-	i	i	-	-	-	-	-	-	-	-	-	-	-	-	-	-	-	-	-	-	-	-	i	-	-	-
	N-ac	-	-	-	-	-	NU	-	-	-	-	-	-	-	-	-	-	-	-	-	-	-	-	-	-	-	-	-	-	-	-	-	-	-	-	-	-	-	-	-	-	-	-	-	-	-	-	-	-
	ac	-	-	-	-	-	-	-	-	-	NUPH	-	-	-	NPH	-	-	-	i	-	i	-	-	-	-	-	-	-	-	-	-	-	-	-	-	-	-	-	-	-	-	i	-	-	-	-	-	-	-
	sym/asym me2	-	-	-	-	-	-	-	H	-	-	-	-	-	-	-	-	-	-	-	-	-	-	-	-	-	-	-	-	-	-	-	-	-	i	-	-	-	-	-	-	-	-	-	-	-	-	-	-
	sym me2	-	-	-	-	-	-	-	U	-	-	-	-	-	-	-	-	-	-	-	-	-	-	-	-	-	-	-	-	-	-	-	-	-	-	-	-	-	-	-	-	-	-	-	-	-	-	-	-
	ox	-	-	-	-	-	-	-	-	-	-	-	-	-	-	-	-	-	-	-	-	-	-	-	-	-	-	-	-	-	-	-	-	-	-	-	-	-	-	-	-	-	-	-	-	-	-	-	-
	cit	-	-	-	-	-	-	-	UH	-	-	-	-	-	-	-	-	-	-	-	-	-	-	-	-	-	-	-	-	-	-	-	-	-	-	-	-	-	-	-	-	-	-	-	-	-	-	-	-
	ADPr	-	-	-	-	-	-	-	-	-	-	-	-	-	-	-	-	-	H	-	-	-	-	-	-	-	-	-	-	-	-	-	-	-	-	-	-	-	-	-	-	-	-	-	-	-	-	-	-
	bhb	-	-	-	-	-	-	-	-	-	-	-	-	-	U	-	-	-	U	-	-	-	-	-	-	-	-	-	-	-	-	-	-	-	-	-	-	-	-	-	-	U	-	-	-	-	-	-	-
	hib	-	-	-	-	-	-	-	-	-	U	-	-	-	U	-	-	-	-	-	-	-	-	-	-	-	-	-	-	-	-	-	-	-	-	-	-	-	-	-	-	U	-	-	-	-	-	-	-
	bio	-	-	-	-	-	-	-	-	-	-	-	-	-	H	-	-	-	H	-	-	-	-	-	-	-	-	-	-	-	-	-	-	-	-	-	-	-	-	-	-	-	-	-	-	-	-	-	-
	cro	-	-	-	-	-	-	-	-	-	-	-	-	-	-	-	-	-	-	-	-	-	-	-	-	-	-	-	-	-	-	-	-	-	-	-	-	-	-	-	-	U	-	-	-	-	-	-	-
	lac	-	-	-	-	-	-	-	-	-	-	-	-	-	U	-	-	-	-	-	-	-	-	-	-	-	-	-	-	-	-	-	-	-	-	-	-	-	-	-	-	-	-	-	-	-	-	-	-
	suc	-	-	-	-	-	-	-	-	-	-	-	-	-	U	-	-	-	-	-	-	-	-	-	-	-	-	-	-	-	-	-	-	-	-	-	-	-	-	-	-	-	-	-	-	-	-	-	-
	ub	-	-	-	-	-	-	-	-	-	-	-	-	-	-	-	-	-	NU	-	NU	-	-	-	-	-	-	-	-	-	-	-	-	-	-	-	-	-	-	-	-	P	-	-	-	-	-	-	-
Q7L7L0	H2A3_HUMAN	-	-	-	-	M	S	G	R	G	K	Q	G	G	K	A	R	A	K	A	K	S	R	S	S	R	A	G	L	Q	F	P	V	G	R	V	H	R	L	L	R	K	G	-	N	Y	S	E	R
	AA Residue No.	-	-	-	-	1	2	3	4	5	6	7	8	9	10	11	12	13	14	15	16	17	18	19	20	21	22	23	24	25	26	27	28	29	30	31	32	33	34	35	36	37	38	-	39	40	41	42	43
	Site Location No.	-	-	-	-	0	1	2	3	4	5	6	7	8	9	10	11	12	13	14	15	16	17	18	19	20	21	22	23	24	25	26	27	28	29	30	31	32	33	34	35	36	37	-	38	39	40	41	42
	ph	-	-	-	-	-	NUH	-	-	-	-	-	-	-	-	-	-	-	-	-	-	i	-	i	i	-	-	-	-	-	-	-	-	-	-	-	-	-	-	-	-	-	-	-	-	i	-	-	-
	N-ac	-	-	-	-	-	NU	-	-	-	-	-	-	-	-	-	-	-	-	-	-	-	-	-	-	-	-	-	-	-	-	-	-	-	-	-	-	-	-	-	-	-	-	-	-	-	-	-	-
	ac	-	-	-	-	-	-	-	-	-	NPH	-	-	-	NPH	-	-	-	i	-	i	-	-	-	-	-	-	-	-	-	-	-	-	-	-	-	-	-	-	-	-	i	-	-	-	-	-	-	-
	sym/asym me2	-	-	-	-	-	-	-	H	-	-	-	-	-	-	-	-	-	-	-	-	-	-	-	-	-	-	-	-	-	-	-	-	-	i	-	-	-	-	-	-	-	-	-	-	-	-	-	-
	sym me2	-	-	-	-	-	-	-	U	-	-	-	-	-	-	-	-	-	-	-	-	-	-	-	-	-	-	-	-	-	-	-	-	-	-	-	-	-	-	-	-	-	-	-	-	-	-	-	-
	cit	-	-	-	-	-	-	-	UH	-	-	-	-	-	-	-	-	-	-	-	-	-	-	-	-	-	-	-	-	-	-	-	-	-	-	-	-	-	-	-	-	-	-	-	-	-	-	-	-
	ADPr	-	-	-	-	-	-	-	-	-	-	-	-	-	-	-	-	-	H	-	-	-	-	-	-	-	-	-	-	-	-	-	-	-	-	-	-	-	-	-	-	-	-	-	-	-	-	-	-
	bhb	-	-	-	-	-	-	-	-	-	-	-	-	-	U	-	-	-	U	-	-	-	-	-	-	-	-	-	-	-	-	-	-	-	-	-	-	-	-	-	-	U	-	-	-	-	-	-	-
	hib	-	-	-	-	-	-	-	-	-	U	-	-	-	U	-	-	-	-	-	-	-	-	-	-	-	-	-	-	-	-	-	-	-	-	-	-	-	-	-	-	U	-	-	-	-	-	-	-
	bio	-	-	-	-	-	-	-	-	-	-	-	-	-	H	-	-	-	H	-	-	-	-	-	-	-	-	-	-	-	-	-	-	-	-	-	-	-	-	-	-	-	-	-	-	-	-	-	-
	cro	-	-	-	-	-	-	-	-	-	-	-	-	-	-	-	-	-	-	-	-	-	-	-	-	-	-	-	-	-	-	-	-	-	-	-	-	-	-	-	-	U	-	-	-	-	-	-	-
	lac	-	-	-	-	-	-	-	-	-	-	-	-	-	U	-	-	-	-	-	-	-	-	-	-	-	-	-	-	-	-	-	-	-	-	-	-	-	-	-	-	-	-	-	-	-	-	-	-
	suc	-	-	-	-	-	-	-	-	-	-	-	-	-	U	-	-	-	-	-	-	-	-	-	-	-	-	-	-	-	-	-	-	-	-	-	-	-	-	-	-	-	-	-	-	-	-	-	-
	ub	-	-	-	-	-	-	-	-	-	-	-	-	-	-	-	-	-	NU	-	NU	-	-	-	-	-	-	-	-	-	-	-	-	-	-	-	-	-	-	-	-	P	-	-	-	-	-	-	-
Q9BTM1	H2AJ_HUMAN	-	-	-	-	M	S	G	R	G	K	Q	G	G	K	V	R	A	K	A	K	S	R	S	S	R	A	G	L	Q	F	P	V	G	R	V	H	R	L	L	R	K	G	-	N	Y	A	E	R
	AA Residue No.	-	-	-	-	1	2	3	4	5	6	7	8	9	10	11	12	13	14	15	16	17	18	19	20	21	22	23	24	25	26	27	28	29	30	31	32	33	34	35	36	37	38	-	39	40	41	42	43
	Site Location No.	-	-	-	-	0	1	2	3	4	5	6	7	8	9	10	11	12	13	14	15	16	17	18	19	20	21	22	23	24	25	26	27	28	29	30	31	32	33	34	35	36	37	-	38	39	40	41	42
	ph	-	-	-	-	-	i	-	-	-	-	-	-	-	-	-	-	-	-	-	-	i	-	i	i	-	-	-	-	-	-	-	-	-	-	-	-	-	-	-	-	-	-	-	-	i	-	-	-
	N-ac	-	-	-	-	-	i	-	-	-	-	-	-	-	-	-	-	-	-	-	-	-	-	-	-	-	-	-	-	-	-	-	-	-	-	-	-	-	-	-	-	-	-	-	-	-	-	-	-
	ac	-	-	-	-	-	-	-	-	-	UP	-	-	-	UP	-	-	-	i	-	i	-	-	-	-	-	-	-	-	-	-	-	-	-	-	-	-	-	-	-	-	P	-	-	-	-	-	-	-
	sym/asym me2	-	-	-	-	-	-	-	i	-	-	-	-	-	-	-	-	-	-	-	-	-	-	-	-	-	-	-	-	-	-	-	-	-	i	-	-	-	-	-	-	-	-	-	-	-	-	-	-
	sym me2	-	-	-	-	-	-	-	i	-	-	-	-	-	-	-	-	-	-	-	-	-	-	-	-	-	-	-	-	-	-	-	-	-	-	-	-	-	-	-	-	-	-	-	-	-	-	-	-
	cit	-	-	-	-	-	-	-	i	-	-	-	-	-	-	-	-	-	-	-	-	-	-	-	-	-	-	-	-	-	-	-	-	-	-	-	-	-	-	-	-	-	-	-	-	-	-	-	-
	ADPr	-	-	-	-	-	-	-	-	-	-	-	-	-	-	-	-	-	i	-	-	-	-	-	-	-	-	-	-	-	-	-	-	-	-	-	-	-	-	-	-	-	-	-	-	-	-	-	-
	bhb	-	-	-	-	-	-	-	-	-	-	-	-	-	i	-	-	-	i	-	-	-	-	-	-	-	-	-	-	-	-	-	-	-	-	-	-	-	-	-	-	i	-	-	-	-	-	-	-
	hib	-	-	-	-	-	-	-	-	-	i	-	-	-	i	-	-	-	-	-	-	-	-	-	-	-	-	-	-	-	-	-	-	-	-	-	-	-	-	-	-	i	-	-	-	-	-	-	-
	bio	-	-	-	-	-	-	-	-	-	-	-	-	-	i	-	-	-	i	-	-	-	-	-	-	-	-	-	-	-	-	-	-	-	-	-	-	-	-	-	-	-	-	-	-	-	-	-	-
	cro	-	-	-	-	-	-	-	-	-	-	-	-	-	-	-	-	-	-	-	-	-	-	-	-	-	-	-	-	-	-	-	-	-	-	-	-	-	-	-	-	i	-	-	-	-	-	-	-
	lac	-	-	-	-	-	-	-	-	-	-	-	-	-	U	-	-	-	-	-	-	-	-	-	-	-	-	-	-	-	-	-	-	-	-	-	-	-	-	-	-	-	-	-	-	-	-	-	-
	suc	-	-	-	-	-	-	-	-	-	-	-	-	-	i	-	-	-	-	-	-	-	-	-	-	-	-	-	-	-	-	-	-	-	-	-	-	-	-	-	-	-	-	-	-	-	-	-	-
	ub	-	-	-	-	-	-	-	-	-	P	-	-	-	P	-	-	-	i	-	i	-	-	-	-	-	-	-	-	-	-	-	-	-	-	-	-	-	-	-	-	P	-	-	-	-	-	-	-
P16104	H2AX_HUMAN	-	-	-	-	M	S	G	R	G	K	T	G	G	K	A	R	A	K	A	K	S	R	S	S	R	A	G	L	Q	F	P	V	G	R	V	H	R	L	L	R	K	G	-	H	Y	A	E	R
	AA Residue No.	-	-	-	-	1	2	3	4	5	6	7	8	9	10	11	12	13	14	15	16	17	18	19	20	21	22	23	24	25	26	27	28	29	30	31	32	33	34	35	36	37	38	-	39	40	41	42	43
	Site Location No.	-	-	-	-	0	1	2	3	4	5	6	7	8	9	10	11	12	13	14	15	16	17	18	19	20	21	22	23	24	25	26	27	28	29	30	31	32	33	34	35	36	37	-	38	39	40	41	42
	ph	-	-	-	-	-	NU	-	-	-	-	-	-	-	-	-	-	-	-	-	-	P	-	i	i	-	-	-	-	-	-	-	-	-	-	-	-	-	-	-	-	-	-	-	-	P	-	-	-
	N-ac	-	-	-	-	-	U	-	-	-	-	-	-	-	-	-	-	-	-	-	-	-	-	-	-	-	-	-	-	-	-	-	-	-	-	-	-	-	-	-	-	-	-	-	-	-	-	-	-
	ac	-	-	-	-	-	-	-	-	-	NUPH	-	-	-	NUPH	-	-	-	i	-	i	-	-	-	-	-	-	-	-	-	-	-	-	-	-	-	-	-	-	-	-	UP	-	-	-	-	-	-	-
	sym/asym me2	-	-	-	-	-	-	-	i	-	-	-	-	-	-	-	-	-	-	-	-	-	-	-	-	-	-	-	-	-	-	-	-	-	i	-	-	-	-	-	-	-	-	-	-	-	-	-	-
	sym me2	-	-	-	-	-	-	-	i	-	-	-	-	-	-	-	-	-	-	-	-	-	-	-	-	-	-	-	-	-	-	-	-	-	-	-	-	-	-	-	-	-	-	-	-	-	-	-	-
	cit	-	-	-	-	-	-	-	i	-	-	-	-	-	-	-	-	-	-	-	-	-	-	-	-	-	-	-	-	-	-	-	-	-	-	-	-	-	-	-	-	-	-	-	-	-	-	-	-
	ADPr	-	-	-	-	-	-	-	-	-	-	-	-	-	-	-	-	-	i	-	-	-	-	-	-	-	-	-	-	-	-	-	-	-	-	-	-	-	-	-	-	-	-	-	-	-	-	-	-
	bhb	-	-	-	-	-	-	-	-	-	-	-	-	-	i	-	-	-	i	-	-	-	-	-	-	-	-	-	-	-	-	-	-	-	-	-	-	-	-	-	-	i	-	-	-	-	-	-	-
	hib	-	-	-	-	-	-	-	-	-	i	-	-	-	i	-	-	-	-	-	-	-	-	-	-	-	-	-	-	-	-	-	-	-	-	-	-	-	-	-	-	i	-	-	-	-	-	-	-
	bio	-	-	-	-	-	-	-	-	-	-	-	-	-	i	-	-	-	i	-	-	-	-	-	-	-	-	-	-	-	-	-	-	-	-	-	-	-	-	-	-	-	-	-	-	-	-	-	-
	cro	-	-	-	-	-	-	-	-	-	-	-	-	-	-	-	-	-	-	-	-	-	-	-	-	-	-	-	-	-	-	-	-	-	-	-	-	-	-	-	-	i	-	-	-	-	-	-	-
	lac	-	-	-	-	-	-	-	-	-	-	-	-	-	U	-	-	-	-	-	-	-	-	-	-	-	-	-	-	-	-	-	-	-	-	-	-	-	-	-	-	-	-	-	-	-	-	-	-
	suc	-	-	-	-	-	-	-	-	-	-	-	-	-	i	-	-	-	-	-	-	-	-	-	-	-	-	-	-	-	-	-	-	-	-	-	-	-	-	-	-	-	-	-	-	-	-	-	-
	ub	-	-	-	-	-	-	-	-	-	-	-	-	-	-	-	-	-	NUP	-	NUP	-	-	-	-	-	-	-	-	-	-	-	-	-	-	-	-	-	-	-	-	i	-	-	-	-	-	-	-
O75367-2	H2AY_HUMAN	-	-	-	-	M	S	S	R	-	-	-	G	G	K	K	K	S	T	K	T	S	R	S	A	K	A	G	V	I	F	P	V	G	R	M	L	R	Y	I	K	K	G	-	H	P	K	Y	R
	AA Residue No.	-	-	-	-	1	2	3	4	-	-	-	5	6	7	8	9	10	11	12	13	14	15	16	17	18	19	20	21	22	23	24	25	26	27	28	29	30	31	32	33	34	35	-	36	37	38	39	40
	Site Location No.	-	-	-	-	0	1	2	3	-	-	-	4	5	6	7	8	9	10	11	12	13	14	15	16	17	18	19	20	21	22	23	24	25	26	27	28	29	30	31	32	33	34	-	35	36	37	38	39
	ph	-	-	-	-	-	i	-	-	-	-	-	-	-	-	-	-	-	-	-	-	i	-	i	-	-	-	-	-	-	-	-	-	-	-	-	-	-	i	-	-	-	-	-	-	-	-	-	-
	N-ac	-	-	-	-	-	i	-	-	-	-	-	-	-	-	-	-	-	-	-	-	-	-	-	-	-	-	-	-	-	-	-	-	-	-	-	-	-	-	-	-	-	-	-	-	-	-	-	-
	ac	-	-	-	-	-	-	-	-	-	-	-	-	-	NP	-	-	-	-	NP	-	-	-	-	-	NP	-	-	-	-	-	-	-	-	-	-	-	-	-	-	-	i	-	-	-	-	-	-	-
	meX (K)	-	-	-	-	-	-	-	-	-	-	-	-	-	-	-	-	-	-	-	-	-	-	-	-	N	-	-	-	-	-	-	-	-	-	-	-	-	-	-	-	-	-	-	-	-	-	-	-
	me (K)	-	-	-	-	-	-	-	-	-	-	-	-	-	-	-	-	-	-	-	-	-	-	-	-	UP	-	-	-	-	-	-	-	-	-	-	-	-	-	-	-	-	-	-	-	-	-	-	-
	sym/asym me2	-	-	-	-	-	-	-	i	-	-	-	-	-	-	-	-	-	-	-	-	-	-	-	-	-	-	-	-	-	-	-	-	-	i	-	-	-	-	-	-	-	-	-	-	-	-	-	-
	sym me2	-	-	-	-	-	-	-	i	-	-	-	-	-	-	-	-	-	-	-	-	-	-	-	-	-	-	-	-	-	-	-	-	-	-	-	-	-	-	-	-	-	-	-	-	-	-	-	-
	ox	-	-	-	-	-	-	-	-	-	-	-	-	-	-	-	-	-	-	-	-	-	-	-	-	-	-	-	-	-	-	-	-	-	-	-	-	-	-	-	-	-	-	-	-	-	-	-	-
	cit	-	-	-	-	-	-	-	i	-	-	-	-	-	-	-	-	-	-	-	-	-	-	-	-	-	-	-	-	-	-	-	-	-	-	-	-	-	-	-	-	-	-	-	-	-	-	-	-
	bhb	-	-	-	-	-	-	-	-	-	-	-	-	-	i	-	-	-	-	-	-	-	-	-	-	-	-	-	-	-	-	-	-	-	-	-	-	-	-	-	-	i	-	-	-	-	-	-	-
	hib	-	-	-	-	-	-	-	-	-	-	-	-	-	i	-	-	-	-	-	-	-	-	-	-	-	-	-	-	-	-	-	-	-	-	-	-	-	-	-	-	i	-	-	-	-	-	-	-
	bio	-	-	-	-	-	-	-	-	-	-	-	-	-	i	-	-	-	-	-	-	-	-	-	-	-	-	-	-	-	-	-	-	-	-	-	-	-	-	-	-	-	-	-	-	-	-	-	-
	cro	-	-	-	-	-	-	-	-	-	-	-	-	-	-	-	-	-	-	-	-	-	-	-	-	-	-	-	-	-	-	-	-	-	-	-	-	-	-	-	-	i	-	-	-	-	-	-	-
	lac	-	-	-	-	-	-	-	-	-	-	-	-	-	U	-	U	-	-	-	-	-	-	-	-	-	-	-	-	-	-	-	-	-	-	-	-	-	-	-	-	-	-	-	-	-	-	-	-
	suc	-	-	-	-	-	-	-	-	-	-	-	-	-	i	-	-	-	-	-	-	-	-	-	-	-	-	-	-	-	-	-	-	-	-	-	-	-	-	-	-	-	-	-	-	-	-	-	-
	ub	-	-	-	-	-	-	-	-	-	-	-	-	-	-	-	-	-	-	P	-	-	-	-	-	P	-	-	-	-	-	-	-	-	-	-	-	-	-	-	-	i	-	-	-	-	-	-	-
Q9P0M6	H2AW_HUMAN	-	-	-	-	M	S	G	R	-	-	-	S	G	K	K	K	M	S	K	L	S	R	S	A	R	A	G	V	I	F	P	V	G	R	L	M	R	Y	L	K	K	G	-	T	F	K	Y	R
	AA Residue No.	-	-	-	-	1	2	3	4	-	-	-	5	6	7	8	9	10	11	12	13	14	15	16	17	18	19	20	21	22	23	24	25	26	27	28	29	30	31	32	33	34	35	-	36	37	38	39	40
	Site Location No.	-	-	-	-	0	1	2	3	-	-	-	4	5	6	7	8	9	10	11	12	13	14	15	16	17	18	19	20	21	22	23	24	25	26	27	28	29	30	31	32	33	34	-	35	36	37	38	39
	ph	-	-	-	-	-	i	-	-	-	-	-	-	-	-	-	-	-	-	-	-	i	-	i	-	-	-	-	-	-	-	-	-	-	-	-	-	-	NP	-	-	-	-	-	-	-	-	-	-
	N-ac	-	-	-	-	-	i	-	-	-	-	-	-	-	-	-	-	-	-	-	-	-	-	-	-	-	-	-	-	-	-	-	-	-	-	-	-	-	-	-	-	-	-	-	-	-	-	-	-
	ac	-	-	-	-	-	-	-	-	-	-	-	-	-	i	-	-	-	-	NP	-	-	-	-	-	-	-	-	-	-	-	-	-	-	-	-	-	-	-	-	-	i	-	-	-	-	-	-	-
	sym/asym me2	-	-	-	-	-	-	-	i	-	-	-	-	-	-	-	-	-	-	-	-	-	-	-	-	-	-	-	-	-	-	-	-	-	i	-	-	-	-	-	-	-	-	-	-	-	-	-	-
	sym me2	-	-	-	-	-	-	-	i	-	-	-	-	-	-	-	-	-	-	-	-	-	-	-	-	-	-	-	-	-	-	-	-	-	-	-	-	-	-	-	-	-	-	-	-	-	-	-	-
	ox	-	-	-	-	-	-	-	-	-	-	-	-	-	-	-	-	-	-	-	-	-	-	-	-	-	-	-	-	-	-	-	-	-	-	-	-	-	-	-	-	-	-	-	-	-	-	-	-
	cit	-	-	-	-	-	-	-	i	-	-	-	-	-	-	-	-	-	-	-	-	-	-	-	-	-	-	-	-	-	-	-	-	-	-	-	-	-	-	-	-	-	-	-	-	-	-	-	-
	bhb	-	-	-	-	-	-	-	-	-	-	-	-	-	i	-	-	-	-	-	-	-	-	-	-	-	-	-	-	-	-	-	-	-	-	-	-	-	-	-	-	i	-	-	-	-	-	-	-
	hib	-	-	-	-	-	-	-	-	-	-	-	-	-	i	-	-	-	-	-	-	-	-	-	-	-	-	-	-	-	-	-	-	-	-	-	-	-	-	-	-	i	-	-	-	-	-	-	-
	bio	-	-	-	-	-	-	-	-	-	-	-	-	-	i	-	-	-	-	-	-	-	-	-	-	-	-	-	-	-	-	-	-	-	-	-	-	-	-	-	-	-	-	-	-	-	-	-	-
	cro	-	-	-	-	-	-	-	-	-	-	-	-	-	-	-	-	-	-	-	-	-	-	-	-	-	-	-	-	-	-	-	-	-	-	-	-	-	-	-	-	i	-	-	-	-	-	-	-
	lac	-	-	-	-	-	-	-	-	-	-	-	-	-	U	-	U	-	-	-	-	-	-	-	-	-	-	-	-	-	-	-	-	-	-	-	-	-	-	-	-	-	-	-	-	-	-	-	-
	suc	-	-	-	-	-	-	-	-	-	-	-	-	-	i	-	-	-	-	-	-	-	-	-	-	-	-	-	-	-	-	-	-	-	-	-	-	-	-	-	-	-	-	-	-	-	-	-	-
	ub	-	-	-	-	-	-	-	-	-	-	-	-	-	-	-	-	-	-	P	-	-	-	-	-	-	-	-	-	-	-	-	-	-	-	-	-	-	-	-	-	i	-	-	-	-	-	-	-
P0C5Y9	H2AB1_HUMAN	M	P	R	R	R	R	R	R	G	S	S	G	A	G	G	R	G	R	T	C	S	R	T	V	R	A	E	L	S	F	S	V	S	Q	V	E	R	S	L	R	E	G	-	H	Y	A	Q	R
	AA Residue No.	1	2	3	4	5	6	7	8	9	10	11	12	13	14	15	16	17	18	19	20	21	22	23	24	25	26	27	28	29	30	31	32	33	34	35	36	37	38	39	40	41	42	-	43	44	45	46	47
	Site Location No.	0	1	2	3	4	5	6	7	8	9	10	11	12	13	14	15	16	17	18	19	20	21	22	23	24	25	26	27	28	29	30	31	32	33	34	35	36	37	38	39	40	41	-	42	43	44	45	46
	ph	-	-	-	-	-	-	-	-	-	-	-	-	-	-	-	-	-	-	-	-	-	-	-	-	-	-	-	-	-	-	-	-	-	-	-	-	-	-	-	-	-	-	-	-	i	-	-	-
P0C5Z0	H2AB2_HUMAN	M	P	R	R	R	R	R	R	G	S	S	G	A	G	G	R	G	R	T	C	S	R	T	V	R	A	E	L	S	F	S	V	S	Q	V	E	R	S	L	R	E	G	-	H	Y	A	Q	R
	AA Residue No.	1	2	3	4	5	6	7	8	9	10	11	12	13	14	15	16	17	18	19	20	21	22	23	24	25	26	27	28	29	30	31	32	33	34	35	36	37	38	39	40	41	42	-	43	44	45	46	47
	Site Location No.	0	1	2	3	4	5	6	7	8	9	10	11	12	13	14	15	16	17	18	19	20	21	22	23	24	25	26	27	28	29	30	31	32	33	34	35	36	37	38	39	40	41	-	42	43	44	45	46
	ph	-	-	-	-	-	-	-	-	-	-	-	-	-	-	-	-	-	-	-	-	-	-	-	-	-	-	-	-	-	-	-	-	-	-	-	-	-	-	-	-	-	-	-	-	i	-	-	-
A0A3B3IU63	H2AL3_HUMAN	-	-	M	A	G	N	K	M	F	C	R	-	-	P	R	R	Q	R	L	-	S	H	S	R	R	A	E	L	Q	F	P	V	S	H	L	E	R	C	L	R	E	S	Q	H	-	A	R	H
	AA Residue No.	-	-	1	2	3	4	5	6	7	8	9	-	-	10	11	12	13	14	15	-	16	17	18	19	20	21	22	23	24	25	26	27	28	29	30	31	32	33	34	35	36	37	38	39	-	40	41	42
	Site Location No.	-	-	0	1	2	3	4	5	6	7	8	-	-	9	10	11	12	13	14	-	15	16	17	18	19	20	21	22	23	24	25	26	27	28	29	30	31	32	33	34	35	36	37	38	-	39	40	41
	ph	-	-	-	-	-	-	-	-	-	-	-	-	-	-	-	-	-	-	-	-	i	-	i	-	-	-	-	-	-	-	-	-	-	-	-	-	-	-	-	-	-	-	-	-	-	-	-	-
	ac	-	-	-	-	-	-	i	-	-	-	-	-	-	-	-	-	-	-	-	-	-	-	-	-	-	-	-	-	-	-	-	-	-	-	-	-	-	-	-	-	-	-	-	-	-	-	-	-
	me (K)	-	-	-	-	-	-	i	-	-	-	-	-	-	-	-	-	-	-	-	-	-	-	-	-	-	-	-	-	-	-	-	-	-	-	-	-	-	-	-	-	-	-	-	-	-	-	-	-
	ub	-	-	-	-	-	-	i	-	-	-	-	-	-	-	-	-	-	-	-	-	-	-	-	-	-	-	-	-	-	-	-	-	-	-	-	-	-	-	-	-	-	-	-	-	-	-	-	-
Q71UI9	H2AV_HUMAN	-	-	M	A	G	G	K	A	G	K	D	S	G	K	A	K	A	K	A	V	S	R	S	Q	R	A	G	L	Q	F	P	V	G	R	I	H	R	H	L	K	T	R	T	T	S	H	G	R
	AA Residue No.	-	-	1	2	3	4	5	6	7	8	9	10	11	12	13	14	15	16	17	18	19	20	21	22	23	24	25	26	27	28	29	30	31	32	33	34	35	36	37	38	39	40	41	42	43	44	45	46
	Site Location No.	-	-	0	1	2	3	4	5	6	7	8	9	10	11	12	13	14	15	16	17	18	19	20	21	22	23	24	25	26	27	28	29	30	31	32	33	34	35	36	37	38	39	40	41	42	43	44	45
	ph	-	-	-	-	-	-	-	-	-	-	-	P	-	-	-	-	-	-	-	-	i	-	i	-	-	-	-	-	-	-	-	-	-	-	-	-	-	-	-	-	-	-	-	-	-	-	-	-
	ac	-	-	-	-	-	-	UP	-	-	UP	-	-	-	UP	-	P	-	P	-	-	-	-	-	-	-	-	-	-	-	-	-	-	-	-	-	-	-	-	-	-	-	-	-	-	-	-	-	-
	me (K)	-	-	-	-	-	-	i	-	-	i	-	-	-	-	-	-	-	-	-	-	-	-	-	-	-	-	-	-	-	-	-	-	-	-	-	-	-	-	-	-	-	-	-	-	-	-	-	-
	sym/asym me2	-	-	-	-	-	-	-	-	-	-	-	-	-	-	-	-	-	-	-	-	-	-	-	-	-	-	-	-	-	-	-	-	-	i	-	-	-	-	-	-	-	-	-	-	-	-	-	-
	O-GlcNAc	-	-	-	-	-	-	-	-	-	-	-	-	-	-	-	-	-	-	-	-	-	-	-	-	-	-	-	-	-	-	-	-	-	-	-	-	-	-	-	-	-	-	-	-	i	-	-	-
	ADPr	-	-	-	-	-	-	-	-	-	-	-	-	-	-	-	-	-	i	-	-	-	-	-	-	-	-	-	-	-	-	-	-	-	-	-	-	-	-	-	-	-	-	-	-	-	-	-	-
	bio	-	-	-	-	-	-	-	-	-	-	-	-	-	i	-	-	-	i	-	-	-	-	-	-	-	-	-	-	-	-	-	-	-	-	-	-	-	-	-	-	-	-	-	-	-	-	-	-
	lac	-	-	-	-	-	-	-	-	-	-	-	-	-	U	-	U	-	-	-	-	-	-	-	-	-	-	-	-	-	-	-	-	-	-	-	-	-	-	-	-	-	-	-	-	-	-	-	-
	ub	-	-	-	-	-	-	P	-	-	-	-	-	-	-	-	i	-	P	-	-	-	-	-	-	-	-	-	-	-	-	-	-	-	-	-	-	-	-	-	-	-	-	-	-	-	-	-	-
P0C0S5	H2AZ_HUMAN	-	-	M	A	G	G	K	A	G	K	D	S	G	K	A	K	T	K	A	V	S	R	S	Q	R	A	G	L	Q	F	P	V	G	R	I	H	R	H	L	K	S	R	T	T	S	H	G	R
	AA Residue No.	-	-	1	2	3	4	5	6	7	8	9	10	11	12	13	14	15	16	17	18	19	20	21	22	23	24	25	26	27	28	29	30	31	32	33	34	35	36	37	38	39	40	41	42	43	44	45	46
	Site Location No.	-	-	0	1	2	3	4	5	6	7	8	9	10	11	12	13	14	15	16	17	18	19	20	21	22	23	24	25	26	27	28	29	30	31	32	33	34	35	36	37	38	39	40	41	42	43	44	45
	ph	-	-	-	-	-	-	-	-	-	-	-	i	-	-	-	-	-	-	-	-	i	-	i	-	-	-	-	-	-	-	-	-	-	-	-	-	-	-	-	-	-	-	-	-	-	-	-	-
	ac	-	-	-	-	-	-	NUP	-	-	NUP	-	-	-	NUP	-	NUP	-	P	-	-	-	-	-	-	-	-	-	-	-	-	-	-	-	-	-	-	-	-	-	-	-	-	-	-	-	-	-	-
	meX (K)	-	-	-	-	-	-	N	-	-	N	-	-	-	-	-	-	-	-	-	-	-	-	-	-	-	-	-	-	-	-	-	-	-	-	-	-	-	-	-	-	-	-	-	-	-	-	-	-
	me (K)	-	-	-	-	-	-	U	-	-	U	-	-	-	-	-	-	-	-	-	-	-	-	-	-	-	-	-	-	-	-	-	-	-	-	-	-	-	-	-	-	-	-	-	-	-	-	-	-
	sym/asym me2	-	-	-	-	-	-	-	-	-	-	-	-	-	-	-	-	-	-	-	-	-	-	-	-	-	-	-	-	-	-	-	-	-	i	-	-	-	-	-	-	-	-	-	-	-	-	-	-
	O-GlcNAc	-	-	-	-	-	-	-	-	-	-	-	-	-	-	-	-	-	-	-	-	-	-	-	-	-	-	-	-	-	-	-	-	-	-	-	-	-	-	-	-	-	-	-	-	NG	-	-	-
	ADPr	-	-	-	-	-	-	-	-	-	-	-	-	-	-	-	-	-	i	-	-	-	-	-	-	-	-	-	-	-	-	-	-	-	-	-	-	-	-	-	-	-	-	-	-	-	-	-	-
	bio	-	-	-	-	-	-	-	-	-	-	-	-	-	i	-	-	-	i	-	-	-	-	-	-	-	-	-	-	-	-	-	-	-	-	-	-	-	-	-	-	-	-	-	-	-	-	-	-
	lac	-	-	-	-	-	-	-	-	-	-	-	-	-	U	-	U	-	-	-	-	-	-	-	-	-	-	-	-	-	-	-	-	-	-	-	-	-	-	-	-	-	-	-	-	-	-	-	-
	ub	-	-	-	-	-	-	i	-	-	-	-	-	-	-	-	P	-	P	-	-	-	-	-	-	-	-	-	-	-	-	-	-	-	-	-	-	-	-	-	-	-	-	-	-	-	-	-	-
O75409	HYPM_HUMAN	-	-	M	S	E	K	K	N	C	K	-	N	S	S	T	N	N	N	Q	T	Q	D	P	S	R	N	E	L	Q	V	P	R	S	F	V	D	R	V	V	Q	D	E	R	D	V	Q	S	Q
	AA Residue No.	-	-	1	2	3	4	5	6	7	8	-	9	10	11	12	13	14	15	16	17	18	19	20	21	22	23	24	25	26	27	28	29	30	31	32	33	34	35	36	37	38	39	40	41	42	43	44	45
	Site Location No.	-	-	0	1	2	3	4	5	6	7	-	8	9	10	11	12	13	14	15	16	17	18	19	20	21	22	23	24	25	26	27	28	29	30	31	32	33	34	35	36	37	38	39	40	41	42	43	44
	ph	-	-	-	-	-	-	-	-	-	-	-	-	-	-	NP	-	-	-	-	NP	-	-	-	NP	-	-	-	-	-	-	-	-	-	-	-	-	-	-	-	-	-	-	-	-	-	-	-	-
UniProt Accession
P0C0S8	H2A1_HUMAN	L	E	Y	L	T	A	E	I	L	E	L	A	G	N	A	A	R	D	N	K	K	T	R	I	I	P	R	H	L	Q	L	A	I	R	N	D	E	E	L	N	K	L	L	G	K	V	T	I
	AA Residue No.	56	57	58	59	60	61	62	63	64	65	66	67	68	69	70	71	72	73	74	75	76	77	78	79	80	81	82	83	84	85	86	87	88	89	90	91	92	93	94	95	96	97	98	99	100	101	102	103
	Site Location No.	55	56	57	58	59	60	61	62	63	64	65	66	67	68	69	70	71	72	73	74	75	76	77	78	79	80	81	82	83	84	85	86	87	88	89	90	91	92	93	94	95	96	97	98	99	100	101	102
	ph	-	-	P	-	i	-	-	-	-	-	-	-	-	-	-	-	-	-	-	-	-	-	-	-	-	-	-	-	-	-	-	-	-	-	-	-	-	-	-	-	-	-	-	-	-	-	P	-
	ac	-	-	-	-	-	-	-	-	-	-	-	-	-	-	-	-	-	-	-	-	-	-	-	-	-	-	-	-	-	-	-	-	-	-	-	-	-	-	-	-	P	-	-	-	P	-	-	-
	me (K)	-	-	-	-	-	-	-	-	-	-	-	-	-	-	-	-	-	-	-	-	-	-	-	-	-	-	-	-	-	-	-	-	-	-	-	-	-	-	-	-	-	-	-	-	i	-	-	-
	me2	-	-	-	-	-	-	-	-	-	-	-	-	-	-	-	-	-	-	-	-	-	-	-	-	-	-	-	-	-	-	-	-	-	-	-	-	-	-	-	-	-	-	-	-	i	-	-	-
	Nω-me	-	-	-	-	-	-	-	-	-	-	-	-	-	-	-	-	-	-	-	-	-	-	-	-	-	-	-	-	-	-	-	-	-	P	-	-	-	-	-	-	-	-	-	-	-	-	-	-
	me (Q)	-	-	-	-	-	-	-	-	-	-	-	-	-	-	-	-	-	-	-	-	-	-	-	-	-	-	-	-	-	-	-	-	-	-	-	-	-	-	-	-	-	-	-	-	-	-	-	-
	O-GlcNAc	-	-	-	-	-	-	-	-	-	-	-	-	-	-	-	-	-	-	-	-	-	-	-	-	-	-	-	-	-	-	-	-	-	-	-	-	-	-	-	-	-	-	-	-	-	-	i	-
	bhb	-	-	-	-	-	-	-	-	-	-	-	-	-	-	-	-	-	-	-	-	-	-	-	-	-	-	-	-	-	-	-	-	-	-	-	-	-	-	-	-	U	-	-	-	-	-	-	-
	hib	-	-	-	-	-	-	-	-	-	-	-	-	-	-	-	-	-	-	-	U	U	-	-	-	-	-	-	-	-	-	-	-	-	-	-	-	-	-	-	-	U	-	-	-	-	-	-	-
	glu	-	-	-	-	-	-	-	-	-	-	-	-	-	-	-	-	-	-	-	-	-	-	-	-	-	-	-	-	-	-	-	-	-	-	-	-	-	-	-	-	U	-	-	-	U	-	-	-
	suc	-	-	-	-	-	-	-	-	-	-	-	-	-	-	-	-	-	-	-	-	-	-	-	-	-	-	-	-	-	-	-	-	-	-	-	-	-	-	-	-	U	-	-	-	-	-	-	-
	ub	-	-	-	-	-	-	-	-	-	-	-	-	-	-	-	-	-	-	-	-	-	-	-	-	-	-	-	-	-	-	-	-	-	-	-	-	-	-	-	-	P	-	-	-	P	-	-	-
Q96QV6	H2A1A_HUMAN	L	E	Y	L	T	A	E	I	L	E	L	A	G	N	A	S	R	D	N	K	K	T	R	I	I	P	R	H	L	Q	L	A	I	R	N	D	E	E	L	N	K	L	L	G	G	V	T	I
	AA Residue No.	56	57	58	59	60	61	62	63	64	65	66	67	68	69	70	71	72	73	74	75	76	77	78	79	80	81	82	83	84	85	86	87	88	89	90	91	92	93	94	95	96	97	98	99	100	101	102	103
	Site Location No.	55	56	57	58	59	60	61	62	63	64	65	66	67	68	69	70	71	72	73	74	75	76	77	78	79	80	81	82	83	84	85	86	87	88	89	90	91	92	93	94	95	96	97	98	99	100	101	102
	ph	-	-	i	-	i	-	-	-	-	-	-	-	-	-	-	-	-	-	-	-	-	-	-	-	-	-	-	-	-	-	-	-	-	-	-	-	-	-	-	-	-	-	-	-	-	-	P	-
	ac	-	-	-	-	-	-	-	-	-	-	-	-	-	-	-	-	-	-	-	-	-	-	-	-	-	-	-	-	-	-	-	-	-	-	-	-	-	-	-	-	P	-	-	-	-	-	-	-
	Nω-me	-	-	-	-	-	-	-	-	-	-	-	-	-	-	-	-	-	-	-	-	-	-	-	-	-	-	-	-	-	-	-	-	-	i	-	-	-	-	-	-	-	-	-	-	-	-	-	-
	me (Q)	-	-	-	-	-	-	-	-	-	-	-	-	-	-	-	-	-	-	-	-	-	-	-	-	-	-	-	-	-	-	-	-	-	-	-	-	-	-	-	-	-	-	-	-	-	-	-	-
	O-GlcNAc	-	-	-	-	-	-	-	-	-	-	-	-	-	-	-	-	-	-	-	-	-	-	-	-	-	-	-	-	-	-	-	-	-	-	-	-	-	-	-	-	-	-	-	-	-	-	i	-
	bhb	-	-	-	-	-	-	-	-	-	-	-	-	-	-	-	-	-	-	-	-	-	-	-	-	-	-	-	-	-	-	-	-	-	-	-	-	-	-	-	-	U	-	-	-	-	-	-	-
	hib	-	-	-	-	-	-	-	-	-	-	-	-	-	-	-	-	-	-	-	U	U	-	-	-	-	-	-	-	-	-	-	-	-	-	-	-	-	-	-	-	U	-	-	-	-	-	-	-
	glu	-	-	-	-	-	-	-	-	-	-	-	-	-	-	-	-	-	-	-	-	-	-	-	-	-	-	-	-	-	-	-	-	-	-	-	-	-	-	-	-	U	-	-	-	-	-	-	-
	suc	-	-	-	-	-	-	-	-	-	-	-	-	-	-	-	-	-	-	-	-	-	-	-	-	-	-	-	-	-	-	-	-	-	-	-	-	-	-	-	-	U	-	-	-	-	-	-	-
	ub	-	-	-	-	-	-	-	-	-	-	-	-	-	-	-	-	-	-	-	-	-	-	-	-	-	-	-	-	-	-	-	-	-	-	-	-	-	-	-	-	P	-	-	-	-	-	-	-
P04908	H2A1B_HUMAN	L	E	Y	L	T	A	E	I	L	E	L	A	G	N	A	A	R	D	N	K	K	T	R	I	I	P	R	H	L	Q	L	A	I	R	N	D	E	E	L	N	K	L	L	G	R	V	T	I
	AA Residue No.	56	57	58	59	60	61	62	63	64	65	66	67	68	69	70	71	72	73	74	75	76	77	78	79	80	81	82	83	84	85	86	87	88	89	90	91	92	93	94	95	96	97	98	99	100	101	102	103
	Site Location No.	55	56	57	58	59	60	61	62	63	64	65	66	67	68	69	70	71	72	73	74	75	76	77	78	79	80	81	82	83	84	85	86	87	88	89	90	91	92	93	94	95	96	97	98	99	100	101	102
	ph	-	-	i	-	i	-	-	-	-	-	-	-	-	-	-	-	-	-	-	-	-	-	-	-	-	-	-	-	-	-	-	-	-	-	-	-	-	-	-	-	-	-	-	-	-	-	i	-
	ac	-	-	-	-	-	-	-	-	-	-	-	-	-	-	-	-	-	-	-	-	-	-	-	-	-	-	-	-	-	-	-	-	-	-	-	-	-	-	-	-	P	-	-	-	-	-	-	-
	Nω-me	-	-	-	-	-	-	-	-	-	-	-	-	-	-	-	-	-	-	-	-	-	-	-	-	-	-	-	-	-	-	-	-	-	i	-	-	-	-	-	-	-	-	-	-	-	-	-	-
	me (Q)	-	-	-	-	-	-	-	-	-	-	-	-	-	-	-	-	-	-	-	-	-	-	-	-	-	-	-	-	-	-	-	-	-	-	-	-	-	-	-	-	-	-	-	-	-	-	-	-
	O-GlcNAc	-	-	-	-	-	-	-	-	-	-	-	-	-	-	-	-	-	-	-	-	-	-	-	-	-	-	-	-	-	-	-	-	-	-	-	-	-	-	-	-	-	-	-	-	-	-	NG	-
	bhb	-	-	-	-	-	-	-	-	-	-	-	-	-	-	-	-	-	-	-	-	-	-	-	-	-	-	-	-	-	-	-	-	-	-	-	-	-	-	-	-	U	-	-	-	-	-	-	-
	hib	-	-	-	-	-	-	-	-	-	-	-	-	-	-	-	-	-	-	-	U	U	-	-	-	-	-	-	-	-	-	-	-	-	-	-	-	-	-	-	-	U	-	-	-	-	-	-	-
	glu	-	-	-	-	-	-	-	-	-	-	-	-	-	-	-	-	-	-	-	-	-	-	-	-	-	-	-	-	-	-	-	-	-	-	-	-	-	-	-	-	U	-	-	-	-	-	-	-
	suc	-	-	-	-	-	-	-	-	-	-	-	-	-	-	-	-	-	-	-	-	-	-	-	-	-	-	-	-	-	-	-	-	-	-	-	-	-	-	-	-	U	-	-	-	-	-	-	-
	ub	-	-	-	-	-	-	-	-	-	-	-	-	-	-	-	-	-	-	-	-	-	-	-	-	-	-	-	-	-	-	-	-	-	-	-	-	-	-	-	-	P	-	-	-	-	-	-	-
Q93077	H2A1C_HUMAN	L	E	Y	L	T	A	E	I	L	E	L	A	G	N	A	A	R	D	N	K	K	T	R	I	I	P	R	H	L	Q	L	A	I	R	N	D	E	E	L	N	K	L	L	G	R	V	T	I
	AA Residue No.	56	57	58	59	60	61	62	63	64	65	66	67	68	69	70	71	72	73	74	75	76	77	78	79	80	81	82	83	84	85	86	87	88	89	90	91	92	93	94	95	96	97	98	99	100	101	102	103
	Site Location No.	55	56	57	58	59	60	61	62	63	64	65	66	67	68	69	70	71	72	73	74	75	76	77	78	79	80	81	82	83	84	85	86	87	88	89	90	91	92	93	94	95	96	97	98	99	100	101	102
	ph	-	-	i	-	i	-	-	-	-	-	-	-	-	-	-	-	-	-	-	-	-	-	-	-	-	-	-	-	-	-	-	-	-	-	-	-	-	-	-	-	-	-	-	-	-	-	NP	-
	ac	-	-	-	-	-	-	-	-	-	-	-	-	-	-	-	-	-	-	-	-	-	-	-	-	-	-	-	-	-	-	-	-	-	-	-	-	-	-	-	-	P	-	-	-	-	-	-	-
	Nω-me	-	-	-	-	-	-	-	-	-	-	-	-	-	-	-	-	-	-	-	-	-	-	-	-	-	-	-	-	-	-	-	-	-	i	-	-	-	-	-	-	-	-	-	-	-	-	-	-
	me (Q)	-	-	-	-	-	-	-	-	-	-	-	-	-	-	-	-	-	-	-	-	-	-	-	-	-	-	-	-	-	-	-	-	-	-	-	-	-	-	-	-	-	-	-	-	-	-	-	-
	O-GlcNAc	-	-	-	-	-	-	-	-	-	-	-	-	-	-	-	-	-	-	-	-	-	-	-	-	-	-	-	-	-	-	-	-	-	-	-	-	-	-	-	-	-	-	-	-	-	-	i	-
	bhb	-	-	-	-	-	-	-	-	-	-	-	-	-	-	-	-	-	-	-	-	-	-	-	-	-	-	-	-	-	-	-	-	-	-	-	-	-	-	-	-	U	-	-	-	-	-	-	-
	hib	-	-	-	-	-	-	-	-	-	-	-	-	-	-	-	-	-	-	-	U	U	-	-	-	-	-	-	-	-	-	-	-	-	-	-	-	-	-	-	-	U	-	-	-	-	-	-	-
	glu	-	-	-	-	-	-	-	-	-	-	-	-	-	-	-	-	-	-	-	-	-	-	-	-	-	-	-	-	-	-	-	-	-	-	-	-	-	-	-	-	U	-	-	-	-	-	-	-
	suc	-	-	-	-	-	-	-	-	-	-	-	-	-	-	-	-	-	-	-	-	-	-	-	-	-	-	-	-	-	-	-	-	-	-	-	-	-	-	-	-	U	-	-	-	-	-	-	-
	ub	-	-	-	-	-	-	-	-	-	-	-	-	-	-	-	-	-	-	-	-	-	-	-	-	-	-	-	-	-	-	-	-	-	-	-	-	-	-	-	-	P	-	-	-	-	-	-	-
P20671	H2A1D_HUMAN	L	E	Y	L	T	A	E	I	L	E	L	A	G	N	A	A	R	D	N	K	K	T	R	I	I	P	R	H	L	Q	L	A	I	R	N	D	E	E	L	N	K	L	L	G	K	V	T	I
	AA Residue No.	56	57	58	59	60	61	62	63	64	65	66	67	68	69	70	71	72	73	74	75	76	77	78	79	80	81	82	83	84	85	86	87	88	89	90	91	92	93	94	95	96	97	98	99	100	101	102	103
	Site Location No.	55	56	57	58	59	60	61	62	63	64	65	66	67	68	69	70	71	72	73	74	75	76	77	78	79	80	81	82	83	84	85	86	87	88	89	90	91	92	93	94	95	96	97	98	99	100	101	102
	ph	-	-	i	-	i	-	-	-	-	-	-	-	-	-	-	-	-	-	-	-	-	-	-	-	-	-	-	-	-	-	-	-	-	-	-	-	-	-	-	-	-	-	-	-	-	-	i	-
	ac	-	-	-	-	-	-	-	-	-	-	-	-	-	-	-	-	-	-	-	-	-	-	-	-	-	-	-	-	-	-	-	-	-	-	-	-	-	-	-	-	P	-	-	-	i	-	-	-
	me (K)	-	-	-	-	-	-	-	-	-	-	-	-	-	-	-	-	-	-	-	-	-	-	-	-	-	-	-	-	-	-	-	-	-	-	-	-	-	-	-	-	-	-	-	-	i	-	-	-
	me2	-	-	-	-	-	-	-	-	-	-	-	-	-	-	-	-	-	-	-	-	-	-	-	-	-	-	-	-	-	-	-	-	-	-	-	-	-	-	-	-	-	-	-	-	i	-	-	-
	Nω-me	-	-	-	-	-	-	-	-	-	-	-	-	-	-	-	-	-	-	-	-	-	-	-	-	-	-	-	-	-	-	-	-	-	i	-	-	-	-	-	-	-	-	-	-	-	-	-	-
	me (Q)	-	-	-	-	-	-	-	-	-	-	-	-	-	-	-	-	-	-	-	-	-	-	-	-	-	-	-	-	-	-	-	-	-	-	-	-	-	-	-	-	-	-	-	-	-	-	-	-
	O-GlcNAc	-	-	-	-	-	-	-	-	-	-	-	-	-	-	-	-	-	-	-	-	-	-	-	-	-	-	-	-	-	-	-	-	-	-	-	-	-	-	-	-	-	-	-	-	-	-	i	-
	bhb	-	-	-	-	-	-	-	-	-	-	-	-	-	-	-	-	-	-	-	-	-	-	-	-	-	-	-	-	-	-	-	-	-	-	-	-	-	-	-	-	U	-	-	-	-	-	-	-
	hib	-	-	-	-	-	-	-	-	-	-	-	-	-	-	-	-	-	-	-	U	U	-	-	-	-	-	-	-	-	-	-	-	-	-	-	-	-	-	-	-	U	-	-	-	-	-	-	-
	glu	-	-	-	-	-	-	-	-	-	-	-	-	-	-	-	-	-	-	-	-	-	-	-	-	-	-	-	-	-	-	-	-	-	-	-	-	-	-	-	-	U	-	-	-	U	-	-	-
	suc	-	-	-	-	-	-	-	-	-	-	-	-	-	-	-	-	-	-	-	-	-	-	-	-	-	-	-	-	-	-	-	-	-	-	-	-	-	-	-	-	U	-	-	-	-	-	-	-
	ub	-	-	-	-	-	-	-	-	-	-	-	-	-	-	-	-	-	-	-	-	-	-	-	-	-	-	-	-	-	-	-	-	-	-	-	-	-	-	-	-	i	-	-	-	i	-	-	-
Q96KK5	H2A1H_HUMAN	L	E	Y	L	T	A	E	I	L	E	L	A	G	N	A	A	R	D	N	K	K	T	R	I	I	P	R	H	L	Q	L	A	I	R	N	D	E	E	L	N	K	L	L	G	K	V	T	I
	AA Residue No.	56	57	58	59	60	61	62	63	64	65	66	67	68	69	70	71	72	73	74	75	76	77	78	79	80	81	82	83	84	85	86	87	88	89	90	91	92	93	94	95	96	97	98	99	100	101	102	103
	Site Location No.	55	56	57	58	59	60	61	62	63	64	65	66	67	68	69	70	71	72	73	74	75	76	77	78	79	80	81	82	83	84	85	86	87	88	89	90	91	92	93	94	95	96	97	98	99	100	101	102
	ph	-	-	i	-	i	-	-	-	-	-	-	-	-	-	-	-	-	-	-	-	-	-	-	-	-	-	-	-	-	-	-	-	-	-	-	-	-	-	-	-	-	-	-	-	-	-	P	-
	ac	-	-	-	-	-	-	-	-	-	-	-	-	-	-	-	-	-	-	-	-	-	-	-	-	-	-	-	-	-	-	-	-	-	-	-	-	-	-	-	-	P	-	-	-	i	-	-	-
	me (K)	-	-	-	-	-	-	-	-	-	-	-	-	-	-	-	-	-	-	-	-	-	-	-	-	-	-	-	-	-	-	-	-	-	-	-	-	-	-	-	-	-	-	-	-	i	-	-	-
	me2	-	-	-	-	-	-	-	-	-	-	-	-	-	-	-	-	-	-	-	-	-	-	-	-	-	-	-	-	-	-	-	-	-	-	-	-	-	-	-	-	-	-	-	-	i	-	-	-
	Nω-me	-	-	-	-	-	-	-	-	-	-	-	-	-	-	-	-	-	-	-	-	-	-	-	-	-	-	-	-	-	-	-	-	-	i	-	-	-	-	-	-	-	-	-	-	-	-	-	-
	me (Q)	-	-	-	-	-	-	-	-	-	-	-	-	-	-	-	-	-	-	-	-	-	-	-	-	-	-	-	-	-	-	-	-	-	-	-	-	-	-	-	-	-	-	-	-	-	-	-	-
	O-GlcNAc	-	-	-	-	-	-	-	-	-	-	-	-	-	-	-	-	-	-	-	-	-	-	-	-	-	-	-	-	-	-	-	-	-	-	-	-	-	-	-	-	-	-	-	-	-	-	i	-
	bhb	-	-	-	-	-	-	-	-	-	-	-	-	-	-	-	-	-	-	-	-	-	-	-	-	-	-	-	-	-	-	-	-	-	-	-	-	-	-	-	-	U	-	-	-	-	-	-	-
	hib	-	-	-	-	-	-	-	-	-	-	-	-	-	-	-	-	-	-	-	U	U	-	-	-	-	-	-	-	-	-	-	-	-	-	-	-	-	-	-	-	U	-	-	-	-	-	-	-
	glu	-	-	-	-	-	-	-	-	-	-	-	-	-	-	-	-	-	-	-	-	-	-	-	-	-	-	-	-	-	-	-	-	-	-	-	-	-	-	-	-	U	-	-	-	U	-	-	-
	suc	-	-	-	-	-	-	-	-	-	-	-	-	-	-	-	-	-	-	-	-	-	-	-	-	-	-	-	-	-	-	-	-	-	-	-	-	-	-	-	-	U	-	-	-	-	-	-	-
	ub	-	-	-	-	-	-	-	-	-	-	-	-	-	-	-	-	-	-	-	-	-	-	-	-	-	-	-	-	-	-	-	-	-	-	-	-	-	-	-	-	i	-	-	-	i	-	-	-
Q99878	H2A1J_HUMAN	L	E	Y	L	T	A	E	I	L	E	L	A	G	N	A	A	R	D	N	K	K	T	R	I	I	P	R	H	L	Q	L	A	I	R	N	D	E	E	L	N	K	L	L	G	K	V	T	I
	AA Residue No.	56	57	58	59	60	61	62	63	64	65	66	67	68	69	70	71	72	73	74	75	76	77	78	79	80	81	82	83	84	85	86	87	88	89	90	91	92	93	94	95	96	97	98	99	100	101	102	103
	Site Location No.	55	56	57	58	59	60	61	62	63	64	65	66	67	68	69	70	71	72	73	74	75	76	77	78	79	80	81	82	83	84	85	86	87	88	89	90	91	92	93	94	95	96	97	98	99	100	101	102
	ph	-	-	i	-	i	-	-	-	-	-	-	-	-	-	-	-	-	-	-	-	-	-	-	-	-	-	-	-	-	-	-	-	-	-	-	-	-	-	-	-	-	-	-	-	-	-	P	-
	ac	-	-	-	-	-	-	-	-	-	-	-	-	-	-	-	-	-	-	-	-	-	-	-	-	-	-	-	-	-	-	-	-	-	-	-	-	-	-	-	-	P	-	-	-	P	-	-	-
	me (K)	-	-	-	-	-	-	-	-	-	-	-	-	-	-	-	-	-	-	-	-	-	-	-	-	-	-	-	-	-	-	-	-	-	-	-	-	-	-	-	-	-	-	-	-	i	-	-	-
	me2	-	-	-	-	-	-	-	-	-	-	-	-	-	-	-	-	-	-	-	-	-	-	-	-	-	-	-	-	-	-	-	-	-	-	-	-	-	-	-	-	-	-	-	-	i	-	-	-
	Nω-me	-	-	-	-	-	-	-	-	-	-	-	-	-	-	-	-	-	-	-	-	-	-	-	-	-	-	-	-	-	-	-	-	-	i	-	-	-	-	-	-	-	-	-	-	-	-	-	-
	me (Q)	-	-	-	-	-	-	-	-	-	-	-	-	-	-	-	-	-	-	-	-	-	-	-	-	-	-	-	-	-	-	-	-	-	-	-	-	-	-	-	-	-	-	-	-	-	-	-	-
	O-GlcNAc	-	-	-	-	-	-	-	-	-	-	-	-	-	-	-	-	-	-	-	-	-	-	-	-	-	-	-	-	-	-	-	-	-	-	-	-	-	-	-	-	-	-	-	-	-	-	i	-
	bhb	-	-	-	-	-	-	-	-	-	-	-	-	-	-	-	-	-	-	-	-	-	-	-	-	-	-	-	-	-	-	-	-	-	-	-	-	-	-	-	-	U	-	-	-	-	-	-	-
	hib	-	-	-	-	-	-	-	-	-	-	-	-	-	-	-	-	-	-	-	U	U	-	-	-	-	-	-	-	-	-	-	-	-	-	-	-	-	-	-	-	U	-	-	-	-	-	-	-
	glu	-	-	-	-	-	-	-	-	-	-	-	-	-	-	-	-	-	-	-	-	-	-	-	-	-	-	-	-	-	-	-	-	-	-	-	-	-	-	-	-	U	-	-	-	U	-	-	-
	suc	-	-	-	-	-	-	-	-	-	-	-	-	-	-	-	-	-	-	-	-	-	-	-	-	-	-	-	-	-	-	-	-	-	-	-	-	-	-	-	-	U	-	-	-	-	-	-	-
	ub	-	-	-	-	-	-	-	-	-	-	-	-	-	-	-	-	-	-	-	-	-	-	-	-	-	-	-	-	-	-	-	-	-	-	-	-	-	-	-	-	P	-	-	-	P	-	-	-
Q6FI13	H2A2A_HUMAN	L	E	Y	L	T	A	E	I	L	E	L	A	G	N	A	A	R	D	N	K	K	T	R	I	I	P	R	H	L	Q	L	A	I	R	N	D	E	E	L	N	K	L	L	G	K	V	T	I
	AA Residue No.	56	57	58	59	60	61	62	63	64	65	66	67	68	69	70	71	72	73	74	75	76	77	78	79	80	81	82	83	84	85	86	87	88	89	90	91	92	93	94	95	96	97	98	99	100	101	102	103
	Site Location No.	55	56	57	58	59	60	61	62	63	64	65	66	67	68	69	70	71	72	73	74	75	76	77	78	79	80	81	82	83	84	85	86	87	88	89	90	91	92	93	94	95	96	97	98	99	100	101	102
	ph	-	-	i	-	i	-	-	-	-	-	-	-	-	-	-	-	-	-	-	-	-	-	-	-	-	-	-	-	-	-	-	-	-	-	-	-	-	-	-	-	-	-	-	-	-	-	P	-
	ac	-	-	-	-	-	-	-	-	-	-	-	-	-	-	-	-	-	-	-	-	-	-	-	-	-	-	-	-	-	-	-	-	-	-	-	-	-	-	-	-	P	-	-	-	P	-	-	-
	me (K)	-	-	-	-	-	-	-	-	-	-	-	-	-	-	-	-	-	-	-	-	-	-	-	-	-	-	-	-	-	-	-	-	-	-	-	-	-	-	-	-	-	-	-	-	i	-	-	-
	me2	-	-	-	-	-	-	-	-	-	-	-	-	-	-	-	-	-	-	-	-	-	-	-	-	-	-	-	-	-	-	-	-	-	-	-	-	-	-	-	-	-	-	-	-	P	-	-	-
	Nω-me	-	-	-	-	-	-	-	-	-	-	-	-	-	-	-	-	-	-	-	-	-	-	-	-	-	-	-	-	-	-	-	-	-	i	-	-	-	-	-	-	-	-	-	-	-	-	-	-
	me (Q)	-	-	-	-	-	-	-	-	-	-	-	-	-	-	-	-	-	-	-	-	-	-	-	-	-	-	-	-	-	-	-	-	-	-	-	-	-	-	-	-	-	-	-	-	-	-	-	-
	O-GlcNAc	-	-	-	-	-	-	-	-	-	-	-	-	-	-	-	-	-	-	-	-	-	-	-	-	-	-	-	-	-	-	-	-	-	-	-	-	-	-	-	-	-	-	-	-	-	-	i	-
	bhb	-	-	-	-	-	-	-	-	-	-	-	-	-	-	-	-	-	-	-	-	-	-	-	-	-	-	-	-	-	-	-	-	-	-	-	-	-	-	-	-	U	-	-	-	-	-	-	-
	hib	-	-	-	-	-	-	-	-	-	-	-	-	-	-	-	-	-	-	-	U	U	-	-	-	-	-	-	-	-	-	-	-	-	-	-	-	-	-	-	-	U	-	-	-	-	-	-	-
	glu	-	-	-	-	-	-	-	-	-	-	-	-	-	-	-	-	-	-	-	-	-	-	-	-	-	-	-	-	-	-	-	-	-	-	-	-	-	-	-	-	U	-	-	-	U	-	-	-
	suc	-	-	-	-	-	-	-	-	-	-	-	-	-	-	-	-	-	-	-	-	-	-	-	-	-	-	-	-	-	-	-	-	-	-	-	-	-	-	-	-	U	-	-	-	-	-	-	-
	ub	-	-	-	-	-	-	-	-	-	-	-	-	-	-	-	-	-	-	-	-	-	-	-	-	-	-	-	-	-	-	-	-	-	-	-	-	-	-	-	-	P	-	-	-	P	-	-	-
Q8IUE6	H2A2B_HUMAN	L	E	Y	L	T	A	E	I	L	E	L	A	G	N	A	A	R	D	N	K	K	T	R	I	I	P	R	H	L	Q	L	A	V	R	N	D	E	E	L	N	K	L	L	G	G	V	T	I
	AA Residue No.	56	57	58	59	60	61	62	63	64	65	66	67	68	69	70	71	72	73	74	75	76	77	78	79	80	81	82	83	84	85	86	87	88	89	90	91	92	93	94	95	96	97	98	99	100	101	102	103
	Site Location No.	55	56	57	58	59	60	61	62	63	64	65	66	67	68	69	70	71	72	73	74	75	76	77	78	79	80	81	82	83	84	85	86	87	88	89	90	91	92	93	94	95	96	97	98	99	100	101	102
	ph	-	-	i	-	i	-	-	-	-	-	-	-	-	-	-	-	-	-	-	-	-	-	-	-	-	-	-	-	-	-	-	-	-	-	-	-	-	-	-	-	-	-	-	-	-	-	P	-
	ac	-	-	-	-	-	-	-	-	-	-	-	-	-	-	-	-	-	-	-	-	-	-	-	-	-	-	-	-	-	-	-	-	-	-	-	-	-	-	-	-	i	-	-	-	-	-	-	-
	Nω-me	-	-	-	-	-	-	-	-	-	-	-	-	-	-	-	-	-	-	-	-	-	-	-	-	-	-	-	-	-	-	-	-	-	P	-	-	-	-	-	-	-	-	-	-	-	-	-	-
	me (Q)	-	-	-	-	-	-	-	-	-	-	-	-	-	-	-	-	-	-	-	-	-	-	-	-	-	-	-	-	-	-	-	-	-	-	-	-	-	-	-	-	-	-	-	-	-	-	-	-
	O-GlcNAc	-	-	-	-	-	-	-	-	-	-	-	-	-	-	-	-	-	-	-	-	-	-	-	-	-	-	-	-	-	-	-	-	-	-	-	-	-	-	-	-	-	-	-	-	-	-	i	-
	bhb	-	-	-	-	-	-	-	-	-	-	-	-	-	-	-	-	-	-	-	-	-	-	-	-	-	-	-	-	-	-	-	-	-	-	-	-	-	-	-	-	U	-	-	-	-	-	-	-
	hib	-	-	-	-	-	-	-	-	-	-	-	-	-	-	-	-	-	-	-	U	U	-	-	-	-	-	-	-	-	-	-	-	-	-	-	-	-	-	-	-	U	-	-	-	-	-	-	-
	glu	-	-	-	-	-	-	-	-	-	-	-	-	-	-	-	-	-	-	-	-	-	-	-	-	-	-	-	-	-	-	-	-	-	-	-	-	-	-	-	-	U	-	-	-	-	-	-	-
	suc	-	-	-	-	-	-	-	-	-	-	-	-	-	-	-	-	-	-	-	-	-	-	-	-	-	-	-	-	-	-	-	-	-	-	-	-	-	-	-	-	U	-	-	-	-	-	-	-
	ub	-	-	-	-	-	-	-	-	-	-	-	-	-	-	-	-	-	-	-	-	-	-	-	-	-	-	-	-	-	-	-	-	-	-	-	-	-	-	-	-	P	-	-	-	-	-	-	-
Q16777	H2A2C_HUMAN	L	E	Y	L	T	A	E	I	L	E	L	A	G	N	A	A	R	D	N	K	K	T	R	I	I	P	R	H	L	Q	L	A	I	R	N	D	E	E	L	N	K	L	L	G	K	V	T	I
	AA Residue No.	56	57	58	59	60	61	62	63	64	65	66	67	68	69	70	71	72	73	74	75	76	77	78	79	80	81	82	83	84	85	86	87	88	89	90	91	92	93	94	95	96	97	98	99	100	101	102	103
	Site Location No.	55	56	57	58	59	60	61	62	63	64	65	66	67	68	69	70	71	72	73	74	75	76	77	78	79	80	81	82	83	84	85	86	87	88	89	90	91	92	93	94	95	96	97	98	99	100	101	102
	ph	-	-	i	-	i	-	-	-	-	-	-	-	-	-	-	-	-	-	-	-	-	-	-	-	-	-	-	-	-	-	-	-	-	-	-	-	-	-	-	-	-	-	-	-	-	-	P	-
	ac	-	-	-	-	-	-	-	-	-	-	-	-	-	-	-	-	-	-	-	-	-	-	-	-	-	-	-	-	-	-	-	-	-	-	-	-	-	-	-	-	P	-	-	-	P	-	-	-
	me (K)	-	-	-	-	-	-	-	-	-	-	-	-	-	-	-	-	-	-	-	-	-	-	-	-	-	-	-	-	-	-	-	-	-	-	-	-	-	-	-	-	-	-	-	-	i	-	-	-
	me2	-	-	-	-	-	-	-	-	-	-	-	-	-	-	-	-	-	-	-	-	-	-	-	-	-	-	-	-	-	-	-	-	-	-	-	-	-	-	-	-	-	-	-	-	P	-	-	-
	Nω-me	-	-	-	-	-	-	-	-	-	-	-	-	-	-	-	-	-	-	-	-	-	-	-	-	-	-	-	-	-	-	-	-	-	i	-	-	-	-	-	-	-	-	-	-	-	-	-	-
	me (Q)	-	-	-	-	-	-	-	-	-	-	-	-	-	-	-	-	-	-	-	-	-	-	-	-	-	-	-	-	-	-	-	-	-	-	-	-	-	-	-	-	-	-	-	-	-	-	-	-
	O-GlcNAc	-	-	-	-	-	-	-	-	-	-	-	-	-	-	-	-	-	-	-	-	-	-	-	-	-	-	-	-	-	-	-	-	-	-	-	-	-	-	-	-	-	-	-	-	-	-	i	-
	bhb	-	-	-	-	-	-	-	-	-	-	-	-	-	-	-	-	-	-	-	-	-	-	-	-	-	-	-	-	-	-	-	-	-	-	-	-	-	-	-	-	U	-	-	-	-	-	-	-
	hib	-	-	-	-	-	-	-	-	-	-	-	-	-	-	-	-	-	-	-	U	U	-	-	-	-	-	-	-	-	-	-	-	-	-	-	-	-	-	-	-	U	-	-	-	-	-	-	-
	glu	-	-	-	-	-	-	-	-	-	-	-	-	-	-	-	-	-	-	-	-	-	-	-	-	-	-	-	-	-	-	-	-	-	-	-	-	-	-	-	-	U	-	-	-	U	-	-	-
	suc	-	-	-	-	-	-	-	-	-	-	-	-	-	-	-	-	-	-	-	-	-	-	-	-	-	-	-	-	-	-	-	-	-	-	-	-	-	-	-	-	U	-	-	-	-	-	-	-
	ub	-	-	-	-	-	-	-	-	-	-	-	-	-	-	-	-	-	-	-	-	-	-	-	-	-	-	-	-	-	-	-	-	-	-	-	-	-	-	-	-	P	-	-	-	P	-	-	-
Q7L7L0	H2A3_HUMAN	L	E	Y	L	T	A	E	I	L	E	L	A	G	N	A	A	R	D	N	K	K	T	R	I	I	P	R	H	L	Q	L	A	I	R	N	D	E	E	L	N	K	L	L	G	R	V	T	I
	AA Residue No.	56	57	58	59	60	61	62	63	64	65	66	67	68	69	70	71	72	73	74	75	76	77	78	79	80	81	82	83	84	85	86	87	88	89	90	91	92	93	94	95	96	97	98	99	100	101	102	103
	Site Location No.	55	56	57	58	59	60	61	62	63	64	65	66	67	68	69	70	71	72	73	74	75	76	77	78	79	80	81	82	83	84	85	86	87	88	89	90	91	92	93	94	95	96	97	98	99	100	101	102
	ph	-	-	i	-	i	-	-	-	-	-	-	-	-	-	-	-	-	-	-	-	-	-	-	-	-	-	-	-	-	-	-	-	-	-	-	-	-	-	-	-	-	-	-	-	-	-	P	-
	ac	-	-	-	-	-	-	-	-	-	-	-	-	-	-	-	-	-	-	-	-	-	-	-	-	-	-	-	-	-	-	-	-	-	-	-	-	-	-	-	-	P	-	-	-	-	-	-	-
	Nω-me	-	-	-	-	-	-	-	-	-	-	-	-	-	-	-	-	-	-	-	-	-	-	-	-	-	-	-	-	-	-	-	-	-	i	-	-	-	-	-	-	-	-	-	-	-	-	-	-
	me (Q)	-	-	-	-	-	-	-	-	-	-	-	-	-	-	-	-	-	-	-	-	-	-	-	-	-	-	-	-	-	-	-	-	-	-	-	-	-	-	-	-	-	-	-	-	-	-	-	-
	O-GlcNAc	-	-	-	-	-	-	-	-	-	-	-	-	-	-	-	-	-	-	-	-	-	-	-	-	-	-	-	-	-	-	-	-	-	-	-	-	-	-	-	-	-	-	-	-	-	-	i	-
	bhb	-	-	-	-	-	-	-	-	-	-	-	-	-	-	-	-	-	-	-	-	-	-	-	-	-	-	-	-	-	-	-	-	-	-	-	-	-	-	-	-	U	-	-	-	-	-	-	-
	hib	-	-	-	-	-	-	-	-	-	-	-	-	-	-	-	-	-	-	-	U	U	-	-	-	-	-	-	-	-	-	-	-	-	-	-	-	-	-	-	-	U	-	-	-	-	-	-	-
	glu	-	-	-	-	-	-	-	-	-	-	-	-	-	-	-	-	-	-	-	-	-	-	-	-	-	-	-	-	-	-	-	-	-	-	-	-	-	-	-	-	U	-	-	-	-	-	-	-
	suc	-	-	-	-	-	-	-	-	-	-	-	-	-	-	-	-	-	-	-	-	-	-	-	-	-	-	-	-	-	-	-	-	-	-	-	-	-	-	-	-	U	-	-	-	-	-	-	-
	ub	-	-	-	-	-	-	-	-	-	-	-	-	-	-	-	-	-	-	-	-	-	-	-	-	-	-	-	-	-	-	-	-	-	-	-	-	-	-	-	-	P	-	-	-	-	-	-	-
Q9BTM1	H2AJ_HUMAN	L	E	Y	L	T	A	E	I	L	E	L	A	G	N	A	A	R	D	N	K	K	T	R	I	I	P	R	H	L	Q	L	A	I	R	N	D	E	E	L	N	K	L	L	G	K	V	T	I
	AA Residue No.	56	57	58	59	60	61	62	63	64	65	66	67	68	69	70	71	72	73	74	75	76	77	78	79	80	81	82	83	84	85	86	87	88	89	90	91	92	93	94	95	96	97	98	99	100	101	102	103
	Site Location No.	55	56	57	58	59	60	61	62	63	64	65	66	67	68	69	70	71	72	73	74	75	76	77	78	79	80	81	82	83	84	85	86	87	88	89	90	91	92	93	94	95	96	97	98	99	100	101	102
	ph	-	-	i	-	i	-	-	-	-	-	-	-	-	-	-	-	-	-	-	-	-	-	-	-	-	-	-	-	-	-	-	-	-	-	-	-	-	-	-	-	-	-	-	-	-	-	P	-
	ac	-	-	-	-	-	-	-	-	-	-	-	-	-	-	-	-	-	-	-	-	-	-	-	-	-	-	-	-	-	-	-	-	-	-	-	-	-	-	-	-	P	-	-	-	P	-	-	-
	me (K)	-	-	-	-	-	-	-	-	-	-	-	-	-	-	-	-	-	-	-	-	-	-	-	-	-	-	-	-	-	-	-	-	-	-	-	-	-	-	-	-	-	-	-	-	i	-	-	-
	me2	-	-	-	-	-	-	-	-	-	-	-	-	-	-	-	-	-	-	-	-	-	-	-	-	-	-	-	-	-	-	-	-	-	-	-	-	-	-	-	-	-	-	-	-	i	-	-	-
	Nω-me	-	-	-	-	-	-	-	-	-	-	-	-	-	-	-	-	-	-	-	-	-	-	-	-	-	-	-	-	-	-	-	-	-	i	-	-	-	-	-	-	-	-	-	-	-	-	-	-
	me (Q)	-	-	-	-	-	-	-	-	-	-	-	-	-	-	-	-	-	-	-	-	-	-	-	-	-	-	-	-	-	-	-	-	-	-	-	-	-	-	-	-	-	-	-	-	-	-	-	-
	O-GlcNAc	-	-	-	-	-	-	-	-	-	-	-	-	-	-	-	-	-	-	-	-	-	-	-	-	-	-	-	-	-	-	-	-	-	-	-	-	-	-	-	-	-	-	-	-	-	-	i	-
	bhb	-	-	-	-	-	-	-	-	-	-	-	-	-	-	-	-	-	-	-	-	-	-	-	-	-	-	-	-	-	-	-	-	-	-	-	-	-	-	-	-	i	-	-	-	-	-	-	-
	hib	-	-	-	-	-	-	-	-	-	-	-	-	-	-	-	-	-	-	-	i	i	-	-	-	-	-	-	-	-	-	-	-	-	-	-	-	-	-	-	-	i	-	-	-	-	-	-	-
	glu	-	-	-	-	-	-	-	-	-	-	-	-	-	-	-	-	-	-	-	-	-	-	-	-	-	-	-	-	-	-	-	-	-	-	-	-	-	-	-	-	i	-	-	-	i	-	-	-
	suc	-	-	-	-	-	-	-	-	-	-	-	-	-	-	-	-	-	-	-	-	-	-	-	-	-	-	-	-	-	-	-	-	-	-	-	-	-	-	-	-	i	-	-	-	-	-	-	-
	ub	-	-	-	-	-	-	-	-	-	-	-	-	-	-	-	-	-	-	-	-	-	-	-	-	-	-	-	-	-	-	-	-	-	-	-	-	-	-	-	-	P	-	-	-	P	-	-	-
P16104	H2AX_HUMAN	L	E	Y	L	T	A	E	I	L	E	L	A	G	N	A	A	R	D	N	K	K	T	R	I	I	P	R	H	L	Q	L	A	I	R	N	D	E	E	L	N	K	L	L	G	G	V	T	I
	AA Residue No.	56	57	58	59	60	61	62	63	64	65	66	67	68	69	70	71	72	73	74	75	76	77	78	79	80	81	82	83	84	85	86	87	88	89	90	91	92	93	94	95	96	97	98	99	100	101	102	103
	Site Location No.	55	56	57	58	59	60	61	62	63	64	65	66	67	68	69	70	71	72	73	74	75	76	77	78	79	80	81	82	83	84	85	86	87	88	89	90	91	92	93	94	95	96	97	98	99	100	101	102
	ph	-	-	P	-	i	-	-	-	-	-	-	-	-	-	-	-	-	-	-	-	-	-	-	-	-	-	-	-	-	-	-	-	-	-	-	-	-	-	-	-	-	-	-	-	-	-	P	-
	ac	-	-	-	-	-	-	-	-	-	-	-	-	-	-	-	-	-	-	-	-	-	-	-	-	-	-	-	-	-	-	-	-	-	-	-	-	-	-	-	-	i	-	-	-	-	-	-	-
	Nω-me	-	-	-	-	-	-	-	-	-	-	-	-	-	-	-	-	-	-	-	-	-	-	-	-	-	-	-	-	-	-	-	-	-	i	-	-	-	-	-	-	-	-	-	-	-	-	-	-
	me (Q)	-	-	-	-	-	-	-	-	-	-	-	-	-	-	-	-	-	-	-	-	-	-	-	-	-	-	-	-	-	-	-	-	-	-	-	-	-	-	-	-	-	-	-	-	-	-	-	-
	O-GlcNAc	-	-	-	-	-	-	-	-	-	-	-	-	-	-	-	-	-	-	-	-	-	-	-	-	-	-	-	-	-	-	-	-	-	-	-	-	-	-	-	-	-	-	-	-	-	-	NG	-
	bhb	-	-	-	-	-	-	-	-	-	-	-	-	-	-	-	-	-	-	-	-	-	-	-	-	-	-	-	-	-	-	-	-	-	-	-	-	-	-	-	-	i	-	-	-	-	-	-	-
	hib	-	-	-	-	-	-	-	-	-	-	-	-	-	-	-	-	-	-	-	i	i	-	-	-	-	-	-	-	-	-	-	-	-	-	-	-	-	-	-	-	i	-	-	-	-	-	-	-
	glu	-	-	-	-	-	-	-	-	-	-	-	-	-	-	-	-	-	-	-	-	-	-	-	-	-	-	-	-	-	-	-	-	-	-	-	-	-	-	-	-	i	-	-	-	-	-	-	-
	suc	-	-	-	-	-	-	-	-	-	-	-	-	-	-	-	-	-	-	-	-	-	-	-	-	-	-	-	-	-	-	-	-	-	-	-	-	-	-	-	-	i	-	-	-	-	-	-	-
	ub	-	-	-	-	-	-	-	-	-	-	-	-	-	-	-	-	-	-	-	-	-	-	-	-	-	-	-	-	-	-	-	-	-	-	-	-	-	-	-	-	P	-	-	-	-	-	-	-
O75367-2	H2AY_HUMAN	L	E	Y	L	T	A	E	I	L	E	L	A	G	N	A	A	R	D	N	K	K	G	R	V	T	P	R	H	I	L	L	A	V	A	N	D	E	E	L	N	Q	L	L	K	G	V	T	I
	AA Residue No.	53	54	55	56	57	58	59	60	61	62	63	64	65	66	67	68	69	70	71	72	73	74	75	76	77	78	79	80	81	82	83	84	85	86	87	88	89	90	91	92	93	94	95	96	97	98	99	100
	Site Location No.	52	53	54	55	56	57	58	59	60	61	62	63	64	65	66	67	68	69	70	71	72	73	74	75	76	77	78	79	80	81	82	83	84	85	86	87	88	89	90	91	92	93	94	95	96	97	98	99
	ph	-	-	NP	-	i	-	-	-	-	-	-	-	-	-	-	-	-	-	-	-	-	-	-	-	-	-	-	-	-	-	-	-	-	-	-	-	-	-	-	-	-	-	-	-	-	-	i	-
	O-GlcNAc	-	-	-	-	-	-	-	-	-	-	-	-	-	-	-	-	-	-	-	-	-	-	-	-	-	-	-	-	-	-	-	-	-	-	-	-	-	-	-	-	-	-	-	-	-	-	i	-
	hib	-	-	-	-	-	-	-	-	-	-	-	-	-	-	-	-	-	-	-	i	i	-	-	-	-	-	-	-	-	-	-	-	-	-	-	-	-	-	-	-	-	-	-	-	-	-	-	-
	ub	-	-	-	-	-	-	-	-	-	-	-	-	-	-	-	-	-	-	-	-	-	-	-	-	-	-	-	-	-	-	-	-	-	-	-	-	-	-	-	-	-	-	-	NP	-	-	-	-
Q9P0M6	H2AW_HUMAN	I	E	Y	L	A	A	E	I	L	E	L	A	G	N	A	A	R	D	N	K	K	A	R	I	A	P	R	H	I	L	L	A	V	A	N	D	E	E	L	N	Q	L	L	K	G	V	T	I
	AA Residue No.	53	54	55	56	57	58	59	60	61	62	63	64	65	66	67	68	69	70	71	72	73	74	75	76	77	78	79	80	81	82	83	84	85	86	87	88	89	90	91	92	93	94	95	96	97	98	99	100
	Site Location No.	52	53	54	55	56	57	58	59	60	61	62	63	64	65	66	67	68	69	70	71	72	73	74	75	76	77	78	79	80	81	82	83	84	85	86	87	88	89	90	91	92	93	94	95	96	97	98	99
	ph	-	-	NP	-	-	-	-	-	-	-	-	-	-	-	-	-	-	-	-	-	-	-	-	-	-	-	-	-	-	-	-	-	-	-	-	-	-	-	-	-	-	-	-	-	-	-	i	-
	O-GlcNAc	-	-	-	-	-	-	-	-	-	-	-	-	-	-	-	-	-	-	-	-	-	-	-	-	-	-	-	-	-	-	-	-	-	-	-	-	-	-	-	-	-	-	-	-	-	-	i	-
	hib	-	-	-	-	-	-	-	-	-	-	-	-	-	-	-	-	-	-	-	i	i	-	-	-	-	-	-	-	-	-	-	-	-	-	-	-	-	-	-	-	-	-	-	-	-	-	-	-
	ub	-	-	-	-	-	-	-	-	-	-	-	-	-	-	-	-	-	-	-	-	-	-	-	-	-	-	-	-	-	-	-	-	-	-	-	-	-	-	-	-	-	-	-	i	-	-	-	-
P0C5Y9	H2AB1_HUMAN	I	E	Y	L	T	A	K	V	P	E	L	A	G	N	E	A	Q	N	S	G	E	R	N	I	T	P	L	L	L	D	M	V	V	H	N	D	R	L	L	S	T	L	F	N	T	T	T	I
	AA Residue No.	60	61	62	63	64	65	66	67	68	69	70	71	72	73	74	75	76	77	78	79	80	81	82	83	84	85	86	87	88	89	90	91	92	93	94	95	96	97	98	99	100	101	102	103	104	105	106	107
	Site Location No.	59	60	61	62	63	64	65	66	67	68	69	70	71	72	73	74	75	76	77	78	79	80	81	82	83	84	85	86	87	88	89	90	91	92	93	94	95	96	97	98	99	100	101	102	103	104	105	106
	ph	-	-	i	-	i	-	-	-	-	-	-	-	-	-	-	-	-	-	-	-	-	-	-	-	-	-	-	-	-	-	-	-	-	-	-	-	-	-	-	-	-	-	-	-	-	-	-	-
P0C5Z0	H2AB2_HUMAN	I	E	Y	L	T	A	K	V	L	E	L	A	G	N	E	A	Q	N	S	G	E	R	N	I	T	P	L	L	L	D	M	V	V	H	N	D	R	L	L	S	T	L	F	N	T	T	T	I
	AA Residue No.	60	61	62	63	64	65	66	67	68	69	70	71	72	73	74	75	76	77	78	79	80	81	82	83	84	85	86	87	88	89	90	91	92	93	94	95	96	97	98	99	100	101	102	103	104	105	106	107
	Site Location No.	59	60	61	62	63	64	65	66	67	68	69	70	71	72	73	74	75	76	77	78	79	80	81	82	83	84	85	86	87	88	89	90	91	92	93	94	95	96	97	98	99	100	101	102	103	104	105	106
	ph	-	-	i	-	P	-	-	-	-	-	-	-	-	-	-	-	-	-	-	-	-	-	-	-	-	-	-	-	-	-	-	-	-	-	-	-	-	-	-	-	-	-	-	-	-	-	-	-
A0A3B3IU63	H2AL3_HUMAN	L	E	Y	L	T	A	N	I	L	E	K	V	G	K	E	V	K	N	S	C	R	L	C	I	T	P	E	H	V	K	R	A	L	Q	K	D	E	Q	L	R	W	I	L	E	L	E	D	D
	AA Residue No.	55	56	57	58	59	60	61	62	63	64	65	66	67	68	69	70	71	72	73	74	75	76	77	78	79	80	81	82	83	84	85	86	87	88	89	90	91	92	93	94	95	96	97	98	99	100	101	102
	Site Location No.	54	55	56	57	58	59	60	61	62	63	64	65	66	67	68	69	70	71	72	73	74	75	76	77	78	79	80	81	82	83	84	85	86	87	88	89	90	91	92	93	94	95	96	97	98	99	100	101
	ph	-	-	i	-	i	-	-	-	-	-	-	-	-	-	-	-	-	-	-	-	-	-	-	-	-	-	-	-	-	-	-	-	-	-	-	-	-	-	-	-	-	-	-	-	-	-	-	-
Q71UI9	H2AV_HUMAN	L	E	Y	L	T	A	E	V	L	E	L	A	G	N	A	S	K	D	L	K	V	K	R	I	T	P	R	H	L	Q	L	A	I	R	G	D	E	E	L	D	S	L	I	-	K	A	T	I
	AA Residue No.	59	60	61	62	63	64	65	66	67	68	69	70	71	72	73	74	75	76	77	78	79	80	81	82	83	84	85	86	87	88	89	90	91	92	93	94	95	96	97	98	99	100	101	-	102	103	104	105
	Site Location No.	58	59	60	61	62	63	64	65	66	67	68	69	70	71	72	73	74	75	76	77	78	79	80	81	82	83	84	85	86	87	88	89	90	91	92	93	94	95	96	97	98	99	100	-	101	102	103	104
	ph	-	-	P	-	i	-	-	-	-	-	-	-	-	-	-	-	-	-	-	-	-	-	-	-	-	-	-	-	-	-	-	-	-	-	-	-	-	-	-	-	P	-	-	-	-	-	i	-
	ac	-	-	-	-	-	-	-	-	-	-	-	-	-	-	-	-	-	-	-	-	-	-	-	-	-	-	-	-	-	-	-	-	-	-	-	-	-	-	-	-	-	-	-	-	i	-	-	-
	me (K)	-	-	-	-	-	-	-	-	-	-	-	-	-	-	-	-	-	-	-	-	-	-	-	-	-	-	-	-	-	-	-	-	-	-	-	-	-	-	-	-	-	-	-	-	i	-	-	-
	me2	-	-	-	-	-	-	-	-	-	-	-	-	-	-	-	-	-	-	-	-	-	-	-	-	-	-	-	-	-	-	-	-	-	-	-	-	-	-	-	-	-	-	-	-	i	-	-	-
	Nω-me	-	-	-	-	-	-	-	-	-	-	-	-	-	-	-	-	-	-	-	-	-	-	-	-	-	-	-	-	-	-	-	-	-	i	-	-	-	-	-	-	-	-	-	-	-	-	-	-
	O-GlcNAc	-	-	-	-	-	-	-	-	-	-	-	-	-	-	-	-	-	-	-	-	-	-	-	-	-	-	-	-	-	-	-	-	-	-	-	-	-	-	-	-	-	-	-	-	-	-	i	-
	glu	-	-	-	-	-	-	-	-	-	-	-	-	-	-	-	-	-	-	-	-	-	-	-	-	-	-	-	-	-	-	-	-	-	-	-	-	-	-	-	-	-	-	-	-	i	-	-	-
	lac	-	-	-	-	-	-	-	-	-	-	-	-	-	-	-	-	-	-	-	-	-	-	-	-	-	-	-	-	-	-	-	-	-	-	-	-	-	-	-	-	-	-	-	-	-	-	-	-
	ub	-	-	-	-	-	-	-	-	-	-	-	-	-	-	-	-	P	-	-	P	-	-	-	-	-	-	-	-	-	-	-	-	-	-	-	-	-	-	-	-	-	-	-	-	i	-	-	-
P0C0S5	H2AZ_HUMAN	L	E	Y	L	T	A	E	V	L	E	L	A	G	N	A	S	K	D	L	K	V	K	R	I	T	P	R	H	L	Q	L	A	I	R	G	D	E	E	L	D	S	L	I	-	K	A	T	I
	AA Residue No.	59	60	61	62	63	64	65	66	67	68	69	70	71	72	73	74	75	76	77	78	79	80	81	82	83	84	85	86	87	88	89	90	91	92	93	94	95	96	97	98	99	100	101	-	102	103	104	105
	Site Location No.	58	59	60	61	62	63	64	65	66	67	68	69	70	71	72	73	74	75	76	77	78	79	80	81	82	83	84	85	86	87	88	89	90	91	92	93	94	95	96	97	98	99	100	-	101	102	103	104
	ph	-	-	P	-	i	-	-	-	-	-	-	-	-	-	-	-	-	-	-	-	-	-	-	-	-	-	-	-	-	-	-	-	-	-	-	-	-	-	-	-	P	-	-	-	-	-	i	-
	ac	-	-	-	-	-	-	-	-	-	-	-	-	-	-	-	-	-	-	-	-	-	-	-	-	-	-	-	-	-	-	-	-	-	-	-	-	-	-	-	-	-	-	-	-	i	-	-	-
	me (K)	-	-	-	-	-	-	-	-	-	-	-	-	-	-	-	-	-	-	-	-	-	-	-	-	-	-	-	-	-	-	-	-	-	-	-	-	-	-	-	-	-	-	-	-	P	-	-	-
	me2	-	-	-	-	-	-	-	-	-	-	-	-	-	-	-	-	-	-	-	-	-	-	-	-	-	-	-	-	-	-	-	-	-	-	-	-	-	-	-	-	-	-	-	-	P	-	-	-
	Nω-me	-	-	-	-	-	-	-	-	-	-	-	-	-	-	-	-	-	-	-	-	-	-	-	-	-	-	-	-	-	-	-	-	-	i	-	-	-	-	-	-	-	-	-	-	-	-	-	-
	O-GlcNAc	-	-	-	-	-	-	-	-	-	-	-	-	-	-	-	-	-	-	-	-	-	-	-	-	-	-	-	-	-	-	-	-	-	-	-	-	-	-	-	-	-	-	-	-	-	-	i	-
	glu	-	-	-	-	-	-	-	-	-	-	-	-	-	-	-	-	-	-	-	-	-	-	-	-	-	-	-	-	-	-	-	-	-	-	-	-	-	-	-	-	-	-	-	-	i	-	-	-
	lac	-	-	-	-	-	-	-	-	-	-	-	-	-	-	-	-	-	-	-	-	-	-	-	-	-	-	-	-	-	-	-	-	-	-	-	-	-	-	-	-	-	-	-	-	-	-	-	-
	ub	-	-	-	-	-	-	-	-	-	-	-	-	-	-	-	-	P	-	-	P	-	-	-	-	-	-	-	-	-	-	-	-	-	-	-	-	-	-	-	-	-	-	-	-	i	-	-	-
O75409	HYPM_HUMAN	L	D	C	L	A	D	Y	I	M	E	R	V	G	L	E	A	S	N	N	G	S	M	R	N	T	S	Q	D	R	E	R	E	V	D	N	N	R	E	P	H	S	A	E	S	D	V	T	R
	AA Residue No.	57	58	59	60	61	62	63	64	65	66	67	68	69	70	71	72	73	74	75	76	77	78	79	80	81	82	83	84	85	86	87	88	89	90	91	92	93	94	95	96	97	98	99	100	101	102	103	104
	Site Location No.	56	57	58	59	60	61	62	63	64	65	66	67	68	69	70	71	72	73	74	75	76	77	78	79	80	81	82	83	84	85	86	87	88	89	90	91	92	93	94	95	96	97	98	99	100	101	102	103
	ph	-	-	-	-	-	-	-	-	-	-	-	-	-	-	-	-	NP	-	-	-	NP	-	-	-	-	-	-	-	-	-	-	-	-	-	-	-	-	-	-	-	-	-	-	-	-	-	-	-
UniProt Accession
P0C0S8	H2A1_HUMAN	L	L	P	K	K	T	E	S	H	H	-	K	A	K	G	K	-	-	-	-	-	-	-	-	-	-	-	-	-	-	-	-	-	-	-	-	-	-	-	-	-	-	-	-	-	-	-	-
	AA Residue No.	116	117	118	119	120	121	122	123	124	125	-	126	127	128	129	130	-	-	-	-	-	-	-	-	-	-	-	-	-	-	-	-	-	-	-	-	-	-	-	-	-	-	-	-	-	-	-	-
	Site Location No.	115	116	117	118	119	120	121	122	123	124	-	125	126	127	128	129	-	-	-	-	-	-	-	-	-	-	-	-	-	-	-	-	-	-	-	-	-	-	-	-	-	-	-	-	-	-	-	-
	ph	-	-	-	-	-	NUPH	-	i	-	-	-	-	-	-	-	-	-	-	-	-	-	-	-	-	-	-	-	-	-	-	-	-	-	-	-	-	-	-	-	-	-	-	-	-	-	-	-	-
	ac	-	-	-	NP	P	-	-	-	-	-	-	-	-	-	-	-	-	-	-	-	-	-	-	-	-	-	-	-	-	-	-	-	-	-	-	-	-	-	-	-	-	-	-	-	-	-	-	-
	me (K)	-	-	-	P	-	-	-	-	-	-	-	-	-	-	-	-	-	-	-	-	-	-	-	-	-	-	-	-	-	-	-	-	-	-	-	-	-	-	-	-	-	-	-	-	-	-	-	-
	me2	-	-	-	P	-	-	-	-	-	-	-	-	-	-	-	-	-	-	-	-	-	-	-	-	-	-	-	-	-	-	-	-	-	-	-	-	-	-	-	-	-	-	-	-	-	-	-	-
	bhb	-	-	-	U	-	-	-	-	-	-	-	-	-	-	-	-	-	-	-	-	-	-	-	-	-	-	-	-	-	-	-	-	-	-	-	-	-	-	-	-	-	-	-	-	-	-	-	-
	hib	-	-	-	U	-	-	-	-	-	-	-	-	-	-	-	-	-	-	-	-	-	-	-	-	-	-	-	-	-	-	-	-	-	-	-	-	-	-	-	-	-	-	-	-	-	-	-	-
	bio	-	-	-	-	-	-	-	-	-	-	-	H	-	H	-	H	-	-	-	-	-	-	-	-	-	-	-	-	-	-	-	-	-	-	-	-	-	-	-	-	-	-	-	-	-	-	-	-
	cro	-	-	-	U	U	-	-	-	-	-	-	U	-	-	-	-	-	-	-	-	-	-	-	-	-	-	-	-	-	-	-	-	-	-	-	-	-	-	-	-	-	-	-	-	-	-	-	-
	glu	-	-	-	U	U	-	-	-	-	-	-	U	-	-	-	-	-	-	-	-	-	-	-	-	-	-	-	-	-	-	-	-	-	-	-	-	-	-	-	-	-	-	-	-	-	-	-	-
	ub	-	-	-	NP	NUPH	-	-	-	-	-	-	P	-	P	-	P	-	-	-	-	-	-	-	-	-	-	-	-	-	-	-	-	-	-	-	-	-	-	-	-	-	-	-	-	-	-	-	-
Q96QV6	H2A1A_HUMAN	L	L	P	K	K	T	E	S	H	H	H	K	A	Q	S	K	-	-	-	-	-	-	-	-	-	-	-	-	-	-	-	-	-	-	-	-	-	-	-	-	-	-	-	-	-	-	-	-
	AA Residue No.	116	117	118	119	120	121	122	123	124	125	126	127	128	129	130	131	-	-	-	-	-	-	-	-	-	-	-	-	-	-	-	-	-	-	-	-	-	-	-	-	-	-	-	-	-	-	-	-
	Site Location No.	115	116	117	118	119	120	121	122	123	124	125	126	127	128	129	130	-	-	-	-	-	-	-	-	-	-	-	-	-	-	-	-	-	-	-	-	-	-	-	-	-	-	-	-	-	-	-	-
	ph	-	-	-	-	-	NUP	-	P	-	-	-	-	-	-	-	-	-	-	-	-	-	-	-	-	-	-	-	-	-	-	-	-	-	-	-	-	-	-	-	-	-	-	-	-	-	-	-	-
	ac	-	-	-	NP	P	-	-	-	-	-	-	P	-	-	-	-	-	-	-	-	-	-	-	-	-	-	-	-	-	-	-	-	-	-	-	-	-	-	-	-	-	-	-	-	-	-	-	-
	bhb	-	-	-	U	-	-	-	-	-	-	-	-	-	-	-	-	-	-	-	-	-	-	-	-	-	-	-	-	-	-	-	-	-	-	-	-	-	-	-	-	-	-	-	-	-	-	-	-
	hib	-	-	-	U	-	-	-	-	-	-	-	-	-	-	-	-	-	-	-	-	-	-	-	-	-	-	-	-	-	-	-	-	-	-	-	-	-	-	-	-	-	-	-	-	-	-	-	-
	bio	-	-	-	-	-	-	-	-	-	-	-	i	-	-	-	i	-	-	-	-	-	-	-	-	-	-	-	-	-	-	-	-	-	-	-	-	-	-	-	-	-	-	-	-	-	-	-	-
	cro	-	-	-	U	U	-	-	-	-	-	-	U	-	-	-	-	-	-	-	-	-	-	-	-	-	-	-	-	-	-	-	-	-	-	-	-	-	-	-	-	-	-	-	-	-	-	-	-
	glu	-	-	-	U	U	-	-	-	-	-	-	i	-	-	-	-	-	-	-	-	-	-	-	-	-	-	-	-	-	-	-	-	-	-	-	-	-	-	-	-	-	-	-	-	-	-	-	-
	ub	-	-	-	NP	NUPH	-	-	-	-	-	-	P	-	-	-	i	-	-	-	-	-	-	-	-	-	-	-	-	-	-	-	-	-	-	-	-	-	-	-	-	-	-	-	-	-	-	-	-
P04908	H2A1B_HUMAN	L	L	P	K	K	T	E	S	H	H	-	K	A	K	G	K	-	-	-	-	-	-	-	-	-	-	-	-	-	-	-	-	-	-	-	-	-	-	-	-	-	-	-	-	-	-	-	-
	AA Residue No.	116	117	118	119	120	121	122	123	124	125	-	126	127	128	129	130	-	-	-	-	-	-	-	-	-	-	-	-	-	-	-	-	-	-	-	-	-	-	-	-	-	-	-	-	-	-	-	-
	Site Location No.	115	116	117	118	119	120	121	122	123	124	-	125	126	127	128	129	-	-	-	-	-	-	-	-	-	-	-	-	-	-	-	-	-	-	-	-	-	-	-	-	-	-	-	-	-	-	-	-
	ph	-	-	-	-	-	NUPH	-	N	-	-	-	-	-	-	-	-	-	-	-	-	-	-	-	-	-	-	-	-	-	-	-	-	-	-	-	-	-	-	-	-	-	-	-	-	-	-	-	-
	ac	-	-	-	NP	P	-	-	-	-	-	-	-	-	-	-	-	-	-	-	-	-	-	-	-	-	-	-	-	-	-	-	-	-	-	-	-	-	-	-	-	-	-	-	-	-	-	-	-
	bhb	-	-	-	U	-	-	-	-	-	-	-	-	-	-	-	-	-	-	-	-	-	-	-	-	-	-	-	-	-	-	-	-	-	-	-	-	-	-	-	-	-	-	-	-	-	-	-	-
	hib	-	-	-	U	-	-	-	-	-	-	-	-	-	-	-	-	-	-	-	-	-	-	-	-	-	-	-	-	-	-	-	-	-	-	-	-	-	-	-	-	-	-	-	-	-	-	-	-
	bio	-	-	-	-	-	-	-	-	-	-	-	H	-	H	-	H	-	-	-	-	-	-	-	-	-	-	-	-	-	-	-	-	-	-	-	-	-	-	-	-	-	-	-	-	-	-	-	-
	cro	-	-	-	U	U	-	-	-	-	-	-	U	-	-	-	-	-	-	-	-	-	-	-	-	-	-	-	-	-	-	-	-	-	-	-	-	-	-	-	-	-	-	-	-	-	-	-	-
	glu	-	-	-	U	U	-	-	-	-	-	-	U	-	-	-	-	-	-	-	-	-	-	-	-	-	-	-	-	-	-	-	-	-	-	-	-	-	-	-	-	-	-	-	-	-	-	-	-
	ub	-	-	-	NP	NUPH	-	-	-	-	-	-	P	-	P	-	P	-	-	-	-	-	-	-	-	-	-	-	-	-	-	-	-	-	-	-	-	-	-	-	-	-	-	-	-	-	-	-	-
Q93077	H2A1C_HUMAN	L	L	P	K	K	T	E	S	H	H	-	K	A	K	G	K	-	-	-	-	-	-	-	-	-	-	-	-	-	-	-	-	-	-	-	-	-	-	-	-	-	-	-	-	-	-	-	-
	AA Residue No.	116	117	118	119	120	121	122	123	124	125	-	126	127	128	129	130	-	-	-	-	-	-	-	-	-	-	-	-	-	-	-	-	-	-	-	-	-	-	-	-	-	-	-	-	-	-	-	-
	Site Location No.	115	116	117	118	119	120	121	122	123	124	-	125	126	127	128	129	-	-	-	-	-	-	-	-	-	-	-	-	-	-	-	-	-	-	-	-	-	-	-	-	-	-	-	-	-	-	-	-
	ph	-	-	-	-	-	NUPH	-	NP	-	-	-	-	-	-	-	-	-	-	-	-	-	-	-	-	-	-	-	-	-	-	-	-	-	-	-	-	-	-	-	-	-	-	-	-	-	-	-	-
	ac	-	-	-	NP	P	-	-	-	-	-	-	-	-	-	-	-	-	-	-	-	-	-	-	-	-	-	-	-	-	-	-	-	-	-	-	-	-	-	-	-	-	-	-	-	-	-	-	-
	me (K)	-	-	-	P	-	-	-	-	-	-	-	-	-	-	-	-	-	-	-	-	-	-	-	-	-	-	-	-	-	-	-	-	-	-	-	-	-	-	-	-	-	-	-	-	-	-	-	-
	me2	-	-	-	P	-	-	-	-	-	-	-	-	-	-	-	-	-	-	-	-	-	-	-	-	-	-	-	-	-	-	-	-	-	-	-	-	-	-	-	-	-	-	-	-	-	-	-	-
	bhb	-	-	-	U	-	-	-	-	-	-	-	-	-	-	-	-	-	-	-	-	-	-	-	-	-	-	-	-	-	-	-	-	-	-	-	-	-	-	-	-	-	-	-	-	-	-	-	-
	hib	-	-	-	U	-	-	-	-	-	-	-	-	-	-	-	-	-	-	-	-	-	-	-	-	-	-	-	-	-	-	-	-	-	-	-	-	-	-	-	-	-	-	-	-	-	-	-	-
	bio	-	-	-	-	-	-	-	-	-	-	-	H	-	H	-	H	-	-	-	-	-	-	-	-	-	-	-	-	-	-	-	-	-	-	-	-	-	-	-	-	-	-	-	-	-	-	-	-
	cro	-	-	-	U	U	-	-	-	-	-	-	U	-	-	-	-	-	-	-	-	-	-	-	-	-	-	-	-	-	-	-	-	-	-	-	-	-	-	-	-	-	-	-	-	-	-	-	-
	glu	-	-	-	U	U	-	-	-	-	-	-	U	-	-	-	-	-	-	-	-	-	-	-	-	-	-	-	-	-	-	-	-	-	-	-	-	-	-	-	-	-	-	-	-	-	-	-	-
	ub	-	-	-	NP	NUPH	-	-	-	-	-	-	P	-	P	-	P	-	-	-	-	-	-	-	-	-	-	-	-	-	-	-	-	-	-	-	-	-	-	-	-	-	-	-	-	-	-	-	-
P20671	H2A1D_HUMAN	L	L	P	K	K	T	E	S	H	H	-	K	A	K	G	K	-	-	-	-	-	-	-	-	-	-	-	-	-	-	-	-	-	-	-	-	-	-	-	-	-	-	-	-	-	-	-	-
	AA Residue No.	116	117	118	119	120	121	122	123	124	125	-	126	127	128	129	130	-	-	-	-	-	-	-	-	-	-	-	-	-	-	-	-	-	-	-	-	-	-	-	-	-	-	-	-	-	-	-	-
	Site Location No.	115	116	117	118	119	120	121	122	123	124	-	125	126	127	128	129	-	-	-	-	-	-	-	-	-	-	-	-	-	-	-	-	-	-	-	-	-	-	-	-	-	-	-	-	-	-	-	-
	ph	-	-	-	-	-	NUH	-	i	-	-	-	-	-	-	-	-	-	-	-	-	-	-	-	-	-	-	-	-	-	-	-	-	-	-	-	-	-	-	-	-	-	-	-	-	-	-	-	-
	ac	-	-	-	i	i	-	-	-	-	-	-	-	-	-	-	-	-	-	-	-	-	-	-	-	-	-	-	-	-	-	-	-	-	-	-	-	-	-	-	-	-	-	-	-	-	-	-	-
	bhb	-	-	-	U	-	-	-	-	-	-	-	-	-	-	-	-	-	-	-	-	-	-	-	-	-	-	-	-	-	-	-	-	-	-	-	-	-	-	-	-	-	-	-	-	-	-	-	-
	hib	-	-	-	U	-	-	-	-	-	-	-	-	-	-	-	-	-	-	-	-	-	-	-	-	-	-	-	-	-	-	-	-	-	-	-	-	-	-	-	-	-	-	-	-	-	-	-	-
	bio	-	-	-	-	-	-	-	-	-	-	-	H	-	H	-	H	-	-	-	-	-	-	-	-	-	-	-	-	-	-	-	-	-	-	-	-	-	-	-	-	-	-	-	-	-	-	-	-
	cro	-	-	-	U	U	-	-	-	-	-	-	U	-	-	-	-	-	-	-	-	-	-	-	-	-	-	-	-	-	-	-	-	-	-	-	-	-	-	-	-	-	-	-	-	-	-	-	-
	glu	-	-	-	U	U	-	-	-	-	-	-	U	-	-	-	-	-	-	-	-	-	-	-	-	-	-	-	-	-	-	-	-	-	-	-	-	-	-	-	-	-	-	-	-	-	-	-	-
	ub	-	-	-	i	NUH	-	-	-	-	-	-	i	-	i	-	i	-	-	-	-	-	-	-	-	-	-	-	-	-	-	-	-	-	-	-	-	-	-	-	-	-	-	-	-	-	-	-	-
Q96KK5	H2A1H_HUMAN	L	L	P	K	K	T	E	S	H	H	-	K	A	K	-	-	-	-	-	-	-	-	-	-	-	-	-	-	-	-	-	-	-	-	-	-	-	-	-	-	-	-	-	-	-	-	-	-
	AA Residue No.	116	117	118	119	120	121	122	123	124	125	-	126	127	128	-	-	-	-	-	-	-	-	-	-	-	-	-	-	-	-	-	-	-	-	-	-	-	-	-	-	-	-	-	-	-	-	-	-
	Site Location No.	115	116	117	118	119	120	121	122	123	124	-	125	126	127	-	-	-	-	-	-	-	-	-	-	-	-	-	-	-	-	-	-	-	-	-	-	-	-	-	-	-	-	-	-	-	-	-	-
	ph	-	-	-	-	-	NUPH	-	i	-	-	-	-	-	-	-	-	-	-	-	-	-	-	-	-	-	-	-	-	-	-	-	-	-	-	-	-	-	-	-	-	-	-	-	-	-	-	-	-
	ac	-	-	-	i	i	-	-	-	-	-	-	-	-	-	-	-	-	-	-	-	-	-	-	-	-	-	-	-	-	-	-	-	-	-	-	-	-	-	-	-	-	-	-	-	-	-	-	-
	bhb	-	-	-	U	-	-	-	-	-	-	-	-	-	-	-	-	-	-	-	-	-	-	-	-	-	-	-	-	-	-	-	-	-	-	-	-	-	-	-	-	-	-	-	-	-	-	-	-
	hib	-	-	-	U	-	-	-	-	-	-	-	-	-	-	-	-	-	-	-	-	-	-	-	-	-	-	-	-	-	-	-	-	-	-	-	-	-	-	-	-	-	-	-	-	-	-	-	-
	bio	-	-	-	-	-	-	-	-	-	-	-	H	-	H	-	-	-	-	-	-	-	-	-	-	-	-	-	-	-	-	-	-	-	-	-	-	-	-	-	-	-	-	-	-	-	-	-	-
	cro	-	-	-	U	U	-	-	-	-	-	-	U	-	-	-	-	-	-	-	-	-	-	-	-	-	-	-	-	-	-	-	-	-	-	-	-	-	-	-	-	-	-	-	-	-	-	-	-
	glu	-	-	-	U	U	-	-	-	-	-	-	U	-	-	-	-	-	-	-	-	-	-	-	-	-	-	-	-	-	-	-	-	-	-	-	-	-	-	-	-	-	-	-	-	-	-	-	-
	ub	-	-	-	i	NUH	-	-	-	-	-	-	i	-	i	-	-	-	-	-	-	-	-	-	-	-	-	-	-	-	-	-	-	-	-	-	-	-	-	-	-	-	-	-	-	-	-	-	-
Q99878	H2A1J_HUMAN	L	L	P	K	K	T	E	S	H	H	-	K	T	K	-	-	-	-	-	-	-	-	-	-	-	-	-	-	-	-	-	-	-	-	-	-	-	-	-	-	-	-	-	-	-	-	-	-
	AA Residue No.	116	117	118	119	120	121	122	123	124	125	-	126	127	128	-	-	-	-	-	-	-	-	-	-	-	-	-	-	-	-	-	-	-	-	-	-	-	-	-	-	-	-	-	-	-	-	-	-
	Site Location No.	115	116	117	118	119	120	121	122	123	124	-	125	126	127	-	-	-	-	-	-	-	-	-	-	-	-	-	-	-	-	-	-	-	-	-	-	-	-	-	-	-	-	-	-	-	-	-	-
	ph	-	-	-	-	-	NUPH	-	P	-	-	-	-	-	-	-	-	-	-	-	-	-	-	-	-	-	-	-	-	-	-	-	-	-	-	-	-	-	-	-	-	-	-	-	-	-	-	-	-
	ac	-	-	-	NP	P	-	-	-	-	-	-	-	-	-	-	-	-	-	-	-	-	-	-	-	-	-	-	-	-	-	-	-	-	-	-	-	-	-	-	-	-	-	-	-	-	-	-	-
	me (K)	-	-	-	P	-	-	-	-	-	-	-	-	-	-	-	-	-	-	-	-	-	-	-	-	-	-	-	-	-	-	-	-	-	-	-	-	-	-	-	-	-	-	-	-	-	-	-	-
	me2	-	-	-	P	-	-	-	-	-	-	-	-	-	-	-	-	-	-	-	-	-	-	-	-	-	-	-	-	-	-	-	-	-	-	-	-	-	-	-	-	-	-	-	-	-	-	-	-
	bhb	-	-	-	U	-	-	-	-	-	-	-	-	-	-	-	-	-	-	-	-	-	-	-	-	-	-	-	-	-	-	-	-	-	-	-	-	-	-	-	-	-	-	-	-	-	-	-	-
	hib	-	-	-	U	-	-	-	-	-	-	-	-	-	-	-	-	-	-	-	-	-	-	-	-	-	-	-	-	-	-	-	-	-	-	-	-	-	-	-	-	-	-	-	-	-	-	-	-
	bio	-	-	-	-	-	-	-	-	-	-	-	H	-	H	-	-	-	-	-	-	-	-	-	-	-	-	-	-	-	-	-	-	-	-	-	-	-	-	-	-	-	-	-	-	-	-	-	-
	cro	-	-	-	U	U	-	-	-	-	-	-	U	-	-	-	-	-	-	-	-	-	-	-	-	-	-	-	-	-	-	-	-	-	-	-	-	-	-	-	-	-	-	-	-	-	-	-	-
	glu	-	-	-	U	U	-	-	-	-	-	-	U	-	-	-	-	-	-	-	-	-	-	-	-	-	-	-	-	-	-	-	-	-	-	-	-	-	-	-	-	-	-	-	-	-	-	-	-
	ub	-	-	-	NP	NUPH	-	-	-	-	-	-	P	-	P	-	-	-	-	-	-	-	-	-	-	-	-	-	-	-	-	-	-	-	-	-	-	-	-	-	-	-	-	-	-	-	-	-	-
Q6FI13	H2A2A_HUMAN	L	L	P	K	K	T	E	S	H	H	-	K	A	K	G	K	-	-	-	-	-	-	-	-	-	-	-	-	-	-	-	-	-	-	-	-	-	-	-	-	-	-	-	-	-	-	-	-
	AA Residue No.	116	117	118	119	120	121	122	123	124	125	-	126	127	128	129	130	-	-	-	-	-	-	-	-	-	-	-	-	-	-	-	-	-	-	-	-	-	-	-	-	-	-	-	-	-	-	-	-
	Site Location No.	115	116	117	118	119	120	121	122	123	124	-	125	126	127	128	129	-	-	-	-	-	-	-	-	-	-	-	-	-	-	-	-	-	-	-	-	-	-	-	-	-	-	-	-	-	-	-	-
	ph	-	-	-	-	-	NUPH	-	P	-	-	-	-	-	-	-	-	-	-	-	-	-	-	-	-	-	-	-	-	-	-	-	-	-	-	-	-	-	-	-	-	-	-	-	-	-	-	-	-
	ac	-	-	-	NP	P	-	-	-	-	-	-	-	-	-	-	-	-	-	-	-	-	-	-	-	-	-	-	-	-	-	-	-	-	-	-	-	-	-	-	-	-	-	-	-	-	-	-	-
	bhb	-	-	-	U	-	-	-	-	-	-	-	-	-	-	-	-	-	-	-	-	-	-	-	-	-	-	-	-	-	-	-	-	-	-	-	-	-	-	-	-	-	-	-	-	-	-	-	-
	hib	-	-	-	U	-	-	-	-	-	-	-	-	-	-	-	-	-	-	-	-	-	-	-	-	-	-	-	-	-	-	-	-	-	-	-	-	-	-	-	-	-	-	-	-	-	-	-	-
	bio	-	-	-	-	-	-	-	-	-	-	-	H	-	H	-	H	-	-	-	-	-	-	-	-	-	-	-	-	-	-	-	-	-	-	-	-	-	-	-	-	-	-	-	-	-	-	-	-
	cro	-	-	-	U	U	-	-	-	-	-	-	U	-	-	-	-	-	-	-	-	-	-	-	-	-	-	-	-	-	-	-	-	-	-	-	-	-	-	-	-	-	-	-	-	-	-	-	-
	glu	-	-	-	U	U	-	-	-	-	-	-	U	-	-	-	-	-	-	-	-	-	-	-	-	-	-	-	-	-	-	-	-	-	-	-	-	-	-	-	-	-	-	-	-	-	-	-	-
	ub	-	-	-	NP	NUPH	-	-	-	-	-	-	P	-	P	-	P	-	-	-	-	-	-	-	-	-	-	-	-	-	-	-	-	-	-	-	-	-	-	-	-	-	-	-	-	-	-	-	-
Q8IUE6	H2A2B_HUMAN	L	L	P	K	K	T	E	S	H	-	K	P	G	K	N	K	-	-	-	-	-	-	-	-	-	-	-	-	-	-	-	-	-	-	-	-	-	-	-	-	-	-	-	-	-	-	-	-
	AA Residue No.	116	117	118	119	120	121	122	123	124	-	125	126	127	128	129	130	-	-	-	-	-	-	-	-	-	-	-	-	-	-	-	-	-	-	-	-	-	-	-	-	-	-	-	-	-	-	-	-
	Site Location No.	115	116	117	118	119	120	121	122	123	-	124	125	126	127	128	129	-	-	-	-	-	-	-	-	-	-	-	-	-	-	-	-	-	-	-	-	-	-	-	-	-	-	-	-	-	-	-	-
	ph	-	-	-	-	-	NUPH	-	i	-	-	-	-	-	-	-	-	-	-	-	-	-	-	-	-	-	-	-	-	-	-	-	-	-	-	-	-	-	-	-	-	-	-	-	-	-	-	-	-
	ac	-	-	-	NP	P	-	-	-	-	-	-	-	-	-	-	-	-	-	-	-	-	-	-	-	-	-	-	-	-	-	-	-	-	-	-	-	-	-	-	-	-	-	-	-	-	-	-	-
	me2	-	-	-	-	P	-	-	-	-	-	-	-	-	P	-	-	-	-	-	-	-	-	-	-	-	-	-	-	-	-	-	-	-	-	-	-	-	-	-	-	-	-	-	-	-	-	-	-
	bhb	-	-	-	U	-	-	-	-	-	-	-	-	-	-	-	-	-	-	-	-	-	-	-	-	-	-	-	-	-	-	-	-	-	-	-	-	-	-	-	-	-	-	-	-	-	-	-	-
	hib	-	-	-	U	-	-	-	-	-	-	-	-	-	-	-	-	-	-	-	-	-	-	-	-	-	-	-	-	-	-	-	-	-	-	-	-	-	-	-	-	-	-	-	-	-	-	-	-
	bio	-	-	-	-	-	-	-	-	-	-	-	-	-	H	-	H	-	-	-	-	-	-	-	-	-	-	-	-	-	-	-	-	-	-	-	-	-	-	-	-	-	-	-	-	-	-	-	-
	cro	-	-	-	U	U	-	-	-	-	-	-	-	-	-	-	-	-	-	-	-	-	-	-	-	-	-	-	-	-	-	-	-	-	-	-	-	-	-	-	-	-	-	-	-	-	-	-	-
	glu	-	-	-	U	U	-	-	-	-	-	-	-	-	-	-	-	-	-	-	-	-	-	-	-	-	-	-	-	-	-	-	-	-	-	-	-	-	-	-	-	-	-	-	-	-	-	-	-
	ub	-	-	-	NP	NUPH	-	-	-	-	-	P	-	-	P	-	P	-	-	-	-	-	-	-	-	-	-	-	-	-	-	-	-	-	-	-	-	-	-	-	-	-	-	-	-	-	-	-	-
Q16777	H2A2C_HUMAN	L	L	P	K	K	T	E	S	H	-	-	K	A	K	S	K	-	-	-	-	-	-	-	-	-	-	-	-	-	-	-	-	-	-	-	-	-	-	-	-	-	-	-	-	-	-	-	-
	AA Residue No.	116	117	118	119	120	121	122	123	124	-	-	125	126	127	128	129	-	-	-	-	-	-	-	-	-	-	-	-	-	-	-	-	-	-	-	-	-	-	-	-	-	-	-	-	-	-	-	-
	Site Location No.	115	116	117	118	119	120	121	122	123	-	-	124	125	126	127	128	-	-	-	-	-	-	-	-	-	-	-	-	-	-	-	-	-	-	-	-	-	-	-	-	-	-	-	-	-	-	-	-
	ph	-	-	-	-	-	NUP	-	NUP	-	-	-	-	-	-	-	-	-	-	-	-	-	-	-	-	-	-	-	-	-	-	-	-	-	-	-	-	-	-	-	-	-	-	-	-	-	-	-	-
	ac	-	-	-	NP	P	-	-	-	-	-	-	-	-	-	-	-	-	-	-	-	-	-	-	-	-	-	-	-	-	-	-	-	-	-	-	-	-	-	-	-	-	-	-	-	-	-	-	-
	bhb	-	-	-	U	-	-	-	-	-	-	-	-	-	-	-	-	-	-	-	-	-	-	-	-	-	-	-	-	-	-	-	-	-	-	-	-	-	-	-	-	-	-	-	-	-	-	-	-
	hib	-	-	-	U	-	-	-	-	-	-	-	-	-	-	-	-	-	-	-	-	-	-	-	-	-	-	-	-	-	-	-	-	-	-	-	-	-	-	-	-	-	-	-	-	-	-	-	-
	bio	-	-	-	-	-	-	-	-	-	-	-	i	-	i	-	i	-	-	-	-	-	-	-	-	-	-	-	-	-	-	-	-	-	-	-	-	-	-	-	-	-	-	-	-	-	-	-	-
	cro	-	-	-	U	U	-	-	-	-	-	-	U	-	-	-	-	-	-	-	-	-	-	-	-	-	-	-	-	-	-	-	-	-	-	-	-	-	-	-	-	-	-	-	-	-	-	-	-
	glu	-	-	-	U	U	-	-	-	-	-	-	i	-	-	-	-	-	-	-	-	-	-	-	-	-	-	-	-	-	-	-	-	-	-	-	-	-	-	-	-	-	-	-	-	-	-	-	-
	ub	-	-	-	NP	NUPH	-	-	-	-	-	-	P	-	i	-	i	-	-	-	-	-	-	-	-	-	-	-	-	-	-	-	-	-	-	-	-	-	-	-	-	-	-	-	-	-	-	-	-
Q7L7L0	H2A3_HUMAN	L	L	P	K	K	T	E	S	H	H	-	K	A	K	G	K	-	-	-	-	-	-	-	-	-	-	-	-	-	-	-	-	-	-	-	-	-	-	-	-	-	-	-	-	-	-	-	-
	AA Residue No.	116	117	118	119	120	121	122	123	124	125	-	126	127	128	129	130	-	-	-	-	-	-	-	-	-	-	-	-	-	-	-	-	-	-	-	-	-	-	-	-	-	-	-	-	-	-	-	-
	Site Location No.	115	116	117	118	119	120	121	122	123	124	-	125	126	127	128	129	-	-	-	-	-	-	-	-	-	-	-	-	-	-	-	-	-	-	-	-	-	-	-	-	-	-	-	-	-	-	-	-
	ph	-	-	-	-	-	NUPH	-	P	-	-	-	-	-	-	-	-	-	-	-	-	-	-	-	-	-	-	-	-	-	-	-	-	-	-	-	-	-	-	-	-	-	-	-	-	-	-	-	-
	ac	-	-	-	NP	P	-	-	-	-	-	-	-	-	-	-	-	-	-	-	-	-	-	-	-	-	-	-	-	-	-	-	-	-	-	-	-	-	-	-	-	-	-	-	-	-	-	-	-
	bhb	-	-	-	U	-	-	-	-	-	-	-	-	-	-	-	-	-	-	-	-	-	-	-	-	-	-	-	-	-	-	-	-	-	-	-	-	-	-	-	-	-	-	-	-	-	-	-	-
	hib	-	-	-	U	-	-	-	-	-	-	-	-	-	-	-	-	-	-	-	-	-	-	-	-	-	-	-	-	-	-	-	-	-	-	-	-	-	-	-	-	-	-	-	-	-	-	-	-
	bio	-	-	-	-	-	-	-	-	-	-	-	H	-	H	-	H	-	-	-	-	-	-	-	-	-	-	-	-	-	-	-	-	-	-	-	-	-	-	-	-	-	-	-	-	-	-	-	-
	cro	-	-	-	U	U	-	-	-	-	-	-	U	-	-	-	-	-	-	-	-	-	-	-	-	-	-	-	-	-	-	-	-	-	-	-	-	-	-	-	-	-	-	-	-	-	-	-	-
	glu	-	-	-	U	U	-	-	-	-	-	-	U	-	-	-	-	-	-	-	-	-	-	-	-	-	-	-	-	-	-	-	-	-	-	-	-	-	-	-	-	-	-	-	-	-	-	-	-
	ub	-	-	-	NP	NUPH	-	-	-	-	-	-	P	-	P	-	P	-	-	-	-	-	-	-	-	-	-	-	-	-	-	-	-	-	-	-	-	-	-	-	-	-	-	-	-	-	-	-	-
Q9BTM1	H2AJ_HUMAN	L	L	P	K	K	T	E	S	Q	-	-	K	T	K	S	K	-	-	-	-	-	-	-	-	-	-	-	-	-	-	-	-	-	-	-	-	-	-	-	-	-	-	-	-	-	-	-	-
	AA Residue No.	116	117	118	119	120	121	122	123	124	-	-	125	126	127	128	129	-	-	-	-	-	-	-	-	-	-	-	-	-	-	-	-	-	-	-	-	-	-	-	-	-	-	-	-	-	-	-	-
	Site Location No.	115	116	117	118	119	120	121	122	123	-	-	124	125	126	127	128	-	-	-	-	-	-	-	-	-	-	-	-	-	-	-	-	-	-	-	-	-	-	-	-	-	-	-	-	-	-	-	-
	ph	-	-	-	-	-	UP	-	P	-	-	-	-	-	-	-	-	-	-	-	-	-	-	-	-	-	-	-	-	-	-	-	-	-	-	-	-	-	-	-	-	-	-	-	-	-	-	-	-
	ac	-	-	-	NP	P	-	-	-	-	-	-	-	-	-	-	-	-	-	-	-	-	-	-	-	-	-	-	-	-	-	-	-	-	-	-	-	-	-	-	-	-	-	-	-	-	-	-	-
	me (K)	-	-	-	P	-	-	-	-	-	-	-	-	-	-	-	-	-	-	-	-	-	-	-	-	-	-	-	-	-	-	-	-	-	-	-	-	-	-	-	-	-	-	-	-	-	-	-	-
	me2	-	-	-	P	-	-	-	-	-	-	-	-	-	-	-	-	-	-	-	-	-	-	-	-	-	-	-	-	-	-	-	-	-	-	-	-	-	-	-	-	-	-	-	-	-	-	-	-
	bhb	-	-	-	i	-	-	-	-	-	-	-	-	-	-	-	-	-	-	-	-	-	-	-	-	-	-	-	-	-	-	-	-	-	-	-	-	-	-	-	-	-	-	-	-	-	-	-	-
	hib	-	-	-	i	-	-	-	-	-	-	-	-	-	-	-	-	-	-	-	-	-	-	-	-	-	-	-	-	-	-	-	-	-	-	-	-	-	-	-	-	-	-	-	-	-	-	-	-
	bio	-	-	-	-	-	-	-	-	-	-	-	i	-	i	-	i	-	-	-	-	-	-	-	-	-	-	-	-	-	-	-	-	-	-	-	-	-	-	-	-	-	-	-	-	-	-	-	-
	cro	-	-	-	i	i	-	-	-	-	-	-	i	-	-	-	-	-	-	-	-	-	-	-	-	-	-	-	-	-	-	-	-	-	-	-	-	-	-	-	-	-	-	-	-	-	-	-	-
	glu	-	-	-	i	i	-	-	-	-	-	-	i	-	-	-	-	-	-	-	-	-	-	-	-	-	-	-	-	-	-	-	-	-	-	-	-	-	-	-	-	-	-	-	-	-	-	-	-
	ub	-	-	-	NP	P	-	-	-	-	-	-	P	-	i	-	i	-	-	-	-	-	-	-	-	-	-	-	-	-	-	-	-	-	-	-	-	-	-	-	-	-	-	-	-	-	-	-	-
P16104	H2AX_HUMAN	L	L	P	K	K	T	-	S	A	T	V	G	P	K	A	P	S	G	G	K	K	A	T	Q	A	S	Q	E	Y	-	-	-	-	-	-	-	-	-	-	-	-	-	-	-	-	-	-	-
	AA Residue No.	116	117	118	119	120	121	-	122	123	124	125	126	127	128	129	130	131	132	133	134	135	136	137	138	139	140	141	142	143	-	-	-	-	-	-	-	-	-	-	-	-	-	-	-	-	-	-	-
	Site Location No.	115	116	117	118	119	120	-	121	122	123	124	125	126	127	128	129	130	131	132	133	134	135	136	137	138	139	140	141	142	-	-	-	-	-	-	-	-	-	-	-	-	-	-	-	-	-	-	-
	ph	-	-	-	-	-	NPE	-	NUP	-	NPE	-	-	-	-	-	-	P	-	-	-	-	-	NP	-	-	NUPEH	N	-	NUPH	-	-	-	-	-	-	-	-	-	-	-	-	-	-	-	-	-	-	-
	ac	-	-	-	NP	P	-	-	-	-	-	-	-	-	P	-	-	-	-	-	P	P	-	-	-	-	-	-	-	-	-	-	-	-	-	-	-	-	-	-	-	-	-	-	-	-	-	-	-
	me2	-	-	-	-	-	-	-	-	-	-	-	-	-	-	-	-	-	-	-	-	P	-	-	-	-	-	-	-	-	-	-	-	-	-	-	-	-	-	-	-	-	-	-	-	-	-	-	-
	O-GlcNAc	-	-	-	-	-	-	-	-	-	-	-	-	-	-	-	-	-	-	-	-	-	-	-	-	-	NG	-	-	-	-	-	-	-	-	-	-	-	-	-	-	-	-	-	-	-	-	-	-
	bhb	-	-	-	i	-	-	-	-	-	-	-	-	-	-	-	-	-	-	-	-	-	-	-	-	-	-	-	-	-	-	-	-	-	-	-	-	-	-	-	-	-	-	-	-	-	-	-	-
	hib	-	-	-	i	-	-	-	-	-	-	-	-	-	-	-	-	-	-	-	-	-	-	-	-	-	-	-	-	-	-	-	-	-	-	-	-	-	-	-	-	-	-	-	-	-	-	-	-
	cro	-	-	-	i	i	-	-	-	-	-	-	-	-	-	-	-	-	-	-	-	-	-	-	-	-	-	-	-	-	-	-	-	-	-	-	-	-	-	-	-	-	-	-	-	-	-	-	-
	glu	-	-	-	i	i	-	-	-	-	-	-	-	-	-	-	-	-	-	-	-	-	-	-	-	-	-	-	-	-	-	-	-	-	-	-	-	-	-	-	-	-	-	-	-	-	-	-	-
	sum	-	-	-	-	-	-	-	-	-	-	-	-	-	-	-	-	-	-	-	-	P	-	-	-	-	-	-	-	-	-	-	-	-	-	-	-	-	-	-	-	-	-	-	-	-	-	-	-
	ub	-	-	-	NP	NUPH	-	-	-	-	-	-	-	-	UP	-	-	-	-	-	NP	UP	-	-	-	-	-	-	-	-	-	-	-	-	-	-	-	-	-	-	-	-	-	-	-	-	-	-	-
O75367-2	H2AY_HUMAN	L	L	A	K	K	R	G	S	K	G	K	L	E	A	I	I	T	P	P	P	A	K	K	A	K	S	P	S	Q	K	K	P	V	S	K	K	A	G	G	K	K	G	A	R	K	S	K	K
	AA Residue No.	113	114	115	116	117	118	119	120	121	122	123	124	125	126	127	128	129	130	131	132	133	134	135	136	137	138	139	140	141	142	143	144	145	146	147	148	149	150	151	152	153	154	155	156	157	158	159	160
	Site Location No.	112	113	114	115	116	117	118	119	120	121	122	123	124	125	126	127	128	129	130	131	132	133	134	135	136	137	138	139	140	141	142	143	144	145	146	147	148	149	150	151	152	153	154	155	156	157	158	159
	ph	-	-	-	-	-	-	-	NP	-	-	-	-	-	-	-	-	NUPE	-	-	-	-	-	-	-	-	NPH	-	NP	-	-	-	-	-	NP	-	-	-	-	-	-	-	-	-	-	-	NP	-	-
	ac	-	-	-	U	i	-	-	-	-	-	NUP	-	-	-	-	-	-	-	-	-	-	-	-	-	-	-	-	-	-	-	P	-	-	-	P	-	-	-	-	-	NP	-	-	-	-	-	NP	-
	meX (K)	-	-	-	-	-	-	-	-	-	-	N	-	-	-	-	-	-	-	-	-	-	-	-	-	-	-	-	-	-	-	-	-	-	-	-	-	-	-	-	-	-	-	-	-	-	-	-	-
	me2	-	-	-	-	-	-	-	-	-	-	UP	-	-	-	-	-	-	-	-	-	-	-	-	-	-	-	-	-	-	-	-	-	-	-	-	-	-	-	-	-	-	-	-	-	-	-	-	-
	O-GlcNAc	-	-	-	-	-	-	-	-	-	-	-	-	-	-	-	-	-	-	-	-	-	-	-	-	-	-	-	-	-	-	-	-	-	-	-	-	-	-	-	-	-	-	-	-	-	-	-	-
	bhb	-	-	-	i	-	-	-	-	-	-	-	-	-	-	-	-	-	-	-	-	-	-	-	-	-	-	-	-	-	-	-	-	-	-	-	-	-	-	-	-	-	-	-	-	-	-	-	-
	hib	-	-	-	i	-	-	-	-	-	-	-	-	-	-	-	-	-	-	-	-	-	-	-	-	-	-	-	-	-	-	-	-	-	-	-	-	-	-	-	-	-	-	-	-	-	-	-	-
	cro	-	-	-	i	i	-	-	-	-	-	-	-	-	-	-	-	-	-	-	-	-	-	-	-	-	-	-	-	-	-	-	-	-	-	-	-	-	-	-	-	-	-	-	-	-	-	-	-
	glu	-	-	-	i	i	-	-	-	-	-	-	-	-	-	-	-	-	-	-	-	-	-	-	-	-	-	-	-	-	-	-	-	-	-	-	-	-	-	-	-	-	-	-	-	-	-	-	-
	sum	-	-	-	-	-	-	-	-	-	-	U	-	-	-	-	-	-	-	-	-	-	-	-	-	-	-	-	-	-	-	-	-	-	-	-	-	-	-	-	-	-	-	-	-	-	-	-	-
	ub	-	-	-	NUP	NUP	-	-	-	NP	-	NP	-	-	-	-	-	-	-	-	-	-	-	-	-	-	-	-	-	-	-	-	-	-	-	-	-	-	-	-	-	-	-	-	-	-	-	-	-
Q9P0M6	H2AW_HUMAN	L	L	A	K	K	R	G	T	K	G	K	S	E	T	I	L	S	P	P	P	E	K	R	G	R	K	A	T	S	G	K	K	G	G	K	K	S	K	A	A	K	P	R	T	S	K	K	S
	AA Residue No.	113	114	115	116	117	118	119	120	121	122	123	124	125	126	127	128	129	130	131	132	133	134	135	136	137	138	139	140	141	142	143	144	145	146	147	148	149	150	151	152	153	154	155	156	157	158	159	160
	Site Location No.	112	113	114	115	116	117	118	119	120	121	122	123	124	125	126	127	128	129	130	131	132	133	134	135	136	137	138	139	140	141	142	143	144	145	146	147	148	149	150	151	152	153	154	155	156	157	158	159
	ph	-	-	-	-	-	-	-	-	-	-	-	-	-	-	-	-	NP	-	-	-	-	-	-	-	-	-	-	-	-	-	-	-	-	-	-	-	-	-	-	-	-	-	-	-	-	-	-	NP
	ac	-	-	-	i	i	-	-	-	-	-	i	-	-	-	-	-	-	-	-	-	-	-	-	-	-	P	-	-	-	-	P	-	-	-	i	-	-	-	-	-	i	-	-	-	-	-	i	-
	me2	-	-	-	-	-	-	-	-	-	-	i	-	-	-	-	-	-	-	-	-	-	-	-	-	-	-	-	-	-	-	-	-	-	-	-	-	-	-	-	-	-	-	-	-	-	-	-	-
	bhb	-	-	-	i	-	-	-	-	-	-	-	-	-	-	-	-	-	-	-	-	-	-	-	-	-	-	-	-	-	-	-	-	-	-	-	-	-	-	-	-	-	-	-	-	-	-	-	-
	hib	-	-	-	i	-	-	-	-	-	-	-	-	-	-	-	-	-	-	-	-	-	-	-	-	-	-	-	-	-	-	-	-	-	-	-	-	-	-	-	-	-	-	-	-	-	-	-	-
	cro	-	-	-	i	i	-	-	-	-	-	-	-	-	-	-	-	-	-	-	-	-	-	-	-	-	-	-	-	-	-	-	-	-	-	-	-	-	-	-	-	-	-	-	-	-	-	-	-
	glu	-	-	-	i	i	-	-	-	-	-	-	-	-	-	-	-	-	-	-	-	-	-	-	-	-	-	-	-	-	-	-	-	-	-	-	-	-	-	-	-	-	-	-	-	-	-	-	-
	sum	-	-	-	-	-	-	-	-	-	-	i	-	-	-	-	-	-	-	-	-	-	-	-	-	-	-	-	-	-	-	-	-	-	-	-	-	-	-	-	-	-	-	-	-	-	-	-	-
	ub	-	-	-	NP	NP	-	-	-	i	-	NP	-	-	-	-	-	-	-	-	-	-	-	-	-	-	-	-	-	-	-	-	-	-	-	-	-	-	-	-	-	-	-	-	-	-	-	-	-
P0C5Y9	H2AB1_HUMAN	-	-	-	-	-	-	-	-	-	-	-	-	-	-	-	-	-	-	-	-	-	-	-	-	-	-	-	-	-	-	-	-	-	-	-	-	-	-	-	-	-	-	-	-	-	-	-	-
P0C5Z0	H2AB2_HUMAN	-	-	-	-	-	-	-	-	-	-	-	-	-	-	-	-	-	-	-	-	-	-	-	-	-	-	-	-	-	-	-	-	-	-	-	-	-	-	-	-	-	-	-	-	-	-	-	-
A0A3B3IU63	H2AL3_HUMAN	E	E	E	E	E	E	E	E	K	E	E	E	M	V	V	L	V	V	M	G	G	R	R	R	R	R	R	R	R	R	R	K	D	S	-	-	-	-	-	-	-	-	-	-	-	-	-	-
	AA Residue No.	115	116	117	118	119	120	121	122	123	124	125	126	127	128	129	130	131	132	133	134	135	136	137	138	139	140	141	142	143	144	145	146	147	148	-	-	-	-	-	-	-	-	-	-	-	-	-	-
	Site Location No.	114	115	116	117	118	119	120	121	122	123	124	125	126	127	128	129	130	131	132	133	134	135	136	137	138	139	140	141	142	143	144	145	146	147	-	-	-	-	-	-	-	-	-	-	-	-	-	-
Q71UI9	H2AV_HUMAN	L	I	G	K	K	G	Q	Q	K	T	A	-	-	-	-	-	-	-	-	-	-	-	-	-	-	-	-	-	-	-	-	-	-	-	-	-	-	-	-	-	-	-	-	-	-	-	-	-
	AA Residue No.	118	119	120	121	122	123	124	125	126	127	128	-	-	-	-	-	-	-	-	-	-	-	-	-	-	-	-	-	-	-	-	-	-	-	-	-	-	-	-	-	-	-	-	-	-	-	-	-
	Site Location No.	117	118	119	120	121	122	123	124	125	126	127	-	-	-	-	-	-	-	-	-	-	-	-	-	-	-	-	-	-	-	-	-	-	-	-	-	-	-	-	-	-	-	-	-	-	-	-	-
	ac	-	-	-	P	i	-	-	-	-	-	-	-	-	-	-	-	-	-	-	-	-	-	-	-	-	-	-	-	-	-	-	-	-	-	-	-	-	-	-	-	-	-	-	-	-	-	-	-
	bhb	-	-	-	i	-	-	-	-	-	-	-	-	-	-	-	-	-	-	-	-	-	-	-	-	-	-	-	-	-	-	-	-	-	-	-	-	-	-	-	-	-	-	-	-	-	-	-	-
	hib	-	-	-	i	-	-	-	-	-	-	-	-	-	-	-	-	-	-	-	-	-	-	-	-	-	-	-	-	-	-	-	-	-	-	-	-	-	-	-	-	-	-	-	-	-	-	-	-
	cro	-	-	-	i	i	-	-	-	-	-	-	-	-	-	-	-	-	-	-	-	-	-	-	-	-	-	-	-	-	-	-	-	-	-	-	-	-	-	-	-	-	-	-	-	-	-	-	-
	glu	-	-	-	i	i	-	-	-	-	-	-	-	-	-	-	-	-	-	-	-	-	-	-	-	-	-	-	-	-	-	-	-	-	-	-	-	-	-	-	-	-	-	-	-	-	-	-	-
	ub	-	-	-	NP	P	-	-	-	P	-	-	-	-	-	-	-	-	-	-	-	-	-	-	-	-	-	-	-	-	-	-	-	-	-	-	-	-	-	-	-	-	-	-	-	-	-	-	-
P0C0S5	H2AZ_HUMAN	L	I	G	K	K	G	Q	Q	K	T	V	-	-	-	-	-	-	-	-	-	-	-	-	-	-	-	-	-	-	-	-	-	-	-	-	-	-	-	-	-	-	-	-	-	-	-	-	-
	AA Residue No.	118	119	120	121	122	123	124	125	126	127	128	-	-	-	-	-	-	-	-	-	-	-	-	-	-	-	-	-	-	-	-	-	-	-	-	-	-	-	-	-	-	-	-	-	-	-	-	-
	Site Location No.	117	118	119	120	121	122	123	124	125	126	127	-	-	-	-	-	-	-	-	-	-	-	-	-	-	-	-	-	-	-	-	-	-	-	-	-	-	-	-	-	-	-	-	-	-	-	-	-
	ac	-	-	-	P	i	-	-	-	-	-	-	-	-	-	-	-	-	-	-	-	-	-	-	-	-	-	-	-	-	-	-	-	-	-	-	-	-	-	-	-	-	-	-	-	-	-	-	-
	bhb	-	-	-	i	-	-	-	-	-	-	-	-	-	-	-	-	-	-	-	-	-	-	-	-	-	-	-	-	-	-	-	-	-	-	-	-	-	-	-	-	-	-	-	-	-	-	-	-
	hib	-	-	-	i	-	-	-	-	-	-	-	-	-	-	-	-	-	-	-	-	-	-	-	-	-	-	-	-	-	-	-	-	-	-	-	-	-	-	-	-	-	-	-	-	-	-	-	-
	cro	-	-	-	i	i	-	-	-	-	-	-	-	-	-	-	-	-	-	-	-	-	-	-	-	-	-	-	-	-	-	-	-	-	-	-	-	-	-	-	-	-	-	-	-	-	-	-	-
	glu	-	-	-	i	i	-	-	-	-	-	-	-	-	-	-	-	-	-	-	-	-	-	-	-	-	-	-	-	-	-	-	-	-	-	-	-	-	-	-	-	-	-	-	-	-	-	-	-
	ub	-	-	-	NP	NUPH	-	-	-	P	-	-	-	-	-	-	-	-	-	-	-	-	-	-	-	-	-	-	-	-	-	-	-	-	-	-	-	-	-	-	-	-	-	-	-	-	-	-	-
O75409	HYPM_HUMAN	D	-	-	-	-	-	-	-	-	-	-	-	-	-	-	-	-	-	-	-	-	-	-	-	-	-	-	-	-	-	-	-	-	-	-	-	-	-	-	-	-	-	-	-	-	-	-	-
	AA Residue No.	117	-	-	-	-	-	-	-	-	-	-	-	-	-	-	-	-	-	-	-	-	-	-	-	-	-	-	-	-	-	-	-	-	-	-	-	-	-	-	-	-	-	-	-	-	-	-	-
	Site Location No.	116	-	-	-	-	-	-	-	-	-	-	-	-	-	-	-	-	-	-	-	-	-	-	-	-	-	-	-	-	-	-	-	-	-	-	-	-	-	-	-	-	-	-	-	-	-	-	-
UniProt Accession
P0C0S8	H2A1_HUMAN	-	-	-	-	-	-	-	-	-	-	-	-	-	-	-	-	-	-	-	-	-	-	-	-	-	-	-	-	-	-	-	-	-	-	-	-	-	-	-	-	-	-	-	-	-	-	-	-
Q96QV6	H2A1A_HUMAN	-	-	-	-	-	-	-	-	-	-	-	-	-	-	-	-	-	-	-	-	-	-	-	-	-	-	-	-	-	-	-	-	-	-	-	-	-	-	-	-	-	-	-	-	-	-	-	-
P04908	H2A1B_HUMAN	-	-	-	-	-	-	-	-	-	-	-	-	-	-	-	-	-	-	-	-	-	-	-	-	-	-	-	-	-	-	-	-	-	-	-	-	-	-	-	-	-	-	-	-	-	-	-	-
Q93077	H2A1C_HUMAN	-	-	-	-	-	-	-	-	-	-	-	-	-	-	-	-	-	-	-	-	-	-	-	-	-	-	-	-	-	-	-	-	-	-	-	-	-	-	-	-	-	-	-	-	-	-	-	-
P20671	H2A1D_HUMAN	-	-	-	-	-	-	-	-	-	-	-	-	-	-	-	-	-	-	-	-	-	-	-	-	-	-	-	-	-	-	-	-	-	-	-	-	-	-	-	-	-	-	-	-	-	-	-	-
Q96KK5	H2A1H_HUMAN	-	-	-	-	-	-	-	-	-	-	-	-	-	-	-	-	-	-	-	-	-	-	-	-	-	-	-	-	-	-	-	-	-	-	-	-	-	-	-	-	-	-	-	-	-	-	-	-
Q99878	H2A1J_HUMAN	-	-	-	-	-	-	-	-	-	-	-	-	-	-	-	-	-	-	-	-	-	-	-	-	-	-	-	-	-	-	-	-	-	-	-	-	-	-	-	-	-	-	-	-	-	-	-	-
Q6FI13	H2A2A_HUMAN	-	-	-	-	-	-	-	-	-	-	-	-	-	-	-	-	-	-	-	-	-	-	-	-	-	-	-	-	-	-	-	-	-	-	-	-	-	-	-	-	-	-	-	-	-	-	-	-
Q8IUE6	H2A2B_HUMAN	-	-	-	-	-	-	-	-	-	-	-	-	-	-	-	-	-	-	-	-	-	-	-	-	-	-	-	-	-	-	-	-	-	-	-	-	-	-	-	-	-	-	-	-	-	-	-	-
Q16777	H2A2C_HUMAN	-	-	-	-	-	-	-	-	-	-	-	-	-	-	-	-	-	-	-	-	-	-	-	-	-	-	-	-	-	-	-	-	-	-	-	-	-	-	-	-	-	-	-	-	-	-	-	-
Q7L7L0	H2A3_HUMAN	-	-	-	-	-	-	-	-	-	-	-	-	-	-	-	-	-	-	-	-	-	-	-	-	-	-	-	-	-	-	-	-	-	-	-	-	-	-	-	-	-	-	-	-	-	-	-	-
Q9BTM1	H2AJ_HUMAN	-	-	-	-	-	-	-	-	-	-	-	-	-	-	-	-	-	-	-	-	-	-	-	-	-	-	-	-	-	-	-	-	-	-	-	-	-	-	-	-	-	-	-	-	-	-	-	-
P16104	H2AX_HUMAN	-	-	-	-	-	-	-	-	-	-	-	-	-	-	-	-	-	-	-	-	-	-	-	-	-	-	-	-	-	-	-	-	-	-	-	-	-	-	-	-	-	-	-	-	-	-	-	-
O75367-2	H2AY_HUMAN	S	T	T	E	G	T	P	A	D	G	F	T	V	L	S	T	K	S	L	F	L	G	Q	K	L	Q	V	V	Q	A	D	I	A	S	I	D	S	D	A	V	-	-	-	V	H	P	T	N
	AA Residue No.	173	174	175	176	177	178	179	180	181	182	183	184	185	186	187	188	189	190	191	192	193	194	195	196	197	198	199	200	201	202	203	204	205	206	207	208	209	210	211	212	-	-	-	213	214	215	216	217
	Site Location No.	172	173	174	175	176	177	178	179	180	181	182	183	184	185	186	187	188	189	190	191	192	193	194	195	196	197	198	199	200	201	202	203	204	205	206	207	208	209	210	211	-	-	-	212	213	214	215	216
	ph	NUPE	NPE	NPE	-	-	NUPE	-	-	-	-	-	-	-	-	-	NP	-	i	-	-	-	-	-	-	-	-	-	-	-	-	-	-	-	-	-	-	i	-	-	-	-	-	-	-	-	-	-	-
	sum	-	-	-	-	-	-	-	-	-	-	-	-	-	-	-	-	U	-	-	-	-	-	-	-	-	-	-	-	-	-	-	-	-	-	-	-	-	-	-	-	-	-	-	-	-	-	-	-
	ub	-	-	-	-	-	-	-	-	-	-	-	-	-	-	-	-	NP	-	-	-	-	-	-	NP	-	-	-	-	-	-	-	-	-	-	-	-	-	-	-	-	-	-	-	-	-	-	-	-
Q9P0M6	H2AW_HUMAN	S	T	S	E	D	G	P	G	D	G	F	T	I	L	S	S	K	S	L	V	L	G	Q	K	L	S	L	T	Q	S	D	I	S	H	I	G	S	M	R	V	E	G	I	V	H	P	T	T
	AA Residue No.	173	174	175	176	177	178	179	180	181	182	183	184	185	186	187	188	189	190	191	192	193	194	195	196	197	198	199	200	201	202	203	204	205	206	207	208	209	210	211	212	213	214	215	216	217	218	219	220
	Site Location No.	172	173	174	175	176	177	178	179	180	181	182	183	184	185	186	187	188	189	190	191	192	193	194	195	196	197	198	199	200	201	202	203	204	205	206	207	208	209	210	211	212	213	214	215	216	217	218	219
	ph	P	P	-	-	-	-	-	-	-	-	-	-	-	-	-	-	-	NP	-	-	-	-	-	-	-	NP	-	NP	-	-	-	-	P	-	-	-	P	-	-	-	-	-	-	-	-	-	-	-
	sum	-	-	-	-	-	-	-	-	-	-	-	-	-	-	-	-	i	-	-	-	-	-	-	-	-	-	-	-	-	-	-	-	-	-	-	-	-	-	-	-	-	-	-	-	-	-	-	-
	ub	-	-	-	-	-	-	-	-	-	-	-	-	-	-	-	-	i	-	-	-	-	-	-	i	-	-	-	-	-	-	-	-	-	-	-	-	-	-	-	-	-	-	-	-	-	-	-	-
P0C5Y9	H2AB1_HUMAN	-	-	-	-	-	-	-	-	-	-	-	-	-	-	-	-	-	-	-	-	-	-	-	-	-	-	-	-	-	-	-	-	-	-	-	-	-	-	-	-	-	-	-	-	-	-	-	-
P0C5Z0	H2AB2_HUMAN	-	-	-	-	-	-	-	-	-	-	-	-	-	-	-	-	-	-	-	-	-	-	-	-	-	-	-	-	-	-	-	-	-	-	-	-	-	-	-	-	-	-	-	-	-	-	-	-
A0A3B3IU63	H2AL3_HUMAN	-	-	-	-	-	-	-	-	-	-	-	-	-	-	-	-	-	-	-	-	-	-	-	-	-	-	-	-	-	-	-	-	-	-	-	-	-	-	-	-	-	-	-	-	-	-	-	-
Q71UI9	H2AV_HUMAN	-	-	-	-	-	-	-	-	-	-	-	-	-	-	-	-	-	-	-	-	-	-	-	-	-	-	-	-	-	-	-	-	-	-	-	-	-	-	-	-	-	-	-	-	-	-	-	-
P0C0S5	H2AZ_HUMAN	-	-	-	-	-	-	-	-	-	-	-	-	-	-	-	-	-	-	-	-	-	-	-	-	-	-	-	-	-	-	-	-	-	-	-	-	-	-	-	-	-	-	-	-	-	-	-	-
O75409	HYPM_HUMAN	-	-	-	-	-	-	-	-	-	-	-	-	-	-	-	-	-	-	-	-	-	-	-	-	-	-	-	-	-	-	-	-	-	-	-	-	-	-	-	-	-	-	-	-	-	-	-	-
UniProt Accession
P0C0S8	H2A1_HUMAN	-	-	-	-	-	-	-	-	-	-	-	-	-	-	-	-	-	-	-	-	-	-	-	-	-	-	-	-	-	-	-	-	-	-	-	-	-	-	-	-	-	-	-	-	-	-	-	-
Q96QV6	H2A1A_HUMAN	-	-	-	-	-	-	-	-	-	-	-	-	-	-	-	-	-	-	-	-	-	-	-	-	-	-	-	-	-	-	-	-	-	-	-	-	-	-	-	-	-	-	-	-	-	-	-	-
P04908	H2A1B_HUMAN	-	-	-	-	-	-	-	-	-	-	-	-	-	-	-	-	-	-	-	-	-	-	-	-	-	-	-	-	-	-	-	-	-	-	-	-	-	-	-	-	-	-	-	-	-	-	-	-
Q93077	H2A1C_HUMAN	-	-	-	-	-	-	-	-	-	-	-	-	-	-	-	-	-	-	-	-	-	-	-	-	-	-	-	-	-	-	-	-	-	-	-	-	-	-	-	-	-	-	-	-	-	-	-	-
P20671	H2A1D_HUMAN	-	-	-	-	-	-	-	-	-	-	-	-	-	-	-	-	-	-	-	-	-	-	-	-	-	-	-	-	-	-	-	-	-	-	-	-	-	-	-	-	-	-	-	-	-	-	-	-
Q96KK5	H2A1H_HUMAN	-	-	-	-	-	-	-	-	-	-	-	-	-	-	-	-	-	-	-	-	-	-	-	-	-	-	-	-	-	-	-	-	-	-	-	-	-	-	-	-	-	-	-	-	-	-	-	-
Q99878	H2A1J_HUMAN	-	-	-	-	-	-	-	-	-	-	-	-	-	-	-	-	-	-	-	-	-	-	-	-	-	-	-	-	-	-	-	-	-	-	-	-	-	-	-	-	-	-	-	-	-	-	-	-
Q6FI13	H2A2A_HUMAN	-	-	-	-	-	-	-	-	-	-	-	-	-	-	-	-	-	-	-	-	-	-	-	-	-	-	-	-	-	-	-	-	-	-	-	-	-	-	-	-	-	-	-	-	-	-	-	-
Q8IUE6	H2A2B_HUMAN	-	-	-	-	-	-	-	-	-	-	-	-	-	-	-	-	-	-	-	-	-	-	-	-	-	-	-	-	-	-	-	-	-	-	-	-	-	-	-	-	-	-	-	-	-	-	-	-
Q16777	H2A2C_HUMAN	-	-	-	-	-	-	-	-	-	-	-	-	-	-	-	-	-	-	-	-	-	-	-	-	-	-	-	-	-	-	-	-	-	-	-	-	-	-	-	-	-	-	-	-	-	-	-	-
Q7L7L0	H2A3_HUMAN	-	-	-	-	-	-	-	-	-	-	-	-	-	-	-	-	-	-	-	-	-	-	-	-	-	-	-	-	-	-	-	-	-	-	-	-	-	-	-	-	-	-	-	-	-	-	-	-
Q9BTM1	H2AJ_HUMAN	-	-	-	-	-	-	-	-	-	-	-	-	-	-	-	-	-	-	-	-	-	-	-	-	-	-	-	-	-	-	-	-	-	-	-	-	-	-	-	-	-	-	-	-	-	-	-	-
P16104	H2AX_HUMAN	-	-	-	-	-	-	-	-	-	-	-	-	-	-	-	-	-	-	-	-	-	-	-	-	-	-	-	-	-	-	-	-	-	-	-	-	-	-	-	-	-	-	-	-	-	-	-	-
O75367-2	H2AY_HUMAN	L	E	K	K	G	G	K	E	F	V	E	A	V	L	E	L	R	K	K	N	G	P	L	E	V	A	G	A	A	V	S	A	G	H	G	L	P	A	K	F	V	I	H	C	N	S	P	V
	AA Residue No.	230	231	232	233	234	235	236	237	238	239	240	241	242	243	244	245	246	247	248	249	250	251	252	253	254	255	256	257	258	259	260	261	262	263	264	265	266	267	268	269	270	271	272	273	274	275	276	277
	Site Location No.	229	230	231	232	233	234	235	236	237	238	239	240	241	242	243	244	245	246	247	248	249	250	251	252	253	254	255	256	257	258	259	260	261	262	263	264	265	266	267	268	269	270	271	272	273	274	275	276
	ph	-	-	-	-	-	-	-	-	-	-	-	-	-	-	-	-	-	-	-	-	-	-	-	-	-	-	-	-	-	-	i	-	-	-	-	-	-	-	-	-	-	-	-	-	-	P	-	-
	ac	-	-	P	-	-	-	i	-	-	-	-	-	-	-	-	-	-	-	-	-	-	-	-	-	-	-	-	-	-	-	-	-	-	-	-	-	-	-	-	-	-	-	-	-	-	-	-	-
	me (K)	-	-	-	-	-	-	P	-	-	-	-	-	-	-	-	-	-	-	-	-	-	-	-	-	-	-	-	-	-	-	-	-	-	-	-	-	-	-	-	-	-	-	-	-	-	-	-	-
	me2	-	-	-	-	-	-	P	-	-	-	-	-	-	-	-	-	-	-	-	-	-	-	-	-	-	-	-	-	-	-	-	-	-	-	-	-	-	-	-	-	-	-	-	-	-	-	-	-
	Nω-me	-	-	-	-	-	-	-	-	-	-	-	-	-	-	-	-	P	-	-	-	-	-	-	-	-	-	-	-	-	-	-	-	-	-	-	-	-	-	-	-	-	-	-	-	-	-	-	-
	sum	-	-	-	-	-	-	i	-	-	-	-	-	-	-	-	-	-	-	-	-	-	-	-	-	-	-	-	-	-	-	-	-	-	-	-	-	-	-	-	-	-	-	-	-	-	-	-	-
	ub	-	-	P	-	-	-	-	-	-	-	-	-	-	-	-	-	-	-	P	-	-	-	-	-	-	-	-	-	-	-	-	-	-	-	-	-	-	-	P	-	-	-	-	-	-	-	-	-
Q9P0M6	H2AW_HUMAN	L	E	K	A	G	G	K	E	F	L	E	T	V	K	E	L	R	K	S	Q	G	P	L	E	V	A	E	A	A	V	S	Q	S	S	G	L	A	A	K	F	V	I	H	C	H	I	P	Q
	AA Residue No.	233	234	235	236	237	238	239	240	241	242	243	244	245	246	247	248	249	250	251	252	253	254	255	256	257	258	259	260	261	262	263	264	265	266	267	268	269	270	271	272	273	274	275	276	277	278	279	280
	Site Location No.	232	233	234	235	236	237	238	239	240	241	242	243	244	245	246	247	248	249	250	251	252	253	254	255	256	257	258	259	260	261	262	263	264	265	266	267	268	269	270	271	272	273	274	275	276	277	278	279
	ph	-	-	-	-	-	-	-	-	-	-	-	-	-	-	-	-	-	-	NP	-	-	-	-	-	-	-	-	-	-	-	NP	-	-	NP	-	-	-	-	-	-	-	-	-	-	-	-	-	-
	ac	-	-	i	-	-	-	P	-	-	-	-	-	-	-	-	-	-	-	-	-	-	-	-	-	-	-	-	-	-	-	-	-	-	-	-	-	-	-	-	-	-	-	-	-	-	-	-	-
	me (K)	-	-	-	-	-	-	i	-	-	-	-	-	-	-	-	-	-	-	-	-	-	-	-	-	-	-	-	-	-	-	-	-	-	-	-	-	-	-	-	-	-	-	-	-	-	-	-	-
	me2	-	-	-	-	-	-	i	-	-	-	-	-	-	-	-	-	-	-	-	-	-	-	-	-	-	-	-	-	-	-	-	-	-	-	-	-	-	-	-	-	-	-	-	-	-	-	-	-
	Nω-me	-	-	-	-	-	-	-	-	-	-	-	-	-	-	-	-	i	-	-	-	-	-	-	-	-	-	-	-	-	-	-	-	-	-	-	-	-	-	-	-	-	-	-	-	-	-	-	-
	sum	-	-	-	-	-	-	NUP	-	-	-	-	-	-	NP	-	-	-	-	-	-	-	-	-	-	-	-	-	-	-	-	-	-	-	-	-	-	-	-	-	-	-	-	-	-	-	-	-	-
	ub	-	-	i	-	-	-	-	-	-	-	-	-	-	-	-	-	-	-	-	-	-	-	-	-	-	-	-	-	-	-	-	-	-	-	-	-	-	-	i	-	-	-	-	-	-	-	-	-
P0C5Y9	H2AB1_HUMAN	-	-	-	-	-	-	-	-	-	-	-	-	-	-	-	-	-	-	-	-	-	-	-	-	-	-	-	-	-	-	-	-	-	-	-	-	-	-	-	-	-	-	-	-	-	-	-	-
P0C5Z0	H2AB2_HUMAN	-	-	-	-	-	-	-	-	-	-	-	-	-	-	-	-	-	-	-	-	-	-	-	-	-	-	-	-	-	-	-	-	-	-	-	-	-	-	-	-	-	-	-	-	-	-	-	-
A0A3B3IU63	H2AL3_HUMAN	-	-	-	-	-	-	-	-	-	-	-	-	-	-	-	-	-	-	-	-	-	-	-	-	-	-	-	-	-	-	-	-	-	-	-	-	-	-	-	-	-	-	-	-	-	-	-	-
Q71UI9	H2AV_HUMAN	-	-	-	-	-	-	-	-	-	-	-	-	-	-	-	-	-	-	-	-	-	-	-	-	-	-	-	-	-	-	-	-	-	-	-	-	-	-	-	-	-	-	-	-	-	-	-	-
P0C0S5	H2AZ_HUMAN	-	-	-	-	-	-	-	-	-	-	-	-	-	-	-	-	-	-	-	-	-	-	-	-	-	-	-	-	-	-	-	-	-	-	-	-	-	-	-	-	-	-	-	-	-	-	-	-
O75409	HYPM_HUMAN	-	-	-	-	-	-	-	-	-	-	-	-	-	-	-	-	-	-	-	-	-	-	-	-	-	-	-	-	-	-	-	-	-	-	-	-	-	-	-	-	-	-	-	-	-	-	-	-
UniProt Accession
P0C0S8	H2A1_HUMAN	-	-	-	-	-	-	-	-	-	-	-	-	-	-	-	-	-	-	-	-	-	-	-	-	-	-	-	-	-	-	-	-	-	-	-	-	-	-	-	-	-	-	-	-	-	-	-	-
Q96QV6	H2A1A_HUMAN	-	-	-	-	-	-	-	-	-	-	-	-	-	-	-	-	-	-	-	-	-	-	-	-	-	-	-	-	-	-	-	-	-	-	-	-	-	-	-	-	-	-	-	-	-	-	-	-
P04908	H2A1B_HUMAN	-	-	-	-	-	-	-	-	-	-	-	-	-	-	-	-	-	-	-	-	-	-	-	-	-	-	-	-	-	-	-	-	-	-	-	-	-	-	-	-	-	-	-	-	-	-	-	-
Q93077	H2A1C_HUMAN	-	-	-	-	-	-	-	-	-	-	-	-	-	-	-	-	-	-	-	-	-	-	-	-	-	-	-	-	-	-	-	-	-	-	-	-	-	-	-	-	-	-	-	-	-	-	-	-
P20671	H2A1D_HUMAN	-	-	-	-	-	-	-	-	-	-	-	-	-	-	-	-	-	-	-	-	-	-	-	-	-	-	-	-	-	-	-	-	-	-	-	-	-	-	-	-	-	-	-	-	-	-	-	-
Q96KK5	H2A1H_HUMAN	-	-	-	-	-	-	-	-	-	-	-	-	-	-	-	-	-	-	-	-	-	-	-	-	-	-	-	-	-	-	-	-	-	-	-	-	-	-	-	-	-	-	-	-	-	-	-	-
Q99878	H2A1J_HUMAN	-	-	-	-	-	-	-	-	-	-	-	-	-	-	-	-	-	-	-	-	-	-	-	-	-	-	-	-	-	-	-	-	-	-	-	-	-	-	-	-	-	-	-	-	-	-	-	-
Q6FI13	H2A2A_HUMAN	-	-	-	-	-	-	-	-	-	-	-	-	-	-	-	-	-	-	-	-	-	-	-	-	-	-	-	-	-	-	-	-	-	-	-	-	-	-	-	-	-	-	-	-	-	-	-	-
Q8IUE6	H2A2B_HUMAN	-	-	-	-	-	-	-	-	-	-	-	-	-	-	-	-	-	-	-	-	-	-	-	-	-	-	-	-	-	-	-	-	-	-	-	-	-	-	-	-	-	-	-	-	-	-	-	-
Q16777	H2A2C_HUMAN	-	-	-	-	-	-	-	-	-	-	-	-	-	-	-	-	-	-	-	-	-	-	-	-	-	-	-	-	-	-	-	-	-	-	-	-	-	-	-	-	-	-	-	-	-	-	-	-
Q7L7L0	H2A3_HUMAN	-	-	-	-	-	-	-	-	-	-	-	-	-	-	-	-	-	-	-	-	-	-	-	-	-	-	-	-	-	-	-	-	-	-	-	-	-	-	-	-	-	-	-	-	-	-	-	-
Q9BTM1	H2AJ_HUMAN	-	-	-	-	-	-	-	-	-	-	-	-	-	-	-	-	-	-	-	-	-	-	-	-	-	-	-	-	-	-	-	-	-	-	-	-	-	-	-	-	-	-	-	-	-	-	-	-
P16104	H2AX_HUMAN	-	-	-	-	-	-	-	-	-	-	-	-	-	-	-	-	-	-	-	-	-	-	-	-	-	-	-	-	-	-	-	-	-	-	-	-	-	-	-	-	-	-	-	-	-	-	-	-
O75367-2	H2AY_HUMAN	T	V	K	N	C	L	A	L	A	D	D	K	K	L	K	S	I	A	F	P	S	I	G	S	G	R	N	G	F	P	K	Q	T	A	A	Q	L	I	L	K	A	I	S	S	Y	F	V	S
	AA Residue No.	290	291	292	293	294	295	296	297	298	299	300	301	302	303	304	305	306	307	308	309	310	311	312	313	314	315	316	317	318	319	320	321	322	323	324	325	326	327	328	329	330	331	332	333	334	335	336	337
	Site Location No.	289	290	291	292	293	294	295	296	297	298	299	300	301	302	303	304	305	306	307	308	309	310	311	312	313	314	315	316	317	318	319	320	321	322	323	324	325	326	327	328	329	330	331	332	333	334	335	336
	ph	-	-	-	-	-	-	-	-	-	-	-	-	-	-	-	P	-	-	-	-	P	-	-	P	-	-	-	-	-	-	-	-	P	-	-	-	-	-	-	-	-	-	-	-	-	-	-	-
	ac	-	-	-	-	-	-	-	-	-	-	-	P	-	-	-	-	-	-	-	-	-	-	-	-	-	-	-	-	-	-	-	-	-	-	-	-	-	-	-	-	-	-	-	-	-	-	-	-
	sum	-	-	-	-	-	-	-	-	-	-	-	-	-	-	-	-	-	-	-	-	-	-	-	-	-	-	-	-	-	-	U	-	-	-	-	-	-	-	-	-	-	-	-	-	-	-	-	-
	ub	-	-	P	-	-	-	-	-	-	-	-	P	-	-	P	-	-	-	-	-	-	-	-	-	-	-	-	-	-	-	P	-	-	-	-	-	-	-	-	P	-	-	-	-	-	-	-	-
Q9P0M6	H2AW_HUMAN	T	I	K	N	C	L	S	A	A	E	D	K	K	L	K	S	V	A	F	P	P	F	P	S	G	R	N	C	F	P	K	Q	T	A	A	Q	V	T	L	K	A	I	S	A	H	F	D	D
	AA Residue No.	293	294	295	296	297	298	299	300	301	302	303	304	305	306	307	308	309	310	311	312	313	314	315	316	317	318	319	320	321	322	323	324	325	326	327	328	329	330	331	332	333	334	335	336	337	338	339	340
	Site Location No.	292	293	294	295	296	297	298	299	300	301	302	303	304	305	306	307	308	309	310	311	312	313	314	315	316	317	318	319	320	321	322	323	324	325	326	327	328	329	330	331	332	333	334	335	336	337	338	339
	ph	-	-	-	-	-	-	-	-	-	-	-	-	-	-	-	i	-	-	-	-	-	-	-	i	-	-	-	-	-	-	-	-	i	-	-	-	-	-	-	-	-	-	-	-	-	-	-	-
	ac	-	-	-	-	-	-	-	-	-	-	-	NP	-	-	-	-	-	-	-	-	-	-	-	-	-	-	-	-	-	-	-	-	-	-	-	-	-	-	-	-	-	-	-	-	-	-	-	-
	sum	-	-	-	-	-	-	-	-	-	-	-	-	-	-	-	-	-	-	-	-	-	-	-	-	-	-	-	-	-	-	i	-	-	-	-	-	-	-	-	-	-	-	-	-	-	-	-	-
	ub	-	-	i	-	-	-	-	-	-	-	-	i	-	-	i	-	-	-	-	-	-	-	-	-	-	-	-	-	-	-	i	-	-	-	-	-	-	-	-	NP	-	-	-	-	-	-	-	-
P0C5Y9	H2AB1_HUMAN	-	-	-	-	-	-	-	-	-	-	-	-	-	-	-	-	-	-	-	-	-	-	-	-	-	-	-	-	-	-	-	-	-	-	-	-	-	-	-	-	-	-	-	-	-	-	-	-
P0C5Z0	H2AB2_HUMAN	-	-	-	-	-	-	-	-	-	-	-	-	-	-	-	-	-	-	-	-	-	-	-	-	-	-	-	-	-	-	-	-	-	-	-	-	-	-	-	-	-	-	-	-	-	-	-	-
A0A3B3IU63	H2AL3_HUMAN	-	-	-	-	-	-	-	-	-	-	-	-	-	-	-	-	-	-	-	-	-	-	-	-	-	-	-	-	-	-	-	-	-	-	-	-	-	-	-	-	-	-	-	-	-	-	-	-
Q71UI9	H2AV_HUMAN	-	-	-	-	-	-	-	-	-	-	-	-	-	-	-	-	-	-	-	-	-	-	-	-	-	-	-	-	-	-	-	-	-	-	-	-	-	-	-	-	-	-	-	-	-	-	-	-
P0C0S5	H2AZ_HUMAN	-	-	-	-	-	-	-	-	-	-	-	-	-	-	-	-	-	-	-	-	-	-	-	-	-	-	-	-	-	-	-	-	-	-	-	-	-	-	-	-	-	-	-	-	-	-	-	-
O75409	HYPM_HUMAN	-	-	-	-	-	-	-	-	-	-	-	-	-	-	-	-	-	-	-	-	-	-	-	-	-	-	-	-	-	-	-	-	-	-	-	-	-	-	-	-	-	-	-	-	-	-	-	-
UniProt Accession
P0C0S8	H2A1_HUMAN	-	-	-	-	-	-	-	-	-	-	-	-	-	-	-	-	-	-	-	-
Q96QV6	H2A1A_HUMAN	-	-	-	-	-	-	-	-	-	-	-	-	-	-	-	-	-	-	-	-
P04908	H2A1B_HUMAN	-	-	-	-	-	-	-	-	-	-	-	-	-	-	-	-	-	-	-	-
Q93077	H2A1C_HUMAN	-	-	-	-	-	-	-	-	-	-	-	-	-	-	-	-	-	-	-	-
P20671	H2A1D_HUMAN	-	-	-	-	-	-	-	-	-	-	-	-	-	-	-	-	-	-	-	-
Q96KK5	H2A1H_HUMAN	-	-	-	-	-	-	-	-	-	-	-	-	-	-	-	-	-	-	-	-
Q99878	H2A1J_HUMAN	-	-	-	-	-	-	-	-	-	-	-	-	-	-	-	-	-	-	-	-
Q6FI13	H2A2A_HUMAN	-	-	-	-	-	-	-	-	-	-	-	-	-	-	-	-	-	-	-	-
Q8IUE6	H2A2B_HUMAN	-	-	-	-	-	-	-	-	-	-	-	-	-	-	-	-	-	-	-	-
Q16777	H2A2C_HUMAN	-	-	-	-	-	-	-	-	-	-	-	-	-	-	-	-	-	-	-	-
Q7L7L0	H2A3_HUMAN	-	-	-	-	-	-	-	-	-	-	-	-	-	-	-	-	-	-	-	-
Q9BTM1	H2AJ_HUMAN	-	-	-	-	-	-	-	-	-	-	-	-	-	-	-	-	-	-	-	-
P16104	H2AX_HUMAN	-	-	-	-	-	-	-	-	-	-	-	-	-	-	-	-	-	-	-	-
O75367-2	H2AY_HUMAN	L	F	D	S	E	S	I	G	I	Y	V	Q	E	M	A	K	L	D	A	N
	AA Residue No.	350	351	352	353	354	355	356	357	358	359	360	361	362	363	364	365	366	367	368	369
	Site Location No.	349	350	351	352	353	354	355	356	357	358	359	360	361	362	363	364	365	366	367	368
	ph	-	-	-	-	-	-	-	-	-	P	-	-	-	-	-	-	-	-	-	-
Q9P0M6	H2AW_HUMAN	L	F	D	S	E	S	I	G	I	Y	V	Q	E	M	A	K	L	D	A	K
	AA Residue No.	353	354	355	356	357	358	359	360	361	362	363	364	365	366	367	368	369	370	371	372
	Site Location No.	352	353	354	355	356	357	358	359	360	361	362	363	364	365	366	367	368	369	370	371
	ph	-	-	-	-	-	-	-	-	-	i	-	-	-	-	-	-	-	-	-	-
P0C5Y9	H2AB1_HUMAN	-	-	-	-	-	-	-	-	-	-	-	-	-	-	-	-	-	-	-	-
P0C5Z0	H2AB2_HUMAN	-	-	-	-	-	-	-	-	-	-	-	-	-	-	-	-	-	-	-	-
A0A3B3IU63	H2AL3_HUMAN	-	-	-	-	-	-	-	-	-	-	-	-	-	-	-	-	-	-	-	-
Q71UI9	H2AV_HUMAN	-	-	-	-	-	-	-	-	-	-	-	-	-	-	-	-	-	-	-	-
P0C0S5	H2AZ_HUMAN	-	-	-	-	-	-	-	-	-	-	-	-	-	-	-	-	-	-	-	-
O75409	HYPM_HUMAN	-	-	-	-	-	-	-	-	-	-	-	-	-	-	-	-	-	-	-	-
[truncated: 13 more columns]

## Sheet: #H2B
					KEYS
					PROTEIN SEQUENCE LEVEL
			M		Initiator Methionine
			K		Site information supported by LTP [Confidence Level 3]
			K		Site information only supported by HTP [Confidence Level 2]
			K		Site information supported by ISD [Confidence Level 1a]
			K		Site information supported by ISS [Confidence Level 1b]
					MODIFICATION LEVEL
			N		Modification featured in iPTMnet
			U		Modification featured in UniProtKB
			P		Modification featured in PhosphoSitePlus
			E		Modification featured in Phospho.ELM
			H		Modification featured in the HISTome2
			G		Modification featured in GlyGen (Glycosylation)
			L		Modification featured in GlyConnect (Glycosylation)
			M		Modification featured in MetOSite (Methionine Oxidation)
			S		Modification featured in SwissPalm (Palmitoylation)
			D		Modification featured in dbSNO (S-nitrosylation)
			1		Modification featured in article (Stützer et al., Nat. Commun., 2020) (UV-induced histone-DNA crosslinks in H1 family)
			2		Modification featured in article (O’Neil et al., Sci Adv., 2020) (Carbamoylation in H3 and H4 families)
			3		Modification featured in article (Andrés et al., Int J Mol Sci., 2020) (H1 modifications)
			U		Modification record generated by LTP, featured in the corresponding knowledgebase/database or article
			U		Modification record only generated by HTP, featured in the corresponding knowledgebase/database or article
			U		Modification record generated by ISD, featured in the corresponding knowledgebase/database
			i		Modification record generated by ISS
UniProt Accession
Q96A08	H2B1A_HUMAN	-	-	-	-	-	-	-	-	-	-	-	-	-	-	-	-	-	-	-	-	-	-	-	-	-	-	-	-	M	P	E	V	S	S	K	G	A	T	-	-	-	-	-	-	-	I	S	K
	AA Residue No.	-	-	-	-	-	-	-	-	-	-	-	-	-	-	-	-	-	-	-	-	-	-	-	-	-	-	-	-	1	2	3	4	5	6	7	8	9	10	-	-	-	-	-	-	-	11	12	13
	Site Location No.	-	-	-	-	-	-	-	-	-	-	-	-	-	-	-	-	-	-	-	-	-	-	-	-	-	-	-	-	0	1	2	3	4	5	6	7	8	9	-	-	-	-	-	-	-	10	11	12
	ph	-	-	-	-	-	-	-	-	-	-	-	-	-	-	-	-	-	-	-	-	-	-	-	-	-	-	-	-	-	-	-	-	-	i	-	-	-	-	-	-	-	-	-	-	-	-	P	-
	N-ac	-	-	-	-	-	-	-	-	-	-	-	-	-	-	-	-	-	-	-	-	-	-	-	-	-	-	-	-	-	U	-	-	-	-	-	-	-	-	-	-	-	-	-	-	-	-	-	-
	ac	-	-	-	-	-	-	-	-	-	-	-	-	-	-	-	-	-	-	-	-	-	-	-	-	-	-	-	-	-	-	-	-	-	-	NUP	-	-	-	-	-	-	-	-	-	-	-	-	NUP
	me (K)	-	-	-	-	-	-	-	-	-	-	-	-	-	-	-	-	-	-	-	-	-	-	-	-	-	-	-	-	-	-	-	-	-	-	i	-	-	-	-	-	-	-	-	-	-	-	-	-
	me2	-	-	-	-	-	-	-	-	-	-	-	-	-	-	-	-	-	-	-	-	-	-	-	-	-	-	-	-	-	-	-	-	-	-	P	-	-	-	-	-	-	-	-	-	-	-	-	P
	ADPr	-	-	-	-	-	-	-	-	-	-	-	-	-	-	-	-	-	-	-	-	-	-	-	-	-	-	-	-	-	-	i	-	-	-	-	-	-	-	-	-	-	-	-	-	-	-	-	-
	bhb	-	-	-	-	-	-	-	-	-	-	-	-	-	-	-	-	-	-	-	-	-	-	-	-	-	-	-	-	-	-	-	-	-	-	i	-	-	-	-	-	-	-	-	-	-	-	-	i
	hib	-	-	-	-	-	-	-	-	-	-	-	-	-	-	-	-	-	-	-	-	-	-	-	-	-	-	-	-	-	-	-	-	-	-	i	-	-	-	-	-	-	-	-	-	-	-	-	-
	but	-	-	-	-	-	-	-	-	-	-	-	-	-	-	-	-	-	-	-	-	-	-	-	-	-	-	-	-	-	-	-	-	-	-	i	-	-	-	-	-	-	-	-	-	-	-	-	-
	cro	-	-	-	-	-	-	-	-	-	-	-	-	-	-	-	-	-	-	-	-	-	-	-	-	-	-	-	-	-	-	-	-	-	-	U	-	-	-	-	-	-	-	-	-	-	-	-	U
	lac	-	-	-	-	-	-	-	-	-	-	-	-	-	-	-	-	-	-	-	-	-	-	-	-	-	-	-	-	-	-	-	-	-	-	U	-	-	-	-	-	-	-	-	-	-	-	-	U
	sum	-	-	-	-	-	-	-	-	-	-	-	-	-	-	-	-	-	-	-	-	-	-	-	-	-	-	-	-	-	-	-	-	-	-	U	-	-	-	-	-	-	-	-	-	-	-	-	-
	ub	-	-	-	-	-	-	-	-	-	-	-	-	-	-	-	-	-	-	-	-	-	-	-	-	-	-	-	-	-	-	-	-	-	-	P	-	-	-	-	-	-	-	-	-	-	-	-	-
P33778	H2B1B_HUMAN	-	-	-	-	-	-	-	-	-	-	-	-	-	-	-	-	-	-	-	-	-	-	-	-	-	-	-	-	M	P	E	P	-	S	K	S	A	P	-	-	-	-	-	-	-	A	P	K
	AA Residue No.	-	-	-	-	-	-	-	-	-	-	-	-	-	-	-	-	-	-	-	-	-	-	-	-	-	-	-	-	1	2	3	4	-	5	6	7	8	9	-	-	-	-	-	-	-	10	11	12
	Site Location No.	-	-	-	-	-	-	-	-	-	-	-	-	-	-	-	-	-	-	-	-	-	-	-	-	-	-	-	-	0	1	2	3	-	4	5	6	7	8	-	-	-	-	-	-	-	9	10	11
	ph	-	-	-	-	-	-	-	-	-	-	-	-	-	-	-	-	-	-	-	-	-	-	-	-	-	-	-	-	-	-	-	-	-	i	-	P	-	-	-	-	-	-	-	-	-	-	-	-
	N-ac	-	-	-	-	-	-	-	-	-	-	-	-	-	-	-	-	-	-	-	-	-	-	-	-	-	-	-	-	-	U	-	-	-	-	-	-	-	-	-	-	-	-	-	-	-	-	-	-
	ac	-	-	-	-	-	-	-	-	-	-	-	-	-	-	-	-	-	-	-	-	-	-	-	-	-	-	-	-	-	-	-	-	-	-	NUPH	-	-	-	-	-	-	-	-	-	-	-	-	NUP
	me (K)	-	-	-	-	-	-	-	-	-	-	-	-	-	-	-	-	-	-	-	-	-	-	-	-	-	-	-	-	-	-	-	-	-	-	H	-	-	-	-	-	-	-	-	-	-	-	-	-
	me2	-	-	-	-	-	-	-	-	-	-	-	-	-	-	-	-	-	-	-	-	-	-	-	-	-	-	-	-	-	-	-	-	-	-	i	-	-	-	-	-	-	-	-	-	-	-	-	i
	ADPr	-	-	-	-	-	-	-	-	-	-	-	-	-	-	-	-	-	-	-	-	-	-	-	-	-	-	-	-	-	-	U	-	-	-	-	U	-	-	-	-	-	-	-	-	-	-	-	-
	bhb	-	-	-	-	-	-	-	-	-	-	-	-	-	-	-	-	-	-	-	-	-	-	-	-	-	-	-	-	-	-	-	-	-	-	U	-	-	-	-	-	-	-	-	-	-	-	-	U
	hib	-	-	-	-	-	-	-	-	-	-	-	-	-	-	-	-	-	-	-	-	-	-	-	-	-	-	-	-	-	-	-	-	-	-	U	-	-	-	-	-	-	-	-	-	-	-	-	-
	but	-	-	-	-	-	-	-	-	-	-	-	-	-	-	-	-	-	-	-	-	-	-	-	-	-	-	-	-	-	-	-	-	-	-	U	-	-	-	-	-	-	-	-	-	-	-	-	-
	cro	-	-	-	-	-	-	-	-	-	-	-	-	-	-	-	-	-	-	-	-	-	-	-	-	-	-	-	-	-	-	-	-	-	-	U	-	-	-	-	-	-	-	-	-	-	-	-	U
	lac	-	-	-	-	-	-	-	-	-	-	-	-	-	-	-	-	-	-	-	-	-	-	-	-	-	-	-	-	-	-	-	-	-	-	U	-	-	-	-	-	-	-	-	-	-	-	-	U
	sum	-	-	-	-	-	-	-	-	-	-	-	-	-	-	-	-	-	-	-	-	-	-	-	-	-	-	-	-	-	-	-	-	-	-	U	-	-	-	-	-	-	-	-	-	-	-	-	-
	ub	-	-	-	-	-	-	-	-	-	-	-	-	-	-	-	-	-	-	-	-	-	-	-	-	-	-	-	-	-	-	-	-	-	-	P	-	-	-	-	-	-	-	-	-	-	-	-	-
P62807	H2B1C_HUMAN	-	-	-	-	-	-	-	-	-	-	-	-	-	-	-	-	-	-	-	-	-	-	-	-	-	-	-	-	M	P	E	P	-	A	K	S	A	P	-	-	-	-	-	-	-	A	P	K
	AA Residue No.	-	-	-	-	-	-	-	-	-	-	-	-	-	-	-	-	-	-	-	-	-	-	-	-	-	-	-	-	1	2	3	4	-	5	6	7	8	9	-	-	-	-	-	-	-	10	11	12
	Site Location No.	-	-	-	-	-	-	-	-	-	-	-	-	-	-	-	-	-	-	-	-	-	-	-	-	-	-	-	-	0	1	2	3	-	4	5	6	7	8	-	-	-	-	-	-	-	9	10	11
	ph	-	-	-	-	-	-	-	-	-	-	-	-	-	-	-	-	-	-	-	-	-	-	-	-	-	-	-	-	-	-	-	-	-	-	-	NP	-	-	-	-	-	-	-	-	-	-	-	-
	N-ac	-	-	-	-	-	-	-	-	-	-	-	-	-	-	-	-	-	-	-	-	-	-	-	-	-	-	-	-	-	U	-	-	-	-	-	-	-	-	-	-	-	-	-	-	-	-	-	-
	ac	-	-	-	-	-	-	-	-	-	-	-	-	-	-	-	-	-	-	-	-	-	-	-	-	-	-	-	-	-	-	-	-	-	-	NUPH	-	-	-	-	-	-	-	-	-	-	-	-	NUP
	me (K)	-	-	-	-	-	-	-	-	-	-	-	-	-	-	-	-	-	-	-	-	-	-	-	-	-	-	-	-	-	-	-	-	-	-	PH	-	-	-	-	-	-	-	-	-	-	-	-	-
	me2	-	-	-	-	-	-	-	-	-	-	-	-	-	-	-	-	-	-	-	-	-	-	-	-	-	-	-	-	-	-	-	-	-	-	i	-	-	-	-	-	-	-	-	-	-	-	-	i
	ADPr	-	-	-	-	-	-	-	-	-	-	-	-	-	-	-	-	-	-	-	-	-	-	-	-	-	-	-	-	-	-	U	-	-	-	-	U	-	-	-	-	-	-	-	-	-	-	-	-
	bhb	-	-	-	-	-	-	-	-	-	-	-	-	-	-	-	-	-	-	-	-	-	-	-	-	-	-	-	-	-	-	-	-	-	-	U	-	-	-	-	-	-	-	-	-	-	-	-	U
	hib	-	-	-	-	-	-	-	-	-	-	-	-	-	-	-	-	-	-	-	-	-	-	-	-	-	-	-	-	-	-	-	-	-	-	U	-	-	-	-	-	-	-	-	-	-	-	-	-
	but	-	-	-	-	-	-	-	-	-	-	-	-	-	-	-	-	-	-	-	-	-	-	-	-	-	-	-	-	-	-	-	-	-	-	U	-	-	-	-	-	-	-	-	-	-	-	-	-
	cro	-	-	-	-	-	-	-	-	-	-	-	-	-	-	-	-	-	-	-	-	-	-	-	-	-	-	-	-	-	-	-	-	-	-	U	-	-	-	-	-	-	-	-	-	-	-	-	U
	lac	-	-	-	-	-	-	-	-	-	-	-	-	-	-	-	-	-	-	-	-	-	-	-	-	-	-	-	-	-	-	-	-	-	-	U	-	-	-	-	-	-	-	-	-	-	-	-	U
	sum	-	-	-	-	-	-	-	-	-	-	-	-	-	-	-	-	-	-	-	-	-	-	-	-	-	-	-	-	-	-	-	-	-	-	U	-	-	-	-	-	-	-	-	-	-	-	-	-
	ub	-	-	-	-	-	-	-	-	-	-	-	-	-	-	-	-	-	-	-	-	-	-	-	-	-	-	-	-	-	-	-	-	-	-	P	-	-	-	-	-	-	-	-	-	-	-	-	-
P58876	H2B1D_HUMAN	-	-	-	-	-	-	-	-	-	-	-	-	-	-	-	-	-	-	-	-	-	-	-	-	-	-	-	-	M	P	E	P	-	T	K	S	A	P	-	-	-	-	-	-	-	A	P	K
	AA Residue No.	-	-	-	-	-	-	-	-	-	-	-	-	-	-	-	-	-	-	-	-	-	-	-	-	-	-	-	-	1	2	3	4	-	5	6	7	8	9	-	-	-	-	-	-	-	10	11	12
	Site Location No.	-	-	-	-	-	-	-	-	-	-	-	-	-	-	-	-	-	-	-	-	-	-	-	-	-	-	-	-	0	1	2	3	-	4	5	6	7	8	-	-	-	-	-	-	-	9	10	11
	ph	-	-	-	-	-	-	-	-	-	-	-	-	-	-	-	-	-	-	-	-	-	-	-	-	-	-	-	-	-	-	-	-	-	P	-	i	-	-	-	-	-	-	-	-	-	-	-	-
	N-ac	-	-	-	-	-	-	-	-	-	-	-	-	-	-	-	-	-	-	-	-	-	-	-	-	-	-	-	-	-	U	-	-	-	-	-	-	-	-	-	-	-	-	-	-	-	-	-	-
	ac	-	-	-	-	-	-	-	-	-	-	-	-	-	-	-	-	-	-	-	-	-	-	-	-	-	-	-	-	-	-	-	-	-	-	NUPH	-	-	-	-	-	-	-	-	-	-	-	-	NUP
	me (K)	-	-	-	-	-	-	-	-	-	-	-	-	-	-	-	-	-	-	-	-	-	-	-	-	-	-	-	-	-	-	-	-	-	-	H	-	-	-	-	-	-	-	-	-	-	-	-	-
	me2	-	-	-	-	-	-	-	-	-	-	-	-	-	-	-	-	-	-	-	-	-	-	-	-	-	-	-	-	-	-	-	-	-	-	i	-	-	-	-	-	-	-	-	-	-	-	-	i
	ADPr	-	-	-	-	-	-	-	-	-	-	-	-	-	-	-	-	-	-	-	-	-	-	-	-	-	-	-	-	-	-	U	-	-	-	-	U	-	-	-	-	-	-	-	-	-	-	-	-
	bhb	-	-	-	-	-	-	-	-	-	-	-	-	-	-	-	-	-	-	-	-	-	-	-	-	-	-	-	-	-	-	-	-	-	-	U	-	-	-	-	-	-	-	-	-	-	-	-	U
	hib	-	-	-	-	-	-	-	-	-	-	-	-	-	-	-	-	-	-	-	-	-	-	-	-	-	-	-	-	-	-	-	-	-	-	U	-	-	-	-	-	-	-	-	-	-	-	-	-
	but	-	-	-	-	-	-	-	-	-	-	-	-	-	-	-	-	-	-	-	-	-	-	-	-	-	-	-	-	-	-	-	-	-	-	U	-	-	-	-	-	-	-	-	-	-	-	-	-
	cro	-	-	-	-	-	-	-	-	-	-	-	-	-	-	-	-	-	-	-	-	-	-	-	-	-	-	-	-	-	-	-	-	-	-	U	-	-	-	-	-	-	-	-	-	-	-	-	U
	lac	-	-	-	-	-	-	-	-	-	-	-	-	-	-	-	-	-	-	-	-	-	-	-	-	-	-	-	-	-	-	-	-	-	-	U	-	-	-	-	-	-	-	-	-	-	-	-	U
	sum	-	-	-	-	-	-	-	-	-	-	-	-	-	-	-	-	-	-	-	-	-	-	-	-	-	-	-	-	-	-	-	-	-	-	UP	-	-	-	-	-	-	-	-	-	-	-	-	-
	ub	-	-	-	-	-	-	-	-	-	-	-	-	-	-	-	-	-	-	-	-	-	-	-	-	-	-	-	-	-	-	-	-	-	-	P	-	-	-	-	-	-	-	-	-	-	-	-	-
Q93079	H2B1H_HUMAN	-	-	-	-	-	-	-	-	-	-	-	-	-	-	-	-	-	-	-	-	-	-	-	-	-	-	-	-	M	P	D	P	-	A	K	S	A	P	-	-	-	-	-	-	-	A	P	K
	AA Residue No.	-	-	-	-	-	-	-	-	-	-	-	-	-	-	-	-	-	-	-	-	-	-	-	-	-	-	-	-	1	2	3	4	-	5	6	7	8	9	-	-	-	-	-	-	-	10	11	12
	Site Location No.	-	-	-	-	-	-	-	-	-	-	-	-	-	-	-	-	-	-	-	-	-	-	-	-	-	-	-	-	0	1	2	3	-	4	5	6	7	8	-	-	-	-	-	-	-	9	10	11
	ph	-	-	-	-	-	-	-	-	-	-	-	-	-	-	-	-	-	-	-	-	-	-	-	-	-	-	-	-	-	-	-	-	-	-	-	P	-	-	-	-	-	-	-	-	-	-	-	-
	N-ac	-	-	-	-	-	-	-	-	-	-	-	-	-	-	-	-	-	-	-	-	-	-	-	-	-	-	-	-	-	U	-	-	-	-	-	-	-	-	-	-	-	-	-	-	-	-	-	-
	ac	-	-	-	-	-	-	-	-	-	-	-	-	-	-	-	-	-	-	-	-	-	-	-	-	-	-	-	-	-	-	-	-	-	-	NUPH	-	-	-	-	-	-	-	-	-	-	-	-	NUP
	me (K)	-	-	-	-	-	-	-	-	-	-	-	-	-	-	-	-	-	-	-	-	-	-	-	-	-	-	-	-	-	-	-	-	-	-	H	-	-	-	-	-	-	-	-	-	-	-	-	-
	me2	-	-	-	-	-	-	-	-	-	-	-	-	-	-	-	-	-	-	-	-	-	-	-	-	-	-	-	-	-	-	-	-	-	-	i	-	-	-	-	-	-	-	-	-	-	-	-	i
	ADPr	-	-	-	-	-	-	-	-	-	-	-	-	-	-	-	-	-	-	-	-	-	-	-	-	-	-	-	-	-	-	-	-	-	-	-	U	-	-	-	-	-	-	-	-	-	-	-	-
	bhb	-	-	-	-	-	-	-	-	-	-	-	-	-	-	-	-	-	-	-	-	-	-	-	-	-	-	-	-	-	-	-	-	-	-	U	-	-	-	-	-	-	-	-	-	-	-	-	U
	hib	-	-	-	-	-	-	-	-	-	-	-	-	-	-	-	-	-	-	-	-	-	-	-	-	-	-	-	-	-	-	-	-	-	-	U	-	-	-	-	-	-	-	-	-	-	-	-	-
	but	-	-	-	-	-	-	-	-	-	-	-	-	-	-	-	-	-	-	-	-	-	-	-	-	-	-	-	-	-	-	-	-	-	-	U	-	-	-	-	-	-	-	-	-	-	-	-	-
	cro	-	-	-	-	-	-	-	-	-	-	-	-	-	-	-	-	-	-	-	-	-	-	-	-	-	-	-	-	-	-	-	-	-	-	U	-	-	-	-	-	-	-	-	-	-	-	-	U
	lac	-	-	-	-	-	-	-	-	-	-	-	-	-	-	-	-	-	-	-	-	-	-	-	-	-	-	-	-	-	-	-	-	-	-	U	-	-	-	-	-	-	-	-	-	-	-	-	U
	sum	-	-	-	-	-	-	-	-	-	-	-	-	-	-	-	-	-	-	-	-	-	-	-	-	-	-	-	-	-	-	-	-	-	-	U	-	-	-	-	-	-	-	-	-	-	-	-	-
	ub	-	-	-	-	-	-	-	-	-	-	-	-	-	-	-	-	-	-	-	-	-	-	-	-	-	-	-	-	-	-	-	-	-	-	P	-	-	-	-	-	-	-	-	-	-	-	-	-
P06899	H2B1J_HUMAN	-	-	-	-	-	-	-	-	-	-	-	-	-	-	-	-	-	-	-	-	-	-	-	-	-	-	-	-	M	P	E	P	-	A	K	S	A	P	-	-	-	-	-	-	-	A	P	K
	AA Residue No.	-	-	-	-	-	-	-	-	-	-	-	-	-	-	-	-	-	-	-	-	-	-	-	-	-	-	-	-	1	2	3	4	-	5	6	7	8	9	-	-	-	-	-	-	-	10	11	12
	Site Location No.	-	-	-	-	-	-	-	-	-	-	-	-	-	-	-	-	-	-	-	-	-	-	-	-	-	-	-	-	0	1	2	3	-	4	5	6	7	8	-	-	-	-	-	-	-	9	10	11
	ph	-	-	-	-	-	-	-	-	-	-	-	-	-	-	-	-	-	-	-	-	-	-	-	-	-	-	-	-	-	-	-	-	-	-	-	P	-	-	-	-	-	-	-	-	-	-	-	-
	N-ac	-	-	-	-	-	-	-	-	-	-	-	-	-	-	-	-	-	-	-	-	-	-	-	-	-	-	-	-	-	U	-	-	-	-	-	-	-	-	-	-	-	-	-	-	-	-	-	-
	ac	-	-	-	-	-	-	-	-	-	-	-	-	-	-	-	-	-	-	-	-	-	-	-	-	-	-	-	-	-	-	-	-	-	-	NUPH	-	-	-	-	-	-	-	-	-	-	-	-	NUP
	me (K)	-	-	-	-	-	-	-	-	-	-	-	-	-	-	-	-	-	-	-	-	-	-	-	-	-	-	-	-	-	-	-	-	-	-	H	-	-	-	-	-	-	-	-	-	-	-	-	-
	me2	-	-	-	-	-	-	-	-	-	-	-	-	-	-	-	-	-	-	-	-	-	-	-	-	-	-	-	-	-	-	-	-	-	-	i	-	-	-	-	-	-	-	-	-	-	-	-	i
	ADPr	-	-	-	-	-	-	-	-	-	-	-	-	-	-	-	-	-	-	-	-	-	-	-	-	-	-	-	-	-	-	U	-	-	-	-	U	-	-	-	-	-	-	-	-	-	-	-	-
	bhb	-	-	-	-	-	-	-	-	-	-	-	-	-	-	-	-	-	-	-	-	-	-	-	-	-	-	-	-	-	-	-	-	-	-	U	-	-	-	-	-	-	-	-	-	-	-	-	U
	hib	-	-	-	-	-	-	-	-	-	-	-	-	-	-	-	-	-	-	-	-	-	-	-	-	-	-	-	-	-	-	-	-	-	-	U	-	-	-	-	-	-	-	-	-	-	-	-	-
	but	-	-	-	-	-	-	-	-	-	-	-	-	-	-	-	-	-	-	-	-	-	-	-	-	-	-	-	-	-	-	-	-	-	-	U	-	-	-	-	-	-	-	-	-	-	-	-	-
	cro	-	-	-	-	-	-	-	-	-	-	-	-	-	-	-	-	-	-	-	-	-	-	-	-	-	-	-	-	-	-	-	-	-	-	U	-	-	-	-	-	-	-	-	-	-	-	-	U
	lac	-	-	-	-	-	-	-	-	-	-	-	-	-	-	-	-	-	-	-	-	-	-	-	-	-	-	-	-	-	-	-	-	-	-	U	-	-	-	-	-	-	-	-	-	-	-	-	U
	sum	-	-	-	-	-	-	-	-	-	-	-	-	-	-	-	-	-	-	-	-	-	-	-	-	-	-	-	-	-	-	-	-	-	-	U	-	-	-	-	-	-	-	-	-	-	-	-	-
	ub	-	-	-	-	-	-	-	-	-	-	-	-	-	-	-	-	-	-	-	-	-	-	-	-	-	-	-	-	-	-	-	-	-	-	P	-	-	-	-	-	-	-	-	-	-	-	-	-
O60814	H2B1K_HUMAN	-	-	-	-	-	-	-	-	-	-	-	-	-	-	-	-	-	-	-	-	-	-	-	-	-	-	-	-	M	P	E	P	-	A	K	S	A	P	-	-	-	-	-	-	-	A	P	K
	AA Residue No.	-	-	-	-	-	-	-	-	-	-	-	-	-	-	-	-	-	-	-	-	-	-	-	-	-	-	-	-	1	2	3	4	-	5	6	7	8	9	-	-	-	-	-	-	-	10	11	12
	Site Location No.	-	-	-	-	-	-	-	-	-	-	-	-	-	-	-	-	-	-	-	-	-	-	-	-	-	-	-	-	0	1	2	3	-	4	5	6	7	8	-	-	-	-	-	-	-	9	10	11
	ph	-	-	-	-	-	-	-	-	-	-	-	-	-	-	-	-	-	-	-	-	-	-	-	-	-	-	-	-	-	-	-	-	-	-	-	P	-	-	-	-	-	-	-	-	-	-	-	-
	N-ac	-	-	-	-	-	-	-	-	-	-	-	-	-	-	-	-	-	-	-	-	-	-	-	-	-	-	-	-	-	U	-	-	-	-	-	-	-	-	-	-	-	-	-	-	-	-	-	-
	ac	-	-	-	-	-	-	-	-	-	-	-	-	-	-	-	-	-	-	-	-	-	-	-	-	-	-	-	-	-	-	-	-	-	-	NUPH	-	-	-	-	-	-	-	-	-	-	-	-	NUP
	me (K)	-	-	-	-	-	-	-	-	-	-	-	-	-	-	-	-	-	-	-	-	-	-	-	-	-	-	-	-	-	-	-	-	-	-	PH	-	-	-	-	-	-	-	-	-	-	-	-	-
	me2	-	-	-	-	-	-	-	-	-	-	-	-	-	-	-	-	-	-	-	-	-	-	-	-	-	-	-	-	-	-	-	-	-	-	i	-	-	-	-	-	-	-	-	-	-	-	-	i
	ADPr	-	-	-	-	-	-	-	-	-	-	-	-	-	-	-	-	-	-	-	-	-	-	-	-	-	-	-	-	-	-	U	-	-	-	-	U	-	-	-	-	-	-	-	-	-	-	-	-
	bhb	-	-	-	-	-	-	-	-	-	-	-	-	-	-	-	-	-	-	-	-	-	-	-	-	-	-	-	-	-	-	-	-	-	-	U	-	-	-	-	-	-	-	-	-	-	-	-	U
	hib	-	-	-	-	-	-	-	-	-	-	-	-	-	-	-	-	-	-	-	-	-	-	-	-	-	-	-	-	-	-	-	-	-	-	U	-	-	-	-	-	-	-	-	-	-	-	-	-
	but	-	-	-	-	-	-	-	-	-	-	-	-	-	-	-	-	-	-	-	-	-	-	-	-	-	-	-	-	-	-	-	-	-	-	U	-	-	-	-	-	-	-	-	-	-	-	-	-
	cro	-	-	-	-	-	-	-	-	-	-	-	-	-	-	-	-	-	-	-	-	-	-	-	-	-	-	-	-	-	-	-	-	-	-	U	-	-	-	-	-	-	-	-	-	-	-	-	U
	lac	-	-	-	-	-	-	-	-	-	-	-	-	-	-	-	-	-	-	-	-	-	-	-	-	-	-	-	-	-	-	-	-	-	-	U	-	-	-	-	-	-	-	-	-	-	-	-	U
	sum	-	-	-	-	-	-	-	-	-	-	-	-	-	-	-	-	-	-	-	-	-	-	-	-	-	-	-	-	-	-	-	-	-	-	U	-	-	-	-	-	-	-	-	-	-	-	-	-
	ub	-	-	-	-	-	-	-	-	-	-	-	-	-	-	-	-	-	-	-	-	-	-	-	-	-	-	-	-	-	-	-	-	-	-	P	-	-	-	-	-	-	-	-	-	-	-	-	-
Q99880	H2B1L_HUMAN	-	-	-	-	-	-	-	-	-	-	-	-	-	-	-	-	-	-	-	-	-	-	-	-	-	-	-	-	M	P	E	L	-	A	K	S	A	P	-	-	-	-	-	-	-	A	P	K
	AA Residue No.	-	-	-	-	-	-	-	-	-	-	-	-	-	-	-	-	-	-	-	-	-	-	-	-	-	-	-	-	1	2	3	4	-	5	6	7	8	9	-	-	-	-	-	-	-	10	11	12
	Site Location No.	-	-	-	-	-	-	-	-	-	-	-	-	-	-	-	-	-	-	-	-	-	-	-	-	-	-	-	-	0	1	2	3	-	4	5	6	7	8	-	-	-	-	-	-	-	9	10	11
	ph	-	-	-	-	-	-	-	-	-	-	-	-	-	-	-	-	-	-	-	-	-	-	-	-	-	-	-	-	-	-	-	-	-	-	-	P	-	-	-	-	-	-	-	-	-	-	-	-
	N-ac	-	-	-	-	-	-	-	-	-	-	-	-	-	-	-	-	-	-	-	-	-	-	-	-	-	-	-	-	-	U	-	-	-	-	-	-	-	-	-	-	-	-	-	-	-	-	-	-
	ac	-	-	-	-	-	-	-	-	-	-	-	-	-	-	-	-	-	-	-	-	-	-	-	-	-	-	-	-	-	-	-	-	-	-	NUPH	-	-	-	-	-	-	-	-	-	-	-	-	NUP
	me (K)	-	-	-	-	-	-	-	-	-	-	-	-	-	-	-	-	-	-	-	-	-	-	-	-	-	-	-	-	-	-	-	-	-	-	H	-	-	-	-	-	-	-	-	-	-	-	-	-
	me2	-	-	-	-	-	-	-	-	-	-	-	-	-	-	-	-	-	-	-	-	-	-	-	-	-	-	-	-	-	-	-	-	-	-	i	-	-	-	-	-	-	-	-	-	-	-	-	i
	ADPr	-	-	-	-	-	-	-	-	-	-	-	-	-	-	-	-	-	-	-	-	-	-	-	-	-	-	-	-	-	-	U	-	-	-	-	U	-	-	-	-	-	-	-	-	-	-	-	-
	bhb	-	-	-	-	-	-	-	-	-	-	-	-	-	-	-	-	-	-	-	-	-	-	-	-	-	-	-	-	-	-	-	-	-	-	U	-	-	-	-	-	-	-	-	-	-	-	-	U
	hib	-	-	-	-	-	-	-	-	-	-	-	-	-	-	-	-	-	-	-	-	-	-	-	-	-	-	-	-	-	-	-	-	-	-	U	-	-	-	-	-	-	-	-	-	-	-	-	-
	but	-	-	-	-	-	-	-	-	-	-	-	-	-	-	-	-	-	-	-	-	-	-	-	-	-	-	-	-	-	-	-	-	-	-	U	-	-	-	-	-	-	-	-	-	-	-	-	-
	cro	-	-	-	-	-	-	-	-	-	-	-	-	-	-	-	-	-	-	-	-	-	-	-	-	-	-	-	-	-	-	-	-	-	-	U	-	-	-	-	-	-	-	-	-	-	-	-	U
	lac	-	-	-	-	-	-	-	-	-	-	-	-	-	-	-	-	-	-	-	-	-	-	-	-	-	-	-	-	-	-	-	-	-	-	U	-	-	-	-	-	-	-	-	-	-	-	-	U
	sum	-	-	-	-	-	-	-	-	-	-	-	-	-	-	-	-	-	-	-	-	-	-	-	-	-	-	-	-	-	-	-	-	-	-	U	-	-	-	-	-	-	-	-	-	-	-	-	-
	ub	-	-	-	-	-	-	-	-	-	-	-	-	-	-	-	-	-	-	-	-	-	-	-	-	-	-	-	-	-	-	-	-	-	-	P	-	-	-	-	-	-	-	-	-	-	-	-	-
Q99879	H2B1M_HUMAN	-	-	-	-	-	-	-	-	-	-	-	-	-	-	-	-	-	-	-	-	-	-	-	-	-	-	-	-	M	P	E	P	-	V	K	S	A	P	-	-	-	-	-	-	-	V	P	K
	AA Residue No.	-	-	-	-	-	-	-	-	-	-	-	-	-	-	-	-	-	-	-	-	-	-	-	-	-	-	-	-	1	2	3	4	-	5	6	7	8	9	-	-	-	-	-	-	-	10	11	12
	Site Location No.	-	-	-	-	-	-	-	-	-	-	-	-	-	-	-	-	-	-	-	-	-	-	-	-	-	-	-	-	0	1	2	3	-	4	5	6	7	8	-	-	-	-	-	-	-	9	10	11
	ph	-	-	-	-	-	-	-	-	-	-	-	-	-	-	-	-	-	-	-	-	-	-	-	-	-	-	-	-	-	-	-	-	-	-	-	P	-	-	-	-	-	-	-	-	-	-	-	-
	N-ac	-	-	-	-	-	-	-	-	-	-	-	-	-	-	-	-	-	-	-	-	-	-	-	-	-	-	-	-	-	U	-	-	-	-	-	-	-	-	-	-	-	-	-	-	-	-	-	-
	ac	-	-	-	-	-	-	-	-	-	-	-	-	-	-	-	-	-	-	-	-	-	-	-	-	-	-	-	-	-	-	-	-	-	-	NUPH	-	-	-	-	-	-	-	-	-	-	-	-	NUP
	me (K)	-	-	-	-	-	-	-	-	-	-	-	-	-	-	-	-	-	-	-	-	-	-	-	-	-	-	-	-	-	-	-	-	-	-	H	-	-	-	-	-	-	-	-	-	-	-	-	-
	me2	-	-	-	-	-	-	-	-	-	-	-	-	-	-	-	-	-	-	-	-	-	-	-	-	-	-	-	-	-	-	-	-	-	-	i	-	-	-	-	-	-	-	-	-	-	-	-	i
	ADPr	-	-	-	-	-	-	-	-	-	-	-	-	-	-	-	-	-	-	-	-	-	-	-	-	-	-	-	-	-	-	U	-	-	-	-	U	-	-	-	-	-	-	-	-	-	-	-	-
	bhb	-	-	-	-	-	-	-	-	-	-	-	-	-	-	-	-	-	-	-	-	-	-	-	-	-	-	-	-	-	-	-	-	-	-	U	-	-	-	-	-	-	-	-	-	-	-	-	U
	hib	-	-	-	-	-	-	-	-	-	-	-	-	-	-	-	-	-	-	-	-	-	-	-	-	-	-	-	-	-	-	-	-	-	-	U	-	-	-	-	-	-	-	-	-	-	-	-	-
	but	-	-	-	-	-	-	-	-	-	-	-	-	-	-	-	-	-	-	-	-	-	-	-	-	-	-	-	-	-	-	-	-	-	-	U	-	-	-	-	-	-	-	-	-	-	-	-	-
	cro	-	-	-	-	-	-	-	-	-	-	-	-	-	-	-	-	-	-	-	-	-	-	-	-	-	-	-	-	-	-	-	-	-	-	U	-	-	-	-	-	-	-	-	-	-	-	-	U
	lac	-	-	-	-	-	-	-	-	-	-	-	-	-	-	-	-	-	-	-	-	-	-	-	-	-	-	-	-	-	-	-	-	-	-	U	-	-	-	-	-	-	-	-	-	-	-	-	U
	sum	-	-	-	-	-	-	-	-	-	-	-	-	-	-	-	-	-	-	-	-	-	-	-	-	-	-	-	-	-	-	-	-	-	-	U	-	-	-	-	-	-	-	-	-	-	-	-	-
	ub	-	-	-	-	-	-	-	-	-	-	-	-	-	-	-	-	-	-	-	-	-	-	-	-	-	-	-	-	-	-	-	-	-	-	P	-	-	-	-	-	-	-	-	-	-	-	-	-
Q99877	H2B1N_HUMAN	-	-	-	-	-	-	-	-	-	-	-	-	-	-	-	-	-	-	-	-	-	-	-	-	-	-	-	-	M	P	E	P	-	S	K	S	A	P	-	-	-	-	-	-	-	A	P	K
	AA Residue No.	-	-	-	-	-	-	-	-	-	-	-	-	-	-	-	-	-	-	-	-	-	-	-	-	-	-	-	-	1	2	3	4	-	5	6	7	8	9	-	-	-	-	-	-	-	10	11	12
	Site Location No.	-	-	-	-	-	-	-	-	-	-	-	-	-	-	-	-	-	-	-	-	-	-	-	-	-	-	-	-	0	1	2	3	-	4	5	6	7	8	-	-	-	-	-	-	-	9	10	11
	ph	-	-	-	-	-	-	-	-	-	-	-	-	-	-	-	-	-	-	-	-	-	-	-	-	-	-	-	-	-	-	-	-	-	i	-	i	-	-	-	-	-	-	-	-	-	-	-	-
	N-ac	-	-	-	-	-	-	-	-	-	-	-	-	-	-	-	-	-	-	-	-	-	-	-	-	-	-	-	-	-	U	-	-	-	-	-	-	-	-	-	-	-	-	-	-	-	-	-	-
	ac	-	-	-	-	-	-	-	-	-	-	-	-	-	-	-	-	-	-	-	-	-	-	-	-	-	-	-	-	-	-	-	-	-	-	NUPH	-	-	-	-	-	-	-	-	-	-	-	-	NUP
	me (K)	-	-	-	-	-	-	-	-	-	-	-	-	-	-	-	-	-	-	-	-	-	-	-	-	-	-	-	-	-	-	-	-	-	-	H	-	-	-	-	-	-	-	-	-	-	-	-	-
	me2	-	-	-	-	-	-	-	-	-	-	-	-	-	-	-	-	-	-	-	-	-	-	-	-	-	-	-	-	-	-	-	-	-	-	i	-	-	-	-	-	-	-	-	-	-	-	-	i
	ADPr	-	-	-	-	-	-	-	-	-	-	-	-	-	-	-	-	-	-	-	-	-	-	-	-	-	-	-	-	-	-	U	-	-	-	-	U	-	-	-	-	-	-	-	-	-	-	-	-
	bhb	-	-	-	-	-	-	-	-	-	-	-	-	-	-	-	-	-	-	-	-	-	-	-	-	-	-	-	-	-	-	-	-	-	-	U	-	-	-	-	-	-	-	-	-	-	-	-	U
	hib	-	-	-	-	-	-	-	-	-	-	-	-	-	-	-	-	-	-	-	-	-	-	-	-	-	-	-	-	-	-	-	-	-	-	U	-	-	-	-	-	-	-	-	-	-	-	-	-
	but	-	-	-	-	-	-	-	-	-	-	-	-	-	-	-	-	-	-	-	-	-	-	-	-	-	-	-	-	-	-	-	-	-	-	U	-	-	-	-	-	-	-	-	-	-	-	-	-
	cro	-	-	-	-	-	-	-	-	-	-	-	-	-	-	-	-	-	-	-	-	-	-	-	-	-	-	-	-	-	-	-	-	-	-	U	-	-	-	-	-	-	-	-	-	-	-	-	U
	lac	-	-	-	-	-	-	-	-	-	-	-	-	-	-	-	-	-	-	-	-	-	-	-	-	-	-	-	-	-	-	-	-	-	-	U	-	-	-	-	-	-	-	-	-	-	-	-	U
	sum	-	-	-	-	-	-	-	-	-	-	-	-	-	-	-	-	-	-	-	-	-	-	-	-	-	-	-	-	-	-	-	-	-	-	U	-	-	-	-	-	-	-	-	-	-	-	-	-
	ub	-	-	-	-	-	-	-	-	-	-	-	-	-	-	-	-	-	-	-	-	-	-	-	-	-	-	-	-	-	-	-	-	-	-	P	-	-	-	-	-	-	-	-	-	-	-	-	-
P23527	H2B1O_HUMAN	-	-	-	-	-	-	-	-	-	-	-	-	-	-	-	-	-	-	-	-	-	-	-	-	-	-	-	-	M	P	D	P	-	A	K	S	A	P	-	-	-	-	-	-	-	A	P	K
	AA Residue No.	-	-	-	-	-	-	-	-	-	-	-	-	-	-	-	-	-	-	-	-	-	-	-	-	-	-	-	-	1	2	3	4	-	5	6	7	8	9	-	-	-	-	-	-	-	10	11	12
	Site Location No.	-	-	-	-	-	-	-	-	-	-	-	-	-	-	-	-	-	-	-	-	-	-	-	-	-	-	-	-	0	1	2	3	-	4	5	6	7	8	-	-	-	-	-	-	-	9	10	11
	ph	-	-	-	-	-	-	-	-	-	-	-	-	-	-	-	-	-	-	-	-	-	-	-	-	-	-	-	-	-	-	-	-	-	-	-	i	-	-	-	-	-	-	-	-	-	-	-	-
	N-ac	-	-	-	-	-	-	-	-	-	-	-	-	-	-	-	-	-	-	-	-	-	-	-	-	-	-	-	-	-	U	-	-	-	-	-	-	-	-	-	-	-	-	-	-	-	-	-	-
	ac	-	-	-	-	-	-	-	-	-	-	-	-	-	-	-	-	-	-	-	-	-	-	-	-	-	-	-	-	-	-	-	-	-	-	NUPH	-	-	-	-	-	-	-	-	-	-	-	-	NUP
	me (K)	-	-	-	-	-	-	-	-	-	-	-	-	-	-	-	-	-	-	-	-	-	-	-	-	-	-	-	-	-	-	-	-	-	-	H	-	-	-	-	-	-	-	-	-	-	-	-	-
	me2	-	-	-	-	-	-	-	-	-	-	-	-	-	-	-	-	-	-	-	-	-	-	-	-	-	-	-	-	-	-	-	-	-	-	i	-	-	-	-	-	-	-	-	-	-	-	-	i
	ADPr	-	-	-	-	-	-	-	-	-	-	-	-	-	-	-	-	-	-	-	-	-	-	-	-	-	-	-	-	-	-	-	-	-	-	-	U	-	-	-	-	-	-	-	-	-	-	-	-
	bhb	-	-	-	-	-	-	-	-	-	-	-	-	-	-	-	-	-	-	-	-	-	-	-	-	-	-	-	-	-	-	-	-	-	-	U	-	-	-	-	-	-	-	-	-	-	-	-	U
	hib	-	-	-	-	-	-	-	-	-	-	-	-	-	-	-	-	-	-	-	-	-	-	-	-	-	-	-	-	-	-	-	-	-	-	U	-	-	-	-	-	-	-	-	-	-	-	-	-
	but	-	-	-	-	-	-	-	-	-	-	-	-	-	-	-	-	-	-	-	-	-	-	-	-	-	-	-	-	-	-	-	-	-	-	U	-	-	-	-	-	-	-	-	-	-	-	-	-
	cro	-	-	-	-	-	-	-	-	-	-	-	-	-	-	-	-	-	-	-	-	-	-	-	-	-	-	-	-	-	-	-	-	-	-	U	-	-	-	-	-	-	-	-	-	-	-	-	U
	lac	-	-	-	-	-	-	-	-	-	-	-	-	-	-	-	-	-	-	-	-	-	-	-	-	-	-	-	-	-	-	-	-	-	-	U	-	-	-	-	-	-	-	-	-	-	-	-	U
	sum	-	-	-	-	-	-	-	-	-	-	-	-	-	-	-	-	-	-	-	-	-	-	-	-	-	-	-	-	-	-	-	-	-	-	U	-	-	-	-	-	-	-	-	-	-	-	-	-
	ub	-	-	-	-	-	-	-	-	-	-	-	-	-	-	-	-	-	-	-	-	-	-	-	-	-	-	-	-	-	-	-	-	-	-	P	-	-	-	-	-	-	-	-	-	-	-	-	-
Q6DN03	H2B2C_HUMAN	-	-	-	-	-	-	-	-	-	-	-	-	-	-	-	-	-	-	-	-	-	-	-	-	-	-	-	-	M	P	E	P	-	A	K	F	A	P	-	-	-	-	-	-	-	A	P	K
	AA Residue No.	-	-	-	-	-	-	-	-	-	-	-	-	-	-	-	-	-	-	-	-	-	-	-	-	-	-	-	-	1	2	3	4	-	5	6	7	8	9	-	-	-	-	-	-	-	10	11	12
	Site Location No.	-	-	-	-	-	-	-	-	-	-	-	-	-	-	-	-	-	-	-	-	-	-	-	-	-	-	-	-	0	1	2	3	-	4	5	6	7	8	-	-	-	-	-	-	-	9	10	11
	N-ac	-	-	-	-	-	-	-	-	-	-	-	-	-	-	-	-	-	-	-	-	-	-	-	-	-	-	-	-	-	U	-	-	-	-	-	-	-	-	-	-	-	-	-	-	-	-	-	-
	ac	-	-	-	-	-	-	-	-	-	-	-	-	-	-	-	-	-	-	-	-	-	-	-	-	-	-	-	-	-	-	-	-	-	-	NUH	-	-	-	-	-	-	-	-	-	-	-	-	U
	me (K)	-	-	-	-	-	-	-	-	-	-	-	-	-	-	-	-	-	-	-	-	-	-	-	-	-	-	-	-	-	-	-	-	-	-	H	-	-	-	-	-	-	-	-	-	-	-	-	-
	me2	-	-	-	-	-	-	-	-	-	-	-	-	-	-	-	-	-	-	-	-	-	-	-	-	-	-	-	-	-	-	-	-	-	-	i	-	-	-	-	-	-	-	-	-	-	-	-	i
	ADPr	-	-	-	-	-	-	-	-	-	-	-	-	-	-	-	-	-	-	-	-	-	-	-	-	-	-	-	-	-	-	i	-	-	-	-	-	-	-	-	-	-	-	-	-	-	-	-	-
	bhb	-	-	-	-	-	-	-	-	-	-	-	-	-	-	-	-	-	-	-	-	-	-	-	-	-	-	-	-	-	-	-	-	-	-	U	-	-	-	-	-	-	-	-	-	-	-	-	U
	hib	-	-	-	-	-	-	-	-	-	-	-	-	-	-	-	-	-	-	-	-	-	-	-	-	-	-	-	-	-	-	-	-	-	-	U	-	-	-	-	-	-	-	-	-	-	-	-	-
	but	-	-	-	-	-	-	-	-	-	-	-	-	-	-	-	-	-	-	-	-	-	-	-	-	-	-	-	-	-	-	-	-	-	-	U	-	-	-	-	-	-	-	-	-	-	-	-	-
	cro	-	-	-	-	-	-	-	-	-	-	-	-	-	-	-	-	-	-	-	-	-	-	-	-	-	-	-	-	-	-	-	-	-	-	U	-	-	-	-	-	-	-	-	-	-	-	-	U
	lac	-	-	-	-	-	-	-	-	-	-	-	-	-	-	-	-	-	-	-	-	-	-	-	-	-	-	-	-	-	-	-	-	-	-	U	-	-	-	-	-	-	-	-	-	-	-	-	U
	sum	-	-	-	-	-	-	-	-	-	-	-	-	-	-	-	-	-	-	-	-	-	-	-	-	-	-	-	-	-	-	-	-	-	-	U	-	-	-	-	-	-	-	-	-	-	-	-	-
	ub	-	-	-	-	-	-	-	-	-	-	-	-	-	-	-	-	-	-	-	-	-	-	-	-	-	-	-	-	-	-	-	-	-	-	i	-	-	-	-	-	-	-	-	-	-	-	-	-
Q6DRA6	H2B2D_HUMAN	-	-	-	-	-	-	-	-	-	-	-	-	-	-	-	-	-	-	-	-	-	-	-	-	-	-	-	-	M	P	E	P	-	A	K	F	A	P	-	-	-	-	-	-	-	A	P	K
	AA Residue No.	-	-	-	-	-	-	-	-	-	-	-	-	-	-	-	-	-	-	-	-	-	-	-	-	-	-	-	-	1	2	3	4	-	5	6	7	8	9	-	-	-	-	-	-	-	10	11	12
	Site Location No.	-	-	-	-	-	-	-	-	-	-	-	-	-	-	-	-	-	-	-	-	-	-	-	-	-	-	-	-	0	1	2	3	-	4	5	6	7	8	-	-	-	-	-	-	-	9	10	11
	N-ac	-	-	-	-	-	-	-	-	-	-	-	-	-	-	-	-	-	-	-	-	-	-	-	-	-	-	-	-	-	U	-	-	-	-	-	-	-	-	-	-	-	-	-	-	-	-	-	-
	ac	-	-	-	-	-	-	-	-	-	-	-	-	-	-	-	-	-	-	-	-	-	-	-	-	-	-	-	-	-	-	-	-	-	-	NUH	-	-	-	-	-	-	-	-	-	-	-	-	U
	me (K)	-	-	-	-	-	-	-	-	-	-	-	-	-	-	-	-	-	-	-	-	-	-	-	-	-	-	-	-	-	-	-	-	-	-	H	-	-	-	-	-	-	-	-	-	-	-	-	-
	me2	-	-	-	-	-	-	-	-	-	-	-	-	-	-	-	-	-	-	-	-	-	-	-	-	-	-	-	-	-	-	-	-	-	-	i	-	-	-	-	-	-	-	-	-	-	-	-	i
	ADPr	-	-	-	-	-	-	-	-	-	-	-	-	-	-	-	-	-	-	-	-	-	-	-	-	-	-	-	-	-	-	i	-	-	-	-	-	-	-	-	-	-	-	-	-	-	-	-	-
	bhb	-	-	-	-	-	-	-	-	-	-	-	-	-	-	-	-	-	-	-	-	-	-	-	-	-	-	-	-	-	-	-	-	-	-	U	-	-	-	-	-	-	-	-	-	-	-	-	U
	hib	-	-	-	-	-	-	-	-	-	-	-	-	-	-	-	-	-	-	-	-	-	-	-	-	-	-	-	-	-	-	-	-	-	-	U	-	-	-	-	-	-	-	-	-	-	-	-	-
	but	-	-	-	-	-	-	-	-	-	-	-	-	-	-	-	-	-	-	-	-	-	-	-	-	-	-	-	-	-	-	-	-	-	-	U	-	-	-	-	-	-	-	-	-	-	-	-	-
	cro	-	-	-	-	-	-	-	-	-	-	-	-	-	-	-	-	-	-	-	-	-	-	-	-	-	-	-	-	-	-	-	-	-	-	U	-	-	-	-	-	-	-	-	-	-	-	-	U
	lac	-	-	-	-	-	-	-	-	-	-	-	-	-	-	-	-	-	-	-	-	-	-	-	-	-	-	-	-	-	-	-	-	-	-	U	-	-	-	-	-	-	-	-	-	-	-	-	U
	sum	-	-	-	-	-	-	-	-	-	-	-	-	-	-	-	-	-	-	-	-	-	-	-	-	-	-	-	-	-	-	-	-	-	-	U	-	-	-	-	-	-	-	-	-	-	-	-	-
	ub	-	-	-	-	-	-	-	-	-	-	-	-	-	-	-	-	-	-	-	-	-	-	-	-	-	-	-	-	-	-	-	-	-	-	i	-	-	-	-	-	-	-	-	-	-	-	-	-
Q16778	H2B2E_HUMAN	-	-	-	-	-	-	-	-	-	-	-	-	-	-	-	-	-	-	-	-	-	-	-	-	-	-	-	-	M	P	E	P	-	A	K	S	A	P	-	-	-	-	-	-	-	A	P	K
	AA Residue No.	-	-	-	-	-	-	-	-	-	-	-	-	-	-	-	-	-	-	-	-	-	-	-	-	-	-	-	-	1	2	3	4	-	5	6	7	8	9	-	-	-	-	-	-	-	10	11	12
	Site Location No.	-	-	-	-	-	-	-	-	-	-	-	-	-	-	-	-	-	-	-	-	-	-	-	-	-	-	-	-	0	1	2	3	-	4	5	6	7	8	-	-	-	-	-	-	-	9	10	11
	ph	-	-	-	-	-	-	-	-	-	-	-	-	-	-	-	-	-	-	-	-	-	-	-	-	-	-	-	-	-	-	-	-	-	-	-	P	-	-	-	-	-	-	-	-	-	-	-	-
	N-ac	-	-	-	-	-	-	-	-	-	-	-	-	-	-	-	-	-	-	-	-	-	-	-	-	-	-	-	-	-	U	-	-	-	-	-	-	-	-	-	-	-	-	-	-	-	-	-	-
	ac	-	-	-	-	-	-	-	-	-	-	-	-	-	-	-	-	-	-	-	-	-	-	-	-	-	-	-	-	-	-	-	-	-	-	NUPH	-	-	-	-	-	-	-	-	-	-	-	-	NUP
	me (K)	-	-	-	-	-	-	-	-	-	-	-	-	-	-	-	-	-	-	-	-	-	-	-	-	-	-	-	-	-	-	-	-	-	-	PH	-	-	-	-	-	-	-	-	-	-	-	-	-
	me2	-	-	-	-	-	-	-	-	-	-	-	-	-	-	-	-	-	-	-	-	-	-	-	-	-	-	-	-	-	-	-	-	-	-	i	-	-	-	-	-	-	-	-	-	-	-	-	i
	ADPr	-	-	-	-	-	-	-	-	-	-	-	-	-	-	-	-	-	-	-	-	-	-	-	-	-	-	-	-	-	-	U	-	-	-	-	U	-	-	-	-	-	-	-	-	-	-	-	-
	bhb	-	-	-	-	-	-	-	-	-	-	-	-	-	-	-	-	-	-	-	-	-	-	-	-	-	-	-	-	-	-	-	-	-	-	U	-	-	-	-	-	-	-	-	-	-	-	-	U
	hib	-	-	-	-	-	-	-	-	-	-	-	-	-	-	-	-	-	-	-	-	-	-	-	-	-	-	-	-	-	-	-	-	-	-	U	-	-	-	-	-	-	-	-	-	-	-	-	-
	but	-	-	-	-	-	-	-	-	-	-	-	-	-	-	-	-	-	-	-	-	-	-	-	-	-	-	-	-	-	-	-	-	-	-	U	-	-	-	-	-	-	-	-	-	-	-	-	-
	cro	-	-	-	-	-	-	-	-	-	-	-	-	-	-	-	-	-	-	-	-	-	-	-	-	-	-	-	-	-	-	-	-	-	-	U	-	-	-	-	-	-	-	-	-	-	-	-	U
	lac	-	-	-	-	-	-	-	-	-	-	-	-	-	-	-	-	-	-	-	-	-	-	-	-	-	-	-	-	-	-	-	-	-	-	U	-	-	-	-	-	-	-	-	-	-	-	-	U
	sum	-	-	-	-	-	-	-	-	-	-	-	-	-	-	-	-	-	-	-	-	-	-	-	-	-	-	-	-	-	-	-	-	-	-	U	-	-	-	-	-	-	-	-	-	-	-	-	-
	ub	-	-	-	-	-	-	-	-	-	-	-	-	-	-	-	-	-	-	-	-	-	-	-	-	-	-	-	-	-	-	-	-	-	-	P	-	-	-	-	-	-	-	-	-	-	-	-	-
Q5QNW6	H2B2F_HUMAN	-	-	-	-	-	-	-	-	-	-	-	-	-	-	-	-	-	-	-	-	-	-	-	-	-	-	-	-	M	P	D	P	-	A	K	S	A	P	-	-	-	-	-	-	-	A	P	K
	AA Residue No.	-	-	-	-	-	-	-	-	-	-	-	-	-	-	-	-	-	-	-	-	-	-	-	-	-	-	-	-	1	2	3	4	-	5	6	7	8	9	-	-	-	-	-	-	-	10	11	12
	Site Location No.	-	-	-	-	-	-	-	-	-	-	-	-	-	-	-	-	-	-	-	-	-	-	-	-	-	-	-	-	0	1	2	3	-	4	5	6	7	8	-	-	-	-	-	-	-	9	10	11
	ph	-	-	-	-	-	-	-	-	-	-	-	-	-	-	-	-	-	-	-	-	-	-	-	-	-	-	-	-	-	-	-	-	-	-	-	P	-	-	-	-	-	-	-	-	-	-	-	-
	N-ac	-	-	-	-	-	-	-	-	-	-	-	-	-	-	-	-	-	-	-	-	-	-	-	-	-	-	-	-	-	U	-	-	-	-	-	-	-	-	-	-	-	-	-	-	-	-	-	-
	ac	-	-	-	-	-	-	-	-	-	-	-	-	-	-	-	-	-	-	-	-	-	-	-	-	-	-	-	-	-	-	-	-	-	-	NUPH	-	-	-	-	-	-	-	-	-	-	-	-	NUP
	me (K)	-	-	-	-	-	-	-	-	-	-	-	-	-	-	-	-	-	-	-	-	-	-	-	-	-	-	-	-	-	-	-	-	-	-	H	-	-	-	-	-	-	-	-	-	-	-	-	-
	me2	-	-	-	-	-	-	-	-	-	-	-	-	-	-	-	-	-	-	-	-	-	-	-	-	-	-	-	-	-	-	-	-	-	-	i	-	-	-	-	-	-	-	-	-	-	-	-	i
	ADPr	-	-	-	-	-	-	-	-	-	-	-	-	-	-	-	-	-	-	-	-	-	-	-	-	-	-	-	-	-	-	-	-	-	-	-	U	-	-	-	-	-	-	-	-	-	-	-	-
	bhb	-	-	-	-	-	-	-	-	-	-	-	-	-	-	-	-	-	-	-	-	-	-	-	-	-	-	-	-	-	-	-	-	-	-	U	-	-	-	-	-	-	-	-	-	-	-	-	U
	hib	-	-	-	-	-	-	-	-	-	-	-	-	-	-	-	-	-	-	-	-	-	-	-	-	-	-	-	-	-	-	-	-	-	-	U	-	-	-	-	-	-	-	-	-	-	-	-	-
	but	-	-	-	-	-	-	-	-	-	-	-	-	-	-	-	-	-	-	-	-	-	-	-	-	-	-	-	-	-	-	-	-	-	-	U	-	-	-	-	-	-	-	-	-	-	-	-	-
	cro	-	-	-	-	-	-	-	-	-	-	-	-	-	-	-	-	-	-	-	-	-	-	-	-	-	-	-	-	-	-	-	-	-	-	U	-	-	-	-	-	-	-	-	-	-	-	-	U
	lac	-	-	-	-	-	-	-	-	-	-	-	-	-	-	-	-	-	-	-	-	-	-	-	-	-	-	-	-	-	-	-	-	-	-	U	-	-	-	-	-	-	-	-	-	-	-	-	U
	sum	-	-	-	-	-	-	-	-	-	-	-	-	-	-	-	-	-	-	-	-	-	-	-	-	-	-	-	-	-	-	-	-	-	-	U	-	-	-	-	-	-	-	-	-	-	-	-	-
	ub	-	-	-	-	-	-	-	-	-	-	-	-	-	-	-	-	-	-	-	-	-	-	-	-	-	-	-	-	-	-	-	-	-	-	P	-	-	-	-	-	-	-	-	-	-	-	-	-
Q8N257	H2B3B_HUMAN	-	-	-	-	-	-	-	-	-	-	-	-	-	-	-	-	-	-	-	-	-	-	-	-	-	-	-	-	M	P	D	P	-	S	K	S	A	P	-	-	-	-	-	-	-	A	P	K
	AA Residue No.	-	-	-	-	-	-	-	-	-	-	-	-	-	-	-	-	-	-	-	-	-	-	-	-	-	-	-	-	1	2	3	4	-	5	6	7	8	9	-	-	-	-	-	-	-	10	11	12
	Site Location No.	-	-	-	-	-	-	-	-	-	-	-	-	-	-	-	-	-	-	-	-	-	-	-	-	-	-	-	-	0	1	2	3	-	4	5	6	7	8	-	-	-	-	-	-	-	9	10	11
	ph	-	-	-	-	-	-	-	-	-	-	-	-	-	-	-	-	-	-	-	-	-	-	-	-	-	-	-	-	-	-	-	-	-	NP	-	i	-	-	-	-	-	-	-	-	-	-	-	-
	N-ac	-	-	-	-	-	-	-	-	-	-	-	-	-	-	-	-	-	-	-	-	-	-	-	-	-	-	-	-	-	U	-	-	-	-	-	-	-	-	-	-	-	-	-	-	-	-	-	-
	ac	-	-	-	-	-	-	-	-	-	-	-	-	-	-	-	-	-	-	-	-	-	-	-	-	-	-	-	-	-	-	-	-	-	-	NUPH	-	-	-	-	-	-	-	-	-	-	-	-	NUP
	me (K)	-	-	-	-	-	-	-	-	-	-	-	-	-	-	-	-	-	-	-	-	-	-	-	-	-	-	-	-	-	-	-	-	-	-	H	-	-	-	-	-	-	-	-	-	-	-	-	-
	me2	-	-	-	-	-	-	-	-	-	-	-	-	-	-	-	-	-	-	-	-	-	-	-	-	-	-	-	-	-	-	-	-	-	-	i	-	-	-	-	-	-	-	-	-	-	-	-	i
	ADPr	-	-	-	-	-	-	-	-	-	-	-	-	-	-	-	-	-	-	-	-	-	-	-	-	-	-	-	-	-	-	-	-	-	-	-	U	-	-	-	-	-	-	-	-	-	-	-	-
	bhb	-	-	-	-	-	-	-	-	-	-	-	-	-	-	-	-	-	-	-	-	-	-	-	-	-	-	-	-	-	-	-	-	-	-	U	-	-	-	-	-	-	-	-	-	-	-	-	U
	hib	-	-	-	-	-	-	-	-	-	-	-	-	-	-	-	-	-	-	-	-	-	-	-	-	-	-	-	-	-	-	-	-	-	-	U	-	-	-	-	-	-	-	-	-	-	-	-	-
	but	-	-	-	-	-	-	-	-	-	-	-	-	-	-	-	-	-	-	-	-	-	-	-	-	-	-	-	-	-	-	-	-	-	-	U	-	-	-	-	-	-	-	-	-	-	-	-	-
	cro	-	-	-	-	-	-	-	-	-	-	-	-	-	-	-	-	-	-	-	-	-	-	-	-	-	-	-	-	-	-	-	-	-	-	U	-	-	-	-	-	-	-	-	-	-	-	-	U
	lac	-	-	-	-	-	-	-	-	-	-	-	-	-	-	-	-	-	-	-	-	-	-	-	-	-	-	-	-	-	-	-	-	-	-	U	-	-	-	-	-	-	-	-	-	-	-	-	U
	sum	-	-	-	-	-	-	-	-	-	-	-	-	-	-	-	-	-	-	-	-	-	-	-	-	-	-	-	-	-	-	-	-	-	-	U	-	-	-	-	-	-	-	-	-	-	-	-	-
	ub	-	-	-	-	-	-	-	-	-	-	-	-	-	-	-	-	-	-	-	-	-	-	-	-	-	-	-	-	-	-	-	-	-	-	P	-	-	-	-	-	-	-	-	-	-	-	-	-
P57053	H2BFS_HUMAN	-	-	-	-	-	-	-	-	-	-	-	-	-	-	-	-	-	-	-	-	-	-	-	-	-	-	-	-	M	P	E	P	-	A	K	S	A	P	-	-	-	-	-	-	-	A	P	K
	AA Residue No.	-	-	-	-	-	-	-	-	-	-	-	-	-	-	-	-	-	-	-	-	-	-	-	-	-	-	-	-	1	2	3	4	-	5	6	7	8	9	-	-	-	-	-	-	-	10	11	12
	Site Location No.	-	-	-	-	-	-	-	-	-	-	-	-	-	-	-	-	-	-	-	-	-	-	-	-	-	-	-	-	0	1	2	3	-	4	5	6	7	8	-	-	-	-	-	-	-	9	10	11
	ph	-	-	-	-	-	-	-	-	-	-	-	-	-	-	-	-	-	-	-	-	-	-	-	-	-	-	-	-	-	-	-	-	-	-	-	i	-	-	-	-	-	-	-	-	-	-	-	-
	N-ac	-	-	-	-	-	-	-	-	-	-	-	-	-	-	-	-	-	-	-	-	-	-	-	-	-	-	-	-	-	U	-	-	-	-	-	-	-	-	-	-	-	-	-	-	-	-	-	-
	ac	-	-	-	-	-	-	-	-	-	-	-	-	-	-	-	-	-	-	-	-	-	-	-	-	-	-	-	-	-	-	-	-	-	-	NUPH	-	-	-	-	-	-	-	-	-	-	-	-	NUP
	me (K)	-	-	-	-	-	-	-	-	-	-	-	-	-	-	-	-	-	-	-	-	-	-	-	-	-	-	-	-	-	-	-	-	-	-	PH	-	-	-	-	-	-	-	-	-	-	-	-	-
	me2	-	-	-	-	-	-	-	-	-	-	-	-	-	-	-	-	-	-	-	-	-	-	-	-	-	-	-	-	-	-	-	-	-	-	i	-	-	-	-	-	-	-	-	-	-	-	-	i
	ADPr	-	-	-	-	-	-	-	-	-	-	-	-	-	-	-	-	-	-	-	-	-	-	-	-	-	-	-	-	-	-	U	-	-	-	-	U	-	-	-	-	-	-	-	-	-	-	-	-
	bhb	-	-	-	-	-	-	-	-	-	-	-	-	-	-	-	-	-	-	-	-	-	-	-	-	-	-	-	-	-	-	-	-	-	-	U	-	-	-	-	-	-	-	-	-	-	-	-	U
	hib	-	-	-	-	-	-	-	-	-	-	-	-	-	-	-	-	-	-	-	-	-	-	-	-	-	-	-	-	-	-	-	-	-	-	U	-	-	-	-	-	-	-	-	-	-	-	-	-
	but	-	-	-	-	-	-	-	-	-	-	-	-	-	-	-	-	-	-	-	-	-	-	-	-	-	-	-	-	-	-	-	-	-	-	U	-	-	-	-	-	-	-	-	-	-	-	-	-
	cro	-	-	-	-	-	-	-	-	-	-	-	-	-	-	-	-	-	-	-	-	-	-	-	-	-	-	-	-	-	-	-	-	-	-	U	-	-	-	-	-	-	-	-	-	-	-	-	U
	lac	-	-	-	-	-	-	-	-	-	-	-	-	-	-	-	-	-	-	-	-	-	-	-	-	-	-	-	-	-	-	-	-	-	-	U	-	-	-	-	-	-	-	-	-	-	-	-	U
	sum	-	-	-	-	-	-	-	-	-	-	-	-	-	-	-	-	-	-	-	-	-	-	-	-	-	-	-	-	-	-	-	-	-	-	U	-	-	-	-	-	-	-	-	-	-	-	-	-
	ub	-	-	-	-	-	-	-	-	-	-	-	-	-	-	-	-	-	-	-	-	-	-	-	-	-	-	-	-	-	-	-	-	-	-	P	-	-	-	-	-	-	-	-	-	-	-	-	-
A0A2R8Y619	H2BK1_HUMAN	-	-	-	-	-	-	-	-	-	-	-	-	-	-	-	-	-	-	-	-	-	-	-	-	-	-	-	-	-	-	-	M	S	A	E	Y	G	Q	-	-	-	-	-	-	-	R	Q	Q
	AA Residue No.	-	-	-	-	-	-	-	-	-	-	-	-	-	-	-	-	-	-	-	-	-	-	-	-	-	-	-	-	-	-	-	1	2	3	4	5	6	7	-	-	-	-	-	-	-	8	9	10
	Site Location No.	-	-	-	-	-	-	-	-	-	-	-	-	-	-	-	-	-	-	-	-	-	-	-	-	-	-	-	-	-	-	-	0	1	2	3	4	5	6	-	-	-	-	-	-	-	7	8	9
P0DW85	H2BN1_HUMAN	-	-	-	-	-	-	-	-	-	-	-	-	-	-	-	-	-	-	-	-	-	-	-	-	-	M	Y	F	I	C	L	N	D	L	R	F	P	K	N	K	T	E	L	Y	F	P	V	K
	AA Residue No.	-	-	-	-	-	-	-	-	-	-	-	-	-	-	-	-	-	-	-	-	-	-	-	-	-	1	2	3	4	5	6	7	8	9	10	11	12	13	14	15	16	17	18	19	20	21	22	23
	Site Location No.	-	-	-	-	-	-	-	-	-	-	-	-	-	-	-	-	-	-	-	-	-	-	-	-	-	0	1	2	3	4	5	6	7	8	9	10	11	12	13	14	15	16	17	18	19	20	21	22
P0C1H6	H2BFM_HUMAN	-	-	-	-	-	-	-	-	-	-	-	-	-	-	-	-	-	-	-	-	-	-	M	A	A	A	S	A	M	A	E	A	S	S	E	T	T	S	E	E	G	Q	S	I	Q	E	P	K
	AA Residue No.	-	-	-	-	-	-	-	-	-	-	-	-	-	-	-	-	-	-	-	-	-	-	1	2	3	4	5	6	7	8	9	10	11	12	13	14	15	16	17	18	19	20	21	22	23	24	25	26
	Site Location No.	-	-	-	-	-	-	-	-	-	-	-	-	-	-	-	-	-	-	-	-	-	-	0	1	2	3	4	5	6	7	8	9	10	11	12	13	14	15	16	17	18	19	20	21	22	23	24	25
	ph	-	-	-	-	-	-	-	-	-	-	-	-	-	-	-	-	-	-	-	-	-	-	-	-	-	-	-	-	-	-	-	-	-	-	-	-	-	-	-	-	-	-	-	-	-	-	-	-
Q7Z2G1	H2BWT_HUMAN	M	L	R	T	E	V	P	R	L	P	R	S	T	T	A	I	V	W	S	C	H	L	M	A	T	A	S	A	M	A	G	P	S	S	E	T	T	S	E	E	Q	L	I	T	Q	E	P	K
	AA Residue No.	1	2	3	4	5	6	7	8	9	10	11	12	13	14	15	16	17	18	19	20	21	22	23	24	25	26	27	28	29	30	31	32	33	34	35	36	37	38	39	40	41	42	43	44	45	46	47	48
	Site Location No.	0	1	2	3	4	5	6	7	8	9	10	11	12	13	14	15	16	17	18	19	20	21	22	23	24	25	26	27	28	29	30	31	32	33	34	35	36	37	38	39	40	41	42	43	44	45	46	47
	ph	-	-	-	-	-	-	-	-	-	-	-	-	-	-	-	-	-	-	-	-	-	-	-	-	-	-	-	-	-	-	-	-	-	-	-	-	-	-	-	-	-	-	-	-	-	-	-	-
UniProt Accession
Q96A08	H2B1A_HUMAN	-	F	K	K	A	V	V	K	T	Q	K	K	E	G	K	K	R	K	R	T	R	K	E	S	Y	S	I	Y	I	Y	K	V	L	K	Q	V	H	P	D	T	G	I	S	S	K	A	M	S
	AA Residue No.	-	16	17	18	19	20	21	22	23	24	25	26	27	28	29	30	31	32	33	34	35	36	37	38	39	40	41	42	43	44	45	46	47	48	49	50	51	52	53	54	55	56	57	58	59	60	61	62
	Site Location No.	-	15	16	17	18	19	20	21	22	23	24	25	26	27	28	29	30	31	32	33	34	35	36	37	38	39	40	41	42	43	44	45	46	47	48	49	50	51	52	53	54	55	56	57	58	59	60	61
	ph	-	-	-	-	-	-	-	-	-	-	-	-	-	-	-	-	-	-	-	i	-	-	-	U	i	i	-	P	-	i	-	-	-	-	-	-	-	-	-	i	-	-	NP	P	-	-	-	-
	ac	-	-	NUP	UP	-	-	-	NUP	-	-	UP	i	-	-	-	i	-	-	-	-	-	P	-	-	-	-	-	-	-	-	i	-	-	P	-	-	-	-	-	-	-	-	-	-	P	-	-	-
	me (K)	-	-	-	-	-	-	-	-	-	-	-	-	-	-	-	-	-	-	-	-	-	-	-	-	-	-	-	-	-	-	-	-	-	U	-	-	-	-	-	-	-	-	-	-	-	-	-	-
	me2	-	-	-	-	-	-	-	-	-	-	i	-	-	-	-	-	-	-	-	-	-	-	-	-	-	-	-	-	-	-	-	-	-	i	-	-	-	-	-	-	-	-	-	-	U	-	-	-
	me3	-	-	i	-	-	-	-	-	-	-	i	-	-	-	-	-	-	-	-	-	-	-	-	-	-	-	-	-	-	-	i	-	-	-	-	-	-	-	-	-	-	-	-	-	-	-	-	-
	O-GlcNAc	-	-	-	-	-	-	-	-	-	-	-	-	-	-	-	-	-	-	-	-	-	-	-	i	-	-	-	-	-	-	-	-	-	-	-	-	-	-	-	-	-	-	-	-	-	-	-	-
	ox	-	-	-	-	-	-	-	-	-	-	-	-	-	-	-	-	-	-	-	-	-	-	-	-	-	-	-	-	-	-	-	-	-	-	-	-	-	-	-	-	-	-	-	-	-	-	M	-
	PAR	-	-	-	-	-	-	-	-	-	-	-	-	-	-	-	-	-	i	-	-	-	-	-	-	-	-	-	-	-	-	-	-	-	-	-	-	-	-	-	-	-	-	-	-	-	-	-	-
	PAR	-	-	-	-	-	-	-	-	-	-	-	-	-	-	-	-	-	-	-	-	-	-	i	-	-	-	-	-	-	-	-	-	-	-	-	-	-	-	-	-	-	-	-	-	-	-	-	-
	bhb	-	-	-	i	-	-	-	i	-	-	-	-	-	-	-	-	-	-	-	-	-	i	-	-	-	-	-	-	-	-	-	-	-	-	-	-	-	-	-	-	-	-	-	-	-	-	-	-
	hib	-	-	-	-	-	-	-	i	-	-	i	i	-	-	-	-	-	-	-	-	-	i	-	-	-	-	-	-	-	-	i	-	-	i	-	-	-	-	-	-	-	-	-	-	i	-	-	-
	but	-	-	-	-	-	-	-	i	-	-	-	-	-	-	-	-	-	-	-	-	-	-	-	-	-	-	-	-	-	-	-	-	-	-	-	-	-	-	-	-	-	-	-	-	-	-	-	-
	cro	-	-	U	U	-	-	-	U	-	-	U	-	-	-	-	-	-	-	-	-	-	U	-	-	-	-	-	-	-	-	-	-	-	-	-	-	-	-	-	-	-	-	-	-	-	-	-	-
	glu	-	-	-	i	-	-	-	-	-	-	-	-	-	-	-	-	-	-	-	-	-	i	-	-	-	-	-	-	-	-	i	-	-	i	-	-	-	-	-	-	-	-	-	-	-	-	-	-
	lac	-	-	U	U	-	-	-	U	-	-	U	-	-	-	-	-	-	-	-	-	-	-	-	-	-	-	-	-	-	-	U	-	-	-	-	-	-	-	-	-	-	-	-	-	-	-	-	-
	suc	-	-	-	-	-	-	-	-	-	-	-	-	-	-	-	-	-	-	-	-	-	U	-	-	-	-	-	-	-	-	-	-	-	-	-	-	-	-	-	-	-	-	-	-	-	-	-	-
	sum	-	-	-	-	-	-	-	U	-	-	-	-	-	-	-	-	-	-	-	-	-	-	-	-	-	-	-	-	-	-	-	-	-	-	-	-	-	-	-	-	-	-	-	-	-	-	-	-
	ub	-	-	-	-	-	-	-	i	-	-	-	-	-	-	-	-	-	-	-	-	-	U	-	-	-	-	-	-	-	-	i	-	-	P	-	-	-	-	-	-	-	-	-	-	i	-	-	-
P33778	H2B1B_HUMAN	-	S	K	K	A	I	T	K	A	Q	K	K	D	G	K	K	R	K	R	S	R	K	E	S	Y	S	I	Y	V	Y	K	V	L	K	Q	V	H	P	D	T	G	I	S	S	K	A	M	G
	AA Residue No.	-	15	16	17	18	19	20	21	22	23	24	25	26	27	28	29	30	31	32	33	34	35	36	37	38	39	40	41	42	43	44	45	46	47	48	49	50	51	52	53	54	55	56	57	58	59	60	61
	Site Location No.	-	14	15	16	17	18	19	20	21	22	23	24	25	26	27	28	29	30	31	32	33	34	35	36	37	38	39	40	41	42	43	44	45	46	47	48	49	50	51	52	53	54	55	56	57	58	59	60
	ph	-	NUPEH	-	-	-	-	P	-	-	-	-	-	-	-	-	-	-	-	-	NP	-	-	-	NUP	P	P	-	P	-	P	-	-	-	-	-	-	-	-	-	i	-	-	NP	P	-	-	-	-
	ac	-	-	NUPH	NUPH	-	-	-	NUPH	-	-	NUP	P	-	-	-	P	-	-	-	-	-	i	-	-	-	-	-	-	-	-	P	-	-	NPH	-	-	-	-	-	-	-	-	-	-	P	-	-	-
	meX (K)	-	-	-	-	-	-	-	-	-	-	-	-	-	-	-	-	-	-	-	-	-	-	-	-	-	-	-	-	-	-	-	-	-	P	-	-	-	-	-	-	-	-	-	-	-	-	-	-
	me (K)	-	-	-	-	-	-	-	-	-	-	-	-	-	-	-	-	-	-	-	-	-	-	-	-	-	-	-	-	-	-	-	-	-	U	-	-	-	-	-	-	-	-	-	-	-	-	-	-
	me2	-	-	-	-	-	-	-	-	-	-	P	-	-	-	-	-	-	-	-	-	-	-	-	-	-	-	-	-	-	-	-	-	-	P	-	-	-	-	-	-	-	-	-	-	UP	-	-	-
	me3	-	-	P	-	-	-	-	-	-	-	P	-	-	-	-	-	-	-	-	-	-	-	-	-	-	-	-	-	-	-	P	-	-	-	-	-	-	-	-	-	-	-	-	-	-	-	-	-
	O-GlcNAc	-	-	-	-	-	-	-	-	-	-	-	-	-	-	-	-	-	-	-	-	-	-	-	NG	-	-	-	-	-	-	-	-	-	-	-	-	-	-	-	-	-	-	-	-	-	-	-	-
	ox	-	-	-	-	-	-	-	-	-	-	-	-	-	-	-	-	-	-	-	-	-	-	-	-	-	-	-	-	-	-	-	-	-	-	-	-	-	-	-	-	-	-	-	-	-	-	M	-
	ADPr	-	-	-	-	-	-	-	-	-	-	-	-	-	-	-	-	-	H	-	-	-	-	U	-	-	-	-	-	-	-	-	-	-	-	-	-	-	-	-	-	-	-	-	-	-	-	-	-
	PAR	-	-	-	-	-	-	-	-	-	-	-	-	-	-	-	-	-	-	-	-	-	-	U	-	-	-	-	-	-	-	-	-	-	-	-	-	-	-	-	-	-	-	-	-	-	-	-	-
	bhb	-	-	-	U	-	-	-	U	-	-	-	-	-	-	-	-	-	-	-	-	-	U	-	-	-	-	-	-	-	-	-	-	-	-	-	-	-	-	-	-	-	-	-	-	-	-	-	-
	hib	-	-	-	-	-	-	-	U	-	-	U	U	-	-	-	-	-	-	-	-	-	U	-	-	-	-	-	-	-	-	U	-	-	U	-	-	-	-	-	-	-	-	-	-	U	-	-	-
	but	-	-	-	-	-	-	-	U	-	-	-	-	-	-	-	-	-	-	-	-	-	-	-	-	-	-	-	-	-	-	-	-	-	-	-	-	-	-	-	-	-	-	-	-	-	-	-	-
	cro	-	-	U	U	-	-	-	U	-	-	U	-	-	-	-	-	-	-	-	-	-	U	-	-	-	-	-	-	-	-	-	-	-	-	-	-	-	-	-	-	-	-	-	-	-	-	-	-
	glu	-	-	-	U	-	-	-	-	-	-	-	-	-	-	-	-	-	-	-	-	-	U	-	-	-	-	-	-	-	-	U	-	-	U	-	-	-	-	-	-	-	-	-	-	-	-	-	-
	lac	-	-	U	U	-	-	-	U	-	-	U	-	-	-	-	-	-	-	-	-	-	-	-	-	-	-	-	-	-	-	U	-	-	-	-	-	-	-	-	-	-	-	-	-	-	-	-	-
	suc	-	-	-	-	-	-	-	-	-	-	-	-	-	-	-	-	-	-	-	-	-	U	-	-	-	-	-	-	-	-	-	-	-	-	-	-	-	-	-	-	-	-	-	-	-	-	-	-
	sum	-	-	-	-	-	-	-	U	-	-	-	-	-	-	-	-	-	-	-	-	-	-	-	-	-	-	-	-	-	-	-	-	-	-	-	-	-	-	-	-	-	-	-	-	-	-	-	-
	ub	-	-	-	-	-	-	-	i	-	-	-	-	-	-	-	-	-	-	-	-	-	NUP	-	-	-	-	-	-	-	-	P	-	-	P	-	-	-	-	-	-	-	-	-	-	P	-	-	-
P62807	H2B1C_HUMAN	-	S	K	K	A	V	T	K	A	Q	K	K	D	G	K	K	R	K	R	S	R	K	E	S	Y	S	V	Y	V	Y	K	V	L	K	Q	V	H	P	D	T	G	I	S	S	K	A	M	G
	AA Residue No.	-	15	16	17	18	19	20	21	22	23	24	25	26	27	28	29	30	31	32	33	34	35	36	37	38	39	40	41	42	43	44	45	46	47	48	49	50	51	52	53	54	55	56	57	58	59	60	61
	Site Location No.	-	14	15	16	17	18	19	20	21	22	23	24	25	26	27	28	29	30	31	32	33	34	35	36	37	38	39	40	41	42	43	44	45	46	47	48	49	50	51	52	53	54	55	56	57	58	59	60
	ph	-	NUEH	-	-	-	-	i	-	-	-	-	-	-	-	-	-	-	-	-	NPE	-	-	-	NUPE	P	P	-	P	-	P	-	-	-	-	-	-	-	-	-	i	-	-	NP	P	-	-	-	-
	ac	-	-	NUPH	NUPH	-	-	-	NUPH	-	-	NUP	P	-	-	-	i	-	-	-	-	-	P	-	-	-	-	-	-	-	-	P	-	-	NPH	-	-	-	-	-	-	-	-	-	-	P	-	-	-
	meX (K)	-	-	-	-	-	-	-	-	-	-	-	-	-	-	-	-	-	-	-	-	-	-	-	-	-	-	-	-	-	-	-	-	-	N	-	-	-	-	-	-	-	-	-	-	N	-	-	-
	me (K)	-	-	-	-	-	-	-	-	-	-	-	-	-	-	-	-	-	-	-	-	-	-	-	-	-	-	-	-	-	-	-	-	-	U	-	-	-	-	-	-	-	-	-	-	-	-	-	-
	me2	-	-	-	-	-	-	-	-	-	-	i	-	-	-	-	-	-	-	-	-	-	-	-	-	-	-	-	-	-	-	-	-	-	i	-	-	-	-	-	-	-	-	-	-	U	-	-	-
	me3	-	-	i	-	-	-	-	-	-	-	i	-	-	-	-	-	-	-	-	-	-	-	-	-	-	-	-	-	-	-	i	-	-	-	-	-	-	-	-	-	-	-	-	-	-	-	-	-
	O-GlcNAc	-	-	-	-	-	-	-	-	-	-	-	-	-	-	-	-	-	-	-	-	-	-	-	i	-	-	-	-	-	-	-	-	-	-	-	-	-	-	-	-	-	-	-	-	-	-	-	-
	ox	-	-	-	-	-	-	-	-	-	-	-	-	-	-	-	-	-	-	-	-	-	-	-	-	-	-	-	-	-	-	-	-	-	-	-	-	-	-	-	-	-	-	-	-	-	-	i	-
	ADPr	-	-	-	-	-	-	-	-	-	-	-	-	-	-	-	-	-	H	-	-	-	-	-	-	-	-	-	-	-	-	-	-	-	-	-	-	-	-	-	-	-	-	-	-	-	-	-	-
	PAR	-	-	-	-	-	-	-	-	-	-	-	-	-	-	-	-	-	-	-	-	-	-	U	-	-	-	-	-	-	-	-	-	-	-	-	-	-	-	-	-	-	-	-	-	-	-	-	-
	bhb	-	-	-	U	-	-	-	U	-	-	-	-	-	-	-	-	-	-	-	-	-	U	-	-	-	-	-	-	-	-	-	-	-	-	-	-	-	-	-	-	-	-	-	-	-	-	-	-
	hib	-	-	-	-	-	-	-	U	-	-	U	U	-	-	-	-	-	-	-	-	-	U	-	-	-	-	-	-	-	-	U	-	-	U	-	-	-	-	-	-	-	-	-	-	U	-	-	-
	but	-	-	-	-	-	-	-	U	-	-	-	-	-	-	-	-	-	-	-	-	-	-	-	-	-	-	-	-	-	-	-	-	-	-	-	-	-	-	-	-	-	-	-	-	-	-	-	-
	cro	-	-	U	U	-	-	-	U	-	-	U	-	-	-	-	-	-	-	-	-	-	U	-	-	-	-	-	-	-	-	-	-	-	-	-	-	-	-	-	-	-	-	-	-	-	-	-	-
	glu	-	-	-	U	-	-	-	-	-	-	-	-	-	-	-	-	-	-	-	-	-	U	-	-	-	-	-	-	-	-	U	-	-	U	-	-	-	-	-	-	-	-	-	-	-	-	-	-
	lac	-	-	U	U	-	-	-	U	-	-	U	-	-	-	-	-	-	-	-	-	-	-	-	-	-	-	-	-	-	-	U	-	-	-	-	-	-	-	-	-	-	-	-	-	-	-	-	-
	suc	-	-	-	-	-	-	-	-	-	-	-	-	-	-	-	-	-	-	-	-	-	U	-	-	-	-	-	-	-	-	-	-	-	-	-	-	-	-	-	-	-	-	-	-	-	-	-	-
	sum	-	-	-	-	-	-	-	U	-	-	-	-	-	-	-	-	-	-	-	-	-	-	-	-	-	-	-	-	-	-	-	-	-	-	-	-	-	-	-	-	-	-	-	-	-	-	-	-
	ub	-	-	-	-	-	-	-	P	-	-	-	-	-	-	-	-	-	-	-	-	-	NUP	-	-	-	-	-	-	-	-	P	-	-	P	-	-	-	-	-	-	-	-	-	-	P	-	-	-
P58876	H2B1D_HUMAN	-	S	K	K	A	V	T	K	A	Q	K	K	D	G	K	K	R	K	R	S	R	K	E	S	Y	S	V	Y	V	Y	K	V	L	K	Q	V	H	P	D	T	G	I	S	S	K	A	M	G
	AA Residue No.	-	15	16	17	18	19	20	21	22	23	24	25	26	27	28	29	30	31	32	33	34	35	36	37	38	39	40	41	42	43	44	45	46	47	48	49	50	51	52	53	54	55	56	57	58	59	60	61
	Site Location No.	-	14	15	16	17	18	19	20	21	22	23	24	25	26	27	28	29	30	31	32	33	34	35	36	37	38	39	40	41	42	43	44	45	46	47	48	49	50	51	52	53	54	55	56	57	58	59	60
	ph	-	NUH	-	-	-	-	i	-	-	-	-	-	-	-	-	-	-	-	-	P	-	-	-	UP	P	P	-	P	-	P	-	-	-	-	-	-	-	-	-	i	-	-	NP	P	-	-	-	-
	ac	-	-	NUPH	NUPH	-	-	-	NUPH	-	-	NUP	P	-	-	-	i	-	-	-	-	-	P	-	-	-	-	-	-	-	-	P	-	-	NPH	-	-	-	-	-	-	-	-	-	-	P	-	-	-
	meX (K)	-	-	-	-	-	-	-	-	-	-	-	-	-	-	-	-	-	-	-	-	-	-	-	-	-	-	-	-	-	-	-	-	-	N	-	-	-	-	-	-	-	-	-	-	N	-	-	-
	me (K)	-	-	-	-	-	-	-	-	-	-	-	-	-	-	-	-	-	-	-	-	-	-	-	-	-	-	-	-	-	-	-	-	-	U	-	-	-	-	-	-	-	-	-	-	-	-	-	-
	me2	-	-	-	-	-	-	-	-	-	-	i	-	-	-	-	-	-	-	-	-	-	-	-	-	-	-	-	-	-	-	-	-	-	i	-	-	-	-	-	-	-	-	-	-	U	-	-	-
	me3	-	-	i	-	-	-	-	-	-	-	i	-	-	-	-	-	-	-	-	-	-	-	-	-	-	-	-	-	-	-	i	-	-	-	-	-	-	-	-	-	-	-	-	-	-	-	-	-
	O-GlcNAc	-	-	-	-	-	-	-	-	-	-	-	-	-	-	-	-	-	-	-	-	-	-	-	i	-	-	-	-	-	-	-	-	-	-	-	-	-	-	-	-	-	-	-	-	-	-	-	-
	ox	-	-	-	-	-	-	-	-	-	-	-	-	-	-	-	-	-	-	-	-	-	-	-	-	-	-	-	-	-	-	-	-	-	-	-	-	-	-	-	-	-	-	-	-	-	-	i	-
	ADPr	-	-	-	-	-	-	-	-	-	-	-	-	-	-	-	-	-	H	-	-	-	-	-	-	-	-	-	-	-	-	-	-	-	-	-	-	-	-	-	-	-	-	-	-	-	-	-	-
	PAR	-	-	-	-	-	-	-	-	-	-	-	-	-	-	-	-	-	-	-	-	-	-	U	-	-	-	-	-	-	-	-	-	-	-	-	-	-	-	-	-	-	-	-	-	-	-	-	-
	bhb	-	-	-	U	-	-	-	U	-	-	-	-	-	-	-	-	-	-	-	-	-	U	-	-	-	-	-	-	-	-	-	-	-	-	-	-	-	-	-	-	-	-	-	-	-	-	-	-
	hib	-	-	-	-	-	-	-	U	-	-	U	U	-	-	-	-	-	-	-	-	-	U	-	-	-	-	-	-	-	-	U	-	-	U	-	-	-	-	-	-	-	-	-	-	U	-	-	-
	but	-	-	-	-	-	-	-	U	-	-	-	-	-	-	-	-	-	-	-	-	-	-	-	-	-	-	-	-	-	-	-	-	-	-	-	-	-	-	-	-	-	-	-	-	-	-	-	-
	cro	-	-	U	U	-	-	-	U	-	-	U	-	-	-	-	-	-	-	-	-	-	U	-	-	-	-	-	-	-	-	-	-	-	-	-	-	-	-	-	-	-	-	-	-	-	-	-	-
	glu	-	-	-	U	-	-	-	-	-	-	-	-	-	-	-	-	-	-	-	-	-	U	-	-	-	-	-	-	-	-	U	-	-	U	-	-	-	-	-	-	-	-	-	-	-	-	-	-
	lac	-	-	U	U	-	-	-	U	-	-	U	-	-	-	-	-	-	-	-	-	-	-	-	-	-	-	-	-	-	-	U	-	-	-	-	-	-	-	-	-	-	-	-	-	-	-	-	-
	suc	-	-	-	-	-	-	-	-	-	-	-	-	-	-	-	-	-	-	-	-	-	U	-	-	-	-	-	-	-	-	-	-	-	-	-	-	-	-	-	-	-	-	-	-	-	-	-	-
	sum	-	-	-	-	-	-	-	U	-	-	-	-	-	-	-	-	-	-	-	-	-	-	-	-	-	-	-	-	-	-	-	-	-	-	-	-	-	-	-	-	-	-	-	-	-	-	-	-
	ub	-	-	-	-	-	-	-	P	-	-	-	-	-	-	-	-	-	-	-	-	-	NUP	-	-	-	-	-	-	-	-	P	-	-	P	-	-	-	-	-	-	-	-	-	-	P	-	-	-
Q93079	H2B1H_HUMAN	-	S	K	K	A	V	T	K	A	Q	K	K	D	G	K	K	R	K	R	S	R	K	E	S	Y	S	V	Y	V	Y	K	V	L	K	Q	V	H	P	D	T	G	I	S	S	K	A	M	G
	AA Residue No.	-	15	16	17	18	19	20	21	22	23	24	25	26	27	28	29	30	31	32	33	34	35	36	37	38	39	40	41	42	43	44	45	46	47	48	49	50	51	52	53	54	55	56	57	58	59	60	61
	Site Location No.	-	14	15	16	17	18	19	20	21	22	23	24	25	26	27	28	29	30	31	32	33	34	35	36	37	38	39	40	41	42	43	44	45	46	47	48	49	50	51	52	53	54	55	56	57	58	59	60
	ph	-	NUH	-	-	-	-	i	-	-	-	-	-	-	-	-	-	-	-	-	P	-	-	-	UP	P	P	-	P	-	P	-	-	-	-	-	-	-	-	-	i	-	-	NP	P	-	-	-	-
	ac	-	-	NUPH	NUPH	-	-	-	NUPH	-	-	NUP	P	-	-	-	i	-	-	-	-	-	P	-	-	-	-	-	-	-	-	P	-	-	NPH	-	-	-	-	-	-	-	-	-	-	P	-	-	-
	meX (K)	-	-	-	-	-	-	-	-	-	-	-	-	-	-	-	-	-	-	-	-	-	-	-	-	-	-	-	-	-	-	-	-	-	N	-	-	-	-	-	-	-	-	-	-	N	-	-	-
	me (K)	-	-	-	-	-	-	-	-	-	-	-	-	-	-	-	-	-	-	-	-	-	-	-	-	-	-	-	-	-	-	-	-	-	U	-	-	-	-	-	-	-	-	-	-	-	-	-	-
	me2	-	-	-	-	-	-	-	-	-	-	i	-	-	-	-	-	-	-	-	-	-	-	-	-	-	-	-	-	-	-	-	-	-	i	-	-	-	-	-	-	-	-	-	-	U	-	-	-
	me3	-	-	i	-	-	-	-	-	-	-	i	-	-	-	-	-	-	-	-	-	-	-	-	-	-	-	-	-	-	-	i	-	-	-	-	-	-	-	-	-	-	-	-	-	-	-	-	-
	O-GlcNAc	-	-	-	-	-	-	-	-	-	-	-	-	-	-	-	-	-	-	-	-	-	-	-	i	-	-	-	-	-	-	-	-	-	-	-	-	-	-	-	-	-	-	-	-	-	-	-	-
	ox	-	-	-	-	-	-	-	-	-	-	-	-	-	-	-	-	-	-	-	-	-	-	-	-	-	-	-	-	-	-	-	-	-	-	-	-	-	-	-	-	-	-	-	-	-	-	i	-
	ADPr	-	-	-	-	-	-	-	-	-	-	-	-	-	-	-	-	-	H	-	-	-	-	-	-	-	-	-	-	-	-	-	-	-	-	-	-	-	-	-	-	-	-	-	-	-	-	-	-
	PAR	-	-	-	-	-	-	-	-	-	-	-	-	-	-	-	-	-	-	-	-	-	-	U	-	-	-	-	-	-	-	-	-	-	-	-	-	-	-	-	-	-	-	-	-	-	-	-	-
	bhb	-	-	-	U	-	-	-	U	-	-	-	-	-	-	-	-	-	-	-	-	-	U	-	-	-	-	-	-	-	-	-	-	-	-	-	-	-	-	-	-	-	-	-	-	-	-	-	-
	hib	-	-	-	-	-	-	-	U	-	-	U	U	-	-	-	-	-	-	-	-	-	U	-	-	-	-	-	-	-	-	U	-	-	U	-	-	-	-	-	-	-	-	-	-	U	-	-	-
	but	-	-	-	-	-	-	-	U	-	-	-	-	-	-	-	-	-	-	-	-	-	-	-	-	-	-	-	-	-	-	-	-	-	-	-	-	-	-	-	-	-	-	-	-	-	-	-	-
	cro	-	-	U	U	-	-	-	U	-	-	U	-	-	-	-	-	-	-	-	-	-	U	-	-	-	-	-	-	-	-	-	-	-	-	-	-	-	-	-	-	-	-	-	-	-	-	-	-
	glu	-	-	-	U	-	-	-	-	-	-	-	-	-	-	-	-	-	-	-	-	-	U	-	-	-	-	-	-	-	-	U	-	-	U	-	-	-	-	-	-	-	-	-	-	-	-	-	-
	lac	-	-	U	U	-	-	-	U	-	-	U	-	-	-	-	-	-	-	-	-	-	-	-	-	-	-	-	-	-	-	U	-	-	-	-	-	-	-	-	-	-	-	-	-	-	-	-	-
	suc	-	-	-	-	-	-	-	-	-	-	-	-	-	-	-	-	-	-	-	-	-	U	-	-	-	-	-	-	-	-	-	-	-	-	-	-	-	-	-	-	-	-	-	-	-	-	-	-
	sum	-	-	-	-	-	-	-	U	-	-	-	-	-	-	-	-	-	-	-	-	-	-	-	-	-	-	-	-	-	-	-	-	-	-	-	-	-	-	-	-	-	-	-	-	-	-	-	-
	ub	-	-	-	-	-	-	-	P	-	-	-	-	-	-	-	-	-	-	-	-	-	NUP	-	-	-	-	-	-	-	-	P	-	-	P	-	-	-	-	-	-	-	-	-	-	P	-	-	-
P06899	H2B1J_HUMAN	-	S	K	K	A	V	T	K	A	Q	K	K	D	G	K	K	R	K	R	S	R	K	E	S	Y	S	I	Y	V	Y	K	V	L	K	Q	V	H	P	D	T	G	I	S	S	K	A	M	G
	AA Residue No.	-	15	16	17	18	19	20	21	22	23	24	25	26	27	28	29	30	31	32	33	34	35	36	37	38	39	40	41	42	43	44	45	46	47	48	49	50	51	52	53	54	55	56	57	58	59	60	61
	Site Location No.	-	14	15	16	17	18	19	20	21	22	23	24	25	26	27	28	29	30	31	32	33	34	35	36	37	38	39	40	41	42	43	44	45	46	47	48	49	50	51	52	53	54	55	56	57	58	59	60
	ph	-	NUH	-	-	-	-	i	-	-	-	-	-	-	-	-	-	-	-	-	i	-	-	-	UP	P	i	-	P	-	P	-	-	-	-	-	-	-	-	-	i	-	-	i	i	-	-	-	-
	ac	-	-	NUPH	NUPH	-	-	-	NUPH	-	-	NUP	i	-	-	-	i	-	-	-	-	-	i	-	-	-	-	-	-	-	-	i	-	-	H	-	-	-	-	-	-	-	-	-	-	i	-	-	-
	meX (K)	-	-	-	-	-	-	-	-	-	-	-	-	-	-	-	-	-	-	-	-	-	-	-	-	-	-	-	-	-	-	-	-	-	N	-	-	-	-	-	-	-	-	-	-	N	-	-	-
	me (K)	-	-	-	-	-	-	-	-	-	-	-	-	-	-	-	-	-	-	-	-	-	-	-	-	-	-	-	-	-	-	-	-	-	U	-	-	-	-	-	-	-	-	-	-	-	-	-	-
	me2	-	-	-	-	-	-	-	-	-	-	i	-	-	-	-	-	-	-	-	-	-	-	-	-	-	-	-	-	-	-	-	-	-	i	-	-	-	-	-	-	-	-	-	-	U	-	-	-
	me3	-	-	i	-	-	-	-	-	-	-	i	-	-	-	-	-	-	-	-	-	-	-	-	-	-	-	-	-	-	-	i	-	-	-	-	-	-	-	-	-	-	-	-	-	-	-	-	-
	O-GlcNAc	-	-	-	-	-	-	-	-	-	-	-	-	-	-	-	-	-	-	-	-	-	-	-	i	-	-	-	-	-	-	-	-	-	-	-	-	-	-	-	-	-	-	-	-	-	-	-	-
	ox	-	-	-	-	-	-	-	-	-	-	-	-	-	-	-	-	-	-	-	-	-	-	-	-	-	-	-	-	-	-	-	-	-	-	-	-	-	-	-	-	-	-	-	-	-	-	i	-
	ADPr	-	-	-	-	-	-	-	-	-	-	-	-	-	-	-	-	-	H	-	-	-	-	-	-	-	-	-	-	-	-	-	-	-	-	-	-	-	-	-	-	-	-	-	-	-	-	-	-
	PAR	-	-	-	-	-	-	-	-	-	-	-	-	-	-	-	-	-	-	-	-	-	-	U	-	-	-	-	-	-	-	-	-	-	-	-	-	-	-	-	-	-	-	-	-	-	-	-	-
	bhb	-	-	-	U	-	-	-	U	-	-	-	-	-	-	-	-	-	-	-	-	-	U	-	-	-	-	-	-	-	-	-	-	-	-	-	-	-	-	-	-	-	-	-	-	-	-	-	-
	hib	-	-	-	-	-	-	-	U	-	-	U	U	-	-	-	-	-	-	-	-	-	U	-	-	-	-	-	-	-	-	U	-	-	U	-	-	-	-	-	-	-	-	-	-	U	-	-	-
	but	-	-	-	-	-	-	-	U	-	-	-	-	-	-	-	-	-	-	-	-	-	-	-	-	-	-	-	-	-	-	-	-	-	-	-	-	-	-	-	-	-	-	-	-	-	-	-	-
	cro	-	-	U	U	-	-	-	U	-	-	U	-	-	-	-	-	-	-	-	-	-	U	-	-	-	-	-	-	-	-	-	-	-	-	-	-	-	-	-	-	-	-	-	-	-	-	-	-
	glu	-	-	-	U	-	-	-	-	-	-	-	-	-	-	-	-	-	-	-	-	-	U	-	-	-	-	-	-	-	-	U	-	-	U	-	-	-	-	-	-	-	-	-	-	-	-	-	-
	lac	-	-	U	U	-	-	-	U	-	-	U	-	-	-	-	-	-	-	-	-	-	-	-	-	-	-	-	-	-	-	U	-	-	-	-	-	-	-	-	-	-	-	-	-	-	-	-	-
	suc	-	-	-	-	-	-	-	-	-	-	-	-	-	-	-	-	-	-	-	-	-	U	-	-	-	-	-	-	-	-	-	-	-	-	-	-	-	-	-	-	-	-	-	-	-	-	-	-
	sum	-	-	-	-	-	-	-	U	-	-	-	-	-	-	-	-	-	-	-	-	-	-	-	-	-	-	-	-	-	-	-	-	-	-	-	-	-	-	-	-	-	-	-	-	-	-	-	-
	ub	-	-	-	-	-	-	-	i	-	-	-	-	-	-	-	-	-	-	-	-	-	NU	-	-	-	-	-	-	-	-	i	-	-	i	-	-	-	-	-	-	-	-	-	-	i	-	-	-
O60814	H2B1K_HUMAN	-	S	K	K	A	V	T	K	A	Q	K	K	D	G	K	K	R	K	R	S	R	K	E	S	Y	S	V	Y	V	Y	K	V	L	K	Q	V	H	P	D	T	G	I	S	S	K	A	M	G
	AA Residue No.	-	15	16	17	18	19	20	21	22	23	24	25	26	27	28	29	30	31	32	33	34	35	36	37	38	39	40	41	42	43	44	45	46	47	48	49	50	51	52	53	54	55	56	57	58	59	60	61
	Site Location No.	-	14	15	16	17	18	19	20	21	22	23	24	25	26	27	28	29	30	31	32	33	34	35	36	37	38	39	40	41	42	43	44	45	46	47	48	49	50	51	52	53	54	55	56	57	58	59	60
	ph	-	NUH	-	-	-	-	i	-	-	-	-	-	-	-	-	-	-	-	-	P	-	-	-	UP	P	P	-	P	-	P	-	-	-	-	-	-	-	-	-	i	-	-	NP	P	-	-	-	-
	ac	-	-	NUPH	NUPH	-	-	-	NUPH	-	-	NUP	P	-	-	-	i	-	-	-	-	-	P	-	-	-	-	-	-	-	-	P	-	-	NPH	-	-	-	-	-	-	-	-	-	-	P	-	-	-
	meX (K)	-	-	-	-	-	-	-	-	-	-	-	-	-	-	-	-	-	-	-	-	-	-	-	-	-	-	-	-	-	-	-	-	-	N	-	-	-	-	-	-	-	-	-	-	N	-	-	-
	me (K)	-	-	-	-	-	-	-	-	-	-	-	-	-	-	-	-	-	-	-	-	-	-	-	-	-	-	-	-	-	-	-	-	-	U	-	-	-	-	-	-	-	-	-	-	-	-	-	-
	me2	-	-	-	-	-	-	-	-	-	-	i	-	-	-	-	-	-	-	-	-	-	-	-	-	-	-	-	-	-	-	-	-	-	i	-	-	-	-	-	-	-	-	-	-	U	-	-	-
	me3	-	-	i	-	-	-	-	-	-	-	i	-	-	-	-	-	-	-	-	-	-	-	-	-	-	-	-	-	-	-	i	-	-	-	-	-	-	-	-	-	-	-	-	-	-	-	-	-
	O-GlcNAc	-	-	-	-	-	-	-	-	-	-	-	-	-	-	-	-	-	-	-	-	-	-	-	i	-	-	-	-	-	-	-	-	-	-	-	-	-	-	-	-	-	-	-	-	-	-	-	-
	ox	-	-	-	-	-	-	-	-	-	-	-	-	-	-	-	-	-	-	-	-	-	-	-	-	-	-	-	-	-	-	-	-	-	-	-	-	-	-	-	-	-	-	-	-	-	-	M	-
	ADPr	-	-	-	-	-	-	-	-	-	-	-	-	-	-	-	-	-	H	-	-	-	-	-	-	-	-	-	-	-	-	-	-	-	-	-	-	-	-	-	-	-	-	-	-	-	-	-	-
	PAR	-	-	-	-	-	-	-	-	-	-	-	-	-	-	-	-	-	-	-	-	-	-	U	-	-	-	-	-	-	-	-	-	-	-	-	-	-	-	-	-	-	-	-	-	-	-	-	-
	bhb	-	-	-	U	-	-	-	U	-	-	-	-	-	-	-	-	-	-	-	-	-	U	-	-	-	-	-	-	-	-	-	-	-	-	-	-	-	-	-	-	-	-	-	-	-	-	-	-
	hib	-	-	-	-	-	-	-	U	-	-	U	U	-	-	-	-	-	-	-	-	-	U	-	-	-	-	-	-	-	-	U	-	-	U	-	-	-	-	-	-	-	-	-	-	U	-	-	-
	but	-	-	-	-	-	-	-	U	-	-	-	-	-	-	-	-	-	-	-	-	-	-	-	-	-	-	-	-	-	-	-	-	-	-	-	-	-	-	-	-	-	-	-	-	-	-	-	-
	cro	-	-	U	U	-	-	-	U	-	-	U	-	-	-	-	-	-	-	-	-	-	U	-	-	-	-	-	-	-	-	-	-	-	-	-	-	-	-	-	-	-	-	-	-	-	-	-	-
	glu	-	-	-	U	-	-	-	-	-	-	-	-	-	-	-	-	-	-	-	-	-	U	-	-	-	-	-	-	-	-	U	-	-	U	-	-	-	-	-	-	-	-	-	-	-	-	-	-
	lac	-	-	U	U	-	-	-	U	-	-	U	-	-	-	-	-	-	-	-	-	-	-	-	-	-	-	-	-	-	-	U	-	-	-	-	-	-	-	-	-	-	-	-	-	-	-	-	-
	suc	-	-	-	-	-	-	-	-	-	-	-	-	-	-	-	-	-	-	-	-	-	U	-	-	-	-	-	-	-	-	-	-	-	-	-	-	-	-	-	-	-	-	-	-	-	-	-	-
	sum	-	-	-	-	-	-	-	U	-	-	-	-	-	-	-	-	-	-	-	-	-	-	-	-	-	-	-	-	-	-	-	-	-	-	-	-	-	-	-	-	-	-	-	-	-	-	-	-
	ub	-	-	-	-	-	-	-	P	-	-	-	-	-	-	-	-	-	-	-	-	-	NUP	-	-	-	-	-	-	-	-	P	-	-	P	-	-	-	-	-	-	-	-	-	-	P	-	-	-
Q99880	H2B1L_HUMAN	-	S	K	K	A	V	T	K	A	Q	K	K	D	G	K	K	R	K	R	S	R	K	E	S	Y	S	V	Y	V	Y	K	V	L	K	Q	V	H	P	D	T	G	I	S	S	K	A	M	G
	AA Residue No.	-	15	16	17	18	19	20	21	22	23	24	25	26	27	28	29	30	31	32	33	34	35	36	37	38	39	40	41	42	43	44	45	46	47	48	49	50	51	52	53	54	55	56	57	58	59	60	61
	Site Location No.	-	14	15	16	17	18	19	20	21	22	23	24	25	26	27	28	29	30	31	32	33	34	35	36	37	38	39	40	41	42	43	44	45	46	47	48	49	50	51	52	53	54	55	56	57	58	59	60
	ph	-	NUH	-	-	-	-	i	-	-	-	-	-	-	-	-	-	-	-	-	P	-	-	-	UP	P	P	-	P	-	P	-	-	-	-	-	-	-	-	-	i	-	-	NP	P	-	-	-	-
	ac	-	-	NUPH	NUPH	-	-	-	NUPH	-	-	NUP	P	-	-	-	i	-	-	-	-	-	P	-	-	-	-	-	-	-	-	i	-	-	NPH	-	-	-	-	-	-	-	-	-	-	P	-	-	-
	meX (K)	-	-	-	-	-	-	-	-	-	-	-	-	-	-	-	-	-	-	-	-	-	-	-	-	-	-	-	-	-	-	-	-	-	N	-	-	-	-	-	-	-	-	-	-	N	-	-	-
	me (K)	-	-	-	-	-	-	-	-	-	-	-	-	-	-	-	-	-	-	-	-	-	-	-	-	-	-	-	-	-	-	-	-	-	U	-	-	-	-	-	-	-	-	-	-	-	-	-	-
	me2	-	-	-	-	-	-	-	-	-	-	i	-	-	-	-	-	-	-	-	-	-	-	-	-	-	-	-	-	-	-	-	-	-	i	-	-	-	-	-	-	-	-	-	-	U	-	-	-
	me3	-	-	i	-	-	-	-	-	-	-	i	-	-	-	-	-	-	-	-	-	-	-	-	-	-	-	-	-	-	-	i	-	-	-	-	-	-	-	-	-	-	-	-	-	-	-	-	-
	O-GlcNAc	-	-	-	-	-	-	-	-	-	-	-	-	-	-	-	-	-	-	-	-	-	-	-	i	-	-	-	-	-	-	-	-	-	-	-	-	-	-	-	-	-	-	-	-	-	-	-	-
	ox	-	-	-	-	-	-	-	-	-	-	-	-	-	-	-	-	-	-	-	-	-	-	-	-	-	-	-	-	-	-	-	-	-	-	-	-	-	-	-	-	-	-	-	-	-	-	i	-
	ADPr	-	-	-	-	-	-	-	-	-	-	-	-	-	-	-	-	-	H	-	-	-	-	-	-	-	-	-	-	-	-	-	-	-	-	-	-	-	-	-	-	-	-	-	-	-	-	-	-
	PAR	-	-	-	-	-	-	-	-	-	-	-	-	-	-	-	-	-	-	-	-	-	-	U	-	-	-	-	-	-	-	-	-	-	-	-	-	-	-	-	-	-	-	-	-	-	-	-	-
	bhb	-	-	-	U	-	-	-	U	-	-	-	-	-	-	-	-	-	-	-	-	-	U	-	-	-	-	-	-	-	-	-	-	-	-	-	-	-	-	-	-	-	-	-	-	-	-	-	-
	hib	-	-	-	-	-	-	-	U	-	-	U	U	-	-	-	-	-	-	-	-	-	U	-	-	-	-	-	-	-	-	U	-	-	U	-	-	-	-	-	-	-	-	-	-	U	-	-	-
	but	-	-	-	-	-	-	-	U	-	-	-	-	-	-	-	-	-	-	-	-	-	-	-	-	-	-	-	-	-	-	-	-	-	-	-	-	-	-	-	-	-	-	-	-	-	-	-	-
	cro	-	-	U	U	-	-	-	U	-	-	U	-	-	-	-	-	-	-	-	-	-	U	-	-	-	-	-	-	-	-	-	-	-	-	-	-	-	-	-	-	-	-	-	-	-	-	-	-
	glu	-	-	-	U	-	-	-	-	-	-	-	-	-	-	-	-	-	-	-	-	-	U	-	-	-	-	-	-	-	-	U	-	-	U	-	-	-	-	-	-	-	-	-	-	-	-	-	-
	lac	-	-	U	U	-	-	-	U	-	-	U	-	-	-	-	-	-	-	-	-	-	-	-	-	-	-	-	-	-	-	U	-	-	-	-	-	-	-	-	-	-	-	-	-	-	-	-	-
	suc	-	-	-	-	-	-	-	-	-	-	-	-	-	-	-	-	-	-	-	-	-	U	-	-	-	-	-	-	-	-	-	-	-	-	-	-	-	-	-	-	-	-	-	-	-	-	-	-
	sum	-	-	-	-	-	-	-	U	-	-	-	-	-	-	-	-	-	-	-	-	-	-	-	-	-	-	-	-	-	-	-	-	-	-	-	-	-	-	-	-	-	-	-	-	-	-	-	-
	ub	-	-	-	-	-	-	-	P	-	-	-	-	-	-	-	-	-	-	-	-	-	NUP	-	-	-	-	-	-	-	-	P	-	-	P	-	-	-	-	-	-	-	-	-	-	P	-	-	-
Q99879	H2B1M_HUMAN	-	S	K	K	A	I	N	K	A	Q	K	K	D	G	K	K	R	K	R	S	R	K	E	S	Y	S	V	Y	V	Y	K	V	L	K	Q	V	H	P	D	T	G	I	S	S	K	A	M	G
	AA Residue No.	-	15	16	17	18	19	20	21	22	23	24	25	26	27	28	29	30	31	32	33	34	35	36	37	38	39	40	41	42	43	44	45	46	47	48	49	50	51	52	53	54	55	56	57	58	59	60	61
	Site Location No.	-	14	15	16	17	18	19	20	21	22	23	24	25	26	27	28	29	30	31	32	33	34	35	36	37	38	39	40	41	42	43	44	45	46	47	48	49	50	51	52	53	54	55	56	57	58	59	60
	ph	-	NUH	-	-	-	-	-	-	-	-	-	-	-	-	-	-	-	-	-	P	-	-	-	UP	P	P	-	P	-	P	-	-	-	-	-	-	-	-	-	i	-	-	i	i	-	-	-	-
	ac	-	-	NUPH	NUPH	-	-	-	NUPH	-	-	NUP	P	-	-	-	i	-	-	-	-	-	P	-	-	-	-	-	-	-	-	i	-	-	H	-	-	-	-	-	-	-	-	-	-	P	-	-	-
	me (K)	-	-	-	-	-	-	-	-	-	-	-	-	-	-	-	-	-	-	-	-	-	-	-	-	-	-	-	-	-	-	-	-	-	U	-	-	-	-	-	-	-	-	-	-	-	-	-	-
	me2	-	-	-	-	-	-	-	-	-	-	i	-	-	-	-	-	-	-	-	-	-	-	-	-	-	-	-	-	-	-	-	-	-	i	-	-	-	-	-	-	-	-	-	-	U	-	-	-
	me3	-	-	i	-	-	-	-	-	-	-	i	-	-	-	-	-	-	-	-	-	-	-	-	-	-	-	-	-	-	-	i	-	-	-	-	-	-	-	-	-	-	-	-	-	-	-	-	-
	O-GlcNAc	-	-	-	-	-	-	-	-	-	-	-	-	-	-	-	-	-	-	-	-	-	-	-	i	-	-	-	-	-	-	-	-	-	-	-	-	-	-	-	-	-	-	-	-	-	-	-	-
	ox	-	-	-	-	-	-	-	-	-	-	-	-	-	-	-	-	-	-	-	-	-	-	-	-	-	-	-	-	-	-	-	-	-	-	-	-	-	-	-	-	-	-	-	-	-	-	M	-
	ADPr	-	-	-	-	-	-	-	-	-	-	-	-	-	-	-	-	-	H	-	-	-	-	-	-	-	-	-	-	-	-	-	-	-	-	-	-	-	-	-	-	-	-	-	-	-	-	-	-
	PAR	-	-	-	-	-	-	-	-	-	-	-	-	-	-	-	-	-	-	-	-	-	-	U	-	-	-	-	-	-	-	-	-	-	-	-	-	-	-	-	-	-	-	-	-	-	-	-	-
	bhb	-	-	-	U	-	-	-	U	-	-	-	-	-	-	-	-	-	-	-	-	-	U	-	-	-	-	-	-	-	-	-	-	-	-	-	-	-	-	-	-	-	-	-	-	-	-	-	-
	hib	-	-	-	-	-	-	-	U	-	-	U	U	-	-	-	-	-	-	-	-	-	U	-	-	-	-	-	-	-	-	U	-	-	U	-	-	-	-	-	-	-	-	-	-	U	-	-	-
	but	-	-	-	-	-	-	-	U	-	-	-	-	-	-	-	-	-	-	-	-	-	-	-	-	-	-	-	-	-	-	-	-	-	-	-	-	-	-	-	-	-	-	-	-	-	-	-	-
	cro	-	-	U	U	-	-	-	U	-	-	U	-	-	-	-	-	-	-	-	-	-	U	-	-	-	-	-	-	-	-	-	-	-	-	-	-	-	-	-	-	-	-	-	-	-	-	-	-
	glu	-	-	-	U	-	-	-	-	-	-	-	-	-	-	-	-	-	-	-	-	-	U	-	-	-	-	-	-	-	-	U	-	-	U	-	-	-	-	-	-	-	-	-	-	-	-	-	-
	lac	-	-	U	U	-	-	-	U	-	-	U	-	-	-	-	-	-	-	-	-	-	-	-	-	-	-	-	-	-	-	U	-	-	-	-	-	-	-	-	-	-	-	-	-	-	-	-	-
	suc	-	-	-	-	-	-	-	-	-	-	-	-	-	-	-	-	-	-	-	-	-	U	-	-	-	-	-	-	-	-	-	-	-	-	-	-	-	-	-	-	-	-	-	-	-	-	-	-
	sum	-	-	-	-	-	-	-	U	-	-	-	-	-	-	-	-	-	-	-	-	-	-	-	-	-	-	-	-	-	-	-	-	-	-	-	-	-	-	-	-	-	-	-	-	-	-	-	-
	ub	-	-	-	-	-	-	-	i	-	-	-	-	-	-	-	-	-	-	-	-	-	NUP	-	-	-	-	-	-	-	-	P	-	-	P	-	-	-	-	-	-	-	-	-	-	P	-	-	-
Q99877	H2B1N_HUMAN	-	S	K	K	A	V	T	K	A	Q	K	K	D	G	K	K	R	K	R	S	R	K	E	S	Y	S	V	Y	V	Y	K	V	L	K	Q	V	H	P	D	T	G	I	S	S	K	A	M	G
	AA Residue No.	-	15	16	17	18	19	20	21	22	23	24	25	26	27	28	29	30	31	32	33	34	35	36	37	38	39	40	41	42	43	44	45	46	47	48	49	50	51	52	53	54	55	56	57	58	59	60	61
	Site Location No.	-	14	15	16	17	18	19	20	21	22	23	24	25	26	27	28	29	30	31	32	33	34	35	36	37	38	39	40	41	42	43	44	45	46	47	48	49	50	51	52	53	54	55	56	57	58	59	60
	ph	-	NUH	-	-	-	-	i	-	-	-	-	-	-	-	-	-	-	-	-	P	-	-	-	UP	P	P	-	P	-	P	-	-	-	-	-	-	-	-	-	i	-	-	NP	P	-	-	-	-
	ac	-	-	NUPH	NUPH	-	-	-	NUPH	-	-	NUP	P	-	-	-	i	-	-	-	-	-	P	-	-	-	-	-	-	-	-	P	-	-	NPH	-	-	-	-	-	-	-	-	-	-	P	-	-	-
	meX (K)	-	-	-	-	-	-	-	-	-	-	-	-	-	-	-	-	-	-	-	-	-	-	-	-	-	-	-	-	-	-	-	-	-	N	-	-	-	-	-	-	-	-	-	-	N	-	-	-
	me (K)	-	-	-	-	-	-	-	-	-	-	-	-	-	-	-	-	-	-	-	-	-	-	-	-	-	-	-	-	-	-	-	-	-	U	-	-	-	-	-	-	-	-	-	-	-	-	-	-
	me2	-	-	-	-	-	-	-	-	-	-	i	-	-	-	-	-	-	-	-	-	-	-	-	-	-	-	-	-	-	-	-	-	-	i	-	-	-	-	-	-	-	-	-	-	U	-	-	-
	me3	-	-	i	-	-	-	-	-	-	-	i	-	-	-	-	-	-	-	-	-	-	-	-	-	-	-	-	-	-	-	i	-	-	-	-	-	-	-	-	-	-	-	-	-	-	-	-	-
	O-GlcNAc	-	-	-	-	-	-	-	-	-	-	-	-	-	-	-	-	-	-	-	-	-	-	-	i	-	-	-	-	-	-	-	-	-	-	-	-	-	-	-	-	-	-	-	-	-	-	-	-
	ox	-	-	-	-	-	-	-	-	-	-	-	-	-	-	-	-	-	-	-	-	-	-	-	-	-	-	-	-	-	-	-	-	-	-	-	-	-	-	-	-	-	-	-	-	-	-	i	-
	ADPr	-	-	-	-	-	-	-	-	-	-	-	-	-	-	-	-	-	H	-	-	-	-	-	-	-	-	-	-	-	-	-	-	-	-	-	-	-	-	-	-	-	-	-	-	-	-	-	-
	PAR	-	-	-	-	-	-	-	-	-	-	-	-	-	-	-	-	-	-	-	-	-	-	U	-	-	-	-	-	-	-	-	-	-	-	-	-	-	-	-	-	-	-	-	-	-	-	-	-
	bhb	-	-	-	U	-	-	-	U	-	-	-	-	-	-	-	-	-	-	-	-	-	U	-	-	-	-	-	-	-	-	-	-	-	-	-	-	-	-	-	-	-	-	-	-	-	-	-	-
	hib	-	-	-	-	-	-	-	U	-	-	U	U	-	-	-	-	-	-	-	-	-	U	-	-	-	-	-	-	-	-	U	-	-	U	-	-	-	-	-	-	-	-	-	-	U	-	-	-
	but	-	-	-	-	-	-	-	U	-	-	-	-	-	-	-	-	-	-	-	-	-	-	-	-	-	-	-	-	-	-	-	-	-	-	-	-	-	-	-	-	-	-	-	-	-	-	-	-
	cro	-	-	U	U	-	-	-	U	-	-	U	-	-	-	-	-	-	-	-	-	-	U	-	-	-	-	-	-	-	-	-	-	-	-	-	-	-	-	-	-	-	-	-	-	-	-	-	-
	glu	-	-	-	U	-	-	-	-	-	-	-	-	-	-	-	-	-	-	-	-	-	U	-	-	-	-	-	-	-	-	U	-	-	U	-	-	-	-	-	-	-	-	-	-	-	-	-	-
	lac	-	-	U	U	-	-	-	U	-	-	U	-	-	-	-	-	-	-	-	-	-	-	-	-	-	-	-	-	-	-	U	-	-	-	-	-	-	-	-	-	-	-	-	-	-	-	-	-
	suc	-	-	-	-	-	-	-	-	-	-	-	-	-	-	-	-	-	-	-	-	-	U	-	-	-	-	-	-	-	-	-	-	-	-	-	-	-	-	-	-	-	-	-	-	-	-	-	-
	sum	-	-	-	-	-	-	-	U	-	-	-	-	-	-	-	-	-	-	-	-	-	-	-	-	-	-	-	-	-	-	-	-	-	-	-	-	-	-	-	-	-	-	-	-	-	-	-	-
	ub	-	-	-	-	-	-	-	P	-	-	-	-	-	-	-	-	-	-	-	-	-	NUP	-	-	-	-	-	-	-	-	P	-	-	P	-	-	-	-	-	-	-	-	-	-	P	-	-	-
P23527	H2B1O_HUMAN	-	S	K	K	A	V	T	K	A	Q	K	K	D	G	K	K	R	K	R	S	R	K	E	S	Y	S	I	Y	V	Y	K	V	L	K	Q	V	H	P	D	T	G	I	S	S	K	A	M	G
	AA Residue No.	-	15	16	17	18	19	20	21	22	23	24	25	26	27	28	29	30	31	32	33	34	35	36	37	38	39	40	41	42	43	44	45	46	47	48	49	50	51	52	53	54	55	56	57	58	59	60	61
	Site Location No.	-	14	15	16	17	18	19	20	21	22	23	24	25	26	27	28	29	30	31	32	33	34	35	36	37	38	39	40	41	42	43	44	45	46	47	48	49	50	51	52	53	54	55	56	57	58	59	60
	ph	-	NUH	-	-	-	-	i	-	-	-	-	-	-	-	-	-	-	-	-	i	-	-	-	UP	P	P	-	P	-	P	-	-	-	-	-	-	-	-	-	i	-	-	i	i	-	-	-	-
	ac	-	-	NUPH	NUPH	-	-	-	NUPH	-	-	NUP	P	-	-	-	i	-	-	-	-	-	i	-	-	-	-	-	-	-	-	i	-	-	H	-	-	-	-	-	-	-	-	-	-	P	-	-	-
	meX (K)	-	-	-	-	-	-	-	-	-	-	-	-	-	-	-	-	-	-	-	-	-	-	-	-	-	-	-	-	-	-	-	-	-	N	-	-	-	-	-	-	-	-	-	-	N	-	-	-
	me (K)	-	-	-	-	-	-	-	-	-	-	-	-	-	-	-	-	-	-	-	-	-	-	-	-	-	-	-	-	-	-	-	-	-	U	-	-	-	-	-	-	-	-	-	-	-	-	-	-
	me2	-	-	-	-	-	-	-	-	-	-	i	-	-	-	-	-	-	-	-	-	-	-	-	-	-	-	-	-	-	-	-	-	-	i	-	-	-	-	-	-	-	-	-	-	U	-	-	-
	me3	-	-	i	-	-	-	-	-	-	-	i	-	-	-	-	-	-	-	-	-	-	-	-	-	-	-	-	-	-	-	i	-	-	-	-	-	-	-	-	-	-	-	-	-	-	-	-	-
	O-GlcNAc	-	-	-	-	-	-	-	-	-	-	-	-	-	-	-	-	-	-	-	-	-	-	-	i	-	-	-	-	-	-	-	-	-	-	-	-	-	-	-	-	-	-	-	-	-	-	-	-
	ox	-	-	-	-	-	-	-	-	-	-	-	-	-	-	-	-	-	-	-	-	-	-	-	-	-	-	-	-	-	-	-	-	-	-	-	-	-	-	-	-	-	-	-	-	-	-	i	-
	ADPr	-	-	-	-	-	-	-	-	-	-	-	-	-	-	-	-	-	H	-	-	-	-	-	-	-	-	-	-	-	-	-	-	-	-	-	-	-	-	-	-	-	-	-	-	-	-	-	-
	PAR	-	-	-	-	-	-	-	-	-	-	-	-	-	-	-	-	-	-	-	-	-	-	U	-	-	-	-	-	-	-	-	-	-	-	-	-	-	-	-	-	-	-	-	-	-	-	-	-
	bhb	-	-	-	U	-	-	-	U	-	-	-	-	-	-	-	-	-	-	-	-	-	U	-	-	-	-	-	-	-	-	-	-	-	-	-	-	-	-	-	-	-	-	-	-	-	-	-	-
	hib	-	-	-	-	-	-	-	U	-	-	U	U	-	-	-	-	-	-	-	-	-	U	-	-	-	-	-	-	-	-	U	-	-	U	-	-	-	-	-	-	-	-	-	-	U	-	-	-
	but	-	-	-	-	-	-	-	U	-	-	-	-	-	-	-	-	-	-	-	-	-	-	-	-	-	-	-	-	-	-	-	-	-	-	-	-	-	-	-	-	-	-	-	-	-	-	-	-
	cro	-	-	U	U	-	-	-	U	-	-	U	-	-	-	-	-	-	-	-	-	-	U	-	-	-	-	-	-	-	-	-	-	-	-	-	-	-	-	-	-	-	-	-	-	-	-	-	-
	glu	-	-	-	U	-	-	-	-	-	-	-	-	-	-	-	-	-	-	-	-	-	U	-	-	-	-	-	-	-	-	U	-	-	U	-	-	-	-	-	-	-	-	-	-	-	-	-	-
	lac	-	-	U	U	-	-	-	U	-	-	U	-	-	-	-	-	-	-	-	-	-	-	-	-	-	-	-	-	-	-	U	-	-	-	-	-	-	-	-	-	-	-	-	-	-	-	-	-
	suc	-	-	-	-	-	-	-	-	-	-	-	-	-	-	-	-	-	-	-	-	-	U	-	-	-	-	-	-	-	-	-	-	-	-	-	-	-	-	-	-	-	-	-	-	-	-	-	-
	sum	-	-	-	-	-	-	-	U	-	-	-	-	-	-	-	-	-	-	-	-	-	-	-	-	-	-	-	-	-	-	-	-	-	-	-	-	-	-	-	-	-	-	-	-	-	-	-	-
	ub	-	-	-	-	-	-	-	P	-	-	-	-	-	-	-	-	-	-	-	-	-	NU	-	-	-	-	-	-	-	-	i	-	-	P	-	-	-	-	-	-	-	-	-	-	P	-	-	-
Q6DN03	H2B2C_HUMAN	-	S	K	K	A	V	T	K	A	Q	K	K	D	G	K	K	R	K	R	S	R	K	E	S	Y	S	I	Y	V	Y	K	V	L	K	R	V	H	P	D	T	G	I	W	C	K	A	M	G
	AA Residue No.	-	15	16	17	18	19	20	21	22	23	24	25	26	27	28	29	30	31	32	33	34	35	36	37	38	39	40	41	42	43	44	45	46	47	48	49	50	51	52	53	54	55	56	57	58	59	60	61
	Site Location No.	-	14	15	16	17	18	19	20	21	22	23	24	25	26	27	28	29	30	31	32	33	34	35	36	37	38	39	40	41	42	43	44	45	46	47	48	49	50	51	52	53	54	55	56	57	58	59	60
	ph	-	NUH	-	-	-	-	i	-	-	-	-	-	-	-	-	-	-	-	-	i	-	-	-	UP	P	i	-	P	-	P	-	-	-	-	-	-	-	-	-	i	-	-	-	-	-	-	-	-
	ac	-	-	NUPH	UPH	-	-	-	NUPH	-	-	NUP	i	-	-	-	i	-	-	-	-	-	i	-	-	-	-	-	-	-	-	i	-	-	H	-	-	-	-	-	-	-	-	-	-	i	-	-	-
	me (K)	-	-	-	-	-	-	-	-	-	-	-	-	-	-	-	-	-	-	-	-	-	-	-	-	-	-	-	-	-	-	-	-	-	U	-	-	-	-	-	-	-	-	-	-	-	-	-	-
	me2	-	-	-	-	-	-	-	-	-	-	i	-	-	-	-	-	-	-	-	-	-	-	-	-	-	-	-	-	-	-	-	-	-	i	-	-	-	-	-	-	-	-	-	-	U	-	-	-
	me3	-	-	i	-	-	-	-	-	-	-	i	-	-	-	-	-	-	-	-	-	-	-	-	-	-	-	-	-	-	-	i	-	-	-	-	-	-	-	-	-	-	-	-	-	-	-	-	-
	O-GlcNAc	-	-	-	-	-	-	-	-	-	-	-	-	-	-	-	-	-	-	-	-	-	-	-	i	-	-	-	-	-	-	-	-	-	-	-	-	-	-	-	-	-	-	-	-	-	-	-	-
	ox	-	-	-	-	-	-	-	-	-	-	-	-	-	-	-	-	-	-	-	-	-	-	-	-	-	-	-	-	-	-	-	-	-	-	-	-	-	-	-	-	-	-	-	-	-	-	M	-
	ADPr	-	-	-	-	-	-	-	-	-	-	-	-	-	-	-	-	-	H	-	-	-	-	-	-	-	-	-	-	-	-	-	-	-	-	-	-	-	-	-	-	-	-	-	-	-	-	-	-
	PAR	-	-	-	-	-	-	-	-	-	-	-	-	-	-	-	-	-	-	-	-	-	-	i	-	-	-	-	-	-	-	-	-	-	-	-	-	-	-	-	-	-	-	-	-	-	-	-	-
	bhb	-	-	-	U	-	-	-	U	-	-	-	-	-	-	-	-	-	-	-	-	-	U	-	-	-	-	-	-	-	-	-	-	-	-	-	-	-	-	-	-	-	-	-	-	-	-	-	-
	hib	-	-	-	-	-	-	-	U	-	-	U	U	-	-	-	-	-	-	-	-	-	U	-	-	-	-	-	-	-	-	U	-	-	U	-	-	-	-	-	-	-	-	-	-	U	-	-	-
	but	-	-	-	-	-	-	-	U	-	-	-	-	-	-	-	-	-	-	-	-	-	-	-	-	-	-	-	-	-	-	-	-	-	-	-	-	-	-	-	-	-	-	-	-	-	-	-	-
	cro	-	-	U	U	-	-	-	U	-	-	U	-	-	-	-	-	-	-	-	-	-	U	-	-	-	-	-	-	-	-	-	-	-	-	-	-	-	-	-	-	-	-	-	-	-	-	-	-
	glu	-	-	-	U	-	-	-	-	-	-	-	-	-	-	-	-	-	-	-	-	-	U	-	-	-	-	-	-	-	-	U	-	-	U	-	-	-	-	-	-	-	-	-	-	-	-	-	-
	lac	-	-	U	U	-	-	-	U	-	-	U	-	-	-	-	-	-	-	-	-	-	-	-	-	-	-	-	-	-	-	U	-	-	-	-	-	-	-	-	-	-	-	-	-	-	-	-	-
	suc	-	-	-	-	-	-	-	-	-	-	-	-	-	-	-	-	-	-	-	-	-	U	-	-	-	-	-	-	-	-	-	-	-	-	-	-	-	-	-	-	-	-	-	-	-	-	-	-
	sum	-	-	-	-	-	-	-	U	-	-	-	-	-	-	-	-	-	-	-	-	-	-	-	-	-	-	-	-	-	-	-	-	-	-	-	-	-	-	-	-	-	-	-	-	-	-	-	-
	ub	-	-	-	-	-	-	-	i	-	-	-	-	-	-	-	-	-	-	-	-	-	U	-	-	-	-	-	-	-	-	i	-	-	i	-	-	-	-	-	-	-	-	-	-	i	-	-	-
Q6DRA6	H2B2D_HUMAN	-	S	K	K	A	V	T	K	A	Q	K	K	D	G	K	K	R	K	R	S	R	K	E	S	Y	S	I	Y	V	Y	K	V	L	K	R	V	H	P	D	T	G	I	W	C	K	A	M	G
	AA Residue No.	-	15	16	17	18	19	20	21	22	23	24	25	26	27	28	29	30	31	32	33	34	35	36	37	38	39	40	41	42	43	44	45	46	47	48	49	50	51	52	53	54	55	56	57	58	59	60	61
	Site Location No.	-	14	15	16	17	18	19	20	21	22	23	24	25	26	27	28	29	30	31	32	33	34	35	36	37	38	39	40	41	42	43	44	45	46	47	48	49	50	51	52	53	54	55	56	57	58	59	60
	ph	-	NUH	-	-	-	-	i	-	-	-	-	-	-	-	-	-	-	-	-	i	-	-	-	UP	P	i	-	P	-	P	-	-	-	-	-	-	-	-	-	i	-	-	-	-	-	-	-	-
	ac	-	-	NUPH	UPH	-	-	-	NUPH	-	-	NUP	i	-	-	-	i	-	-	-	-	-	i	-	-	-	-	-	-	-	-	i	-	-	H	-	-	-	-	-	-	-	-	-	-	i	-	-	-
	me (K)	-	-	-	-	-	-	-	-	-	-	-	-	-	-	-	-	-	-	-	-	-	-	-	-	-	-	-	-	-	-	-	-	-	U	-	-	-	-	-	-	-	-	-	-	-	-	-	-
	me2	-	-	-	-	-	-	-	-	-	-	i	-	-	-	-	-	-	-	-	-	-	-	-	-	-	-	-	-	-	-	-	-	-	i	-	-	-	-	-	-	-	-	-	-	U	-	-	-
	me3	-	-	i	-	-	-	-	-	-	-	i	-	-	-	-	-	-	-	-	-	-	-	-	-	-	-	-	-	-	-	i	-	-	-	-	-	-	-	-	-	-	-	-	-	-	-	-	-
	O-GlcNAc	-	-	-	-	-	-	-	-	-	-	-	-	-	-	-	-	-	-	-	-	-	-	-	i	-	-	-	-	-	-	-	-	-	-	-	-	-	-	-	-	-	-	-	-	-	-	-	-
	ox	-	-	-	-	-	-	-	-	-	-	-	-	-	-	-	-	-	-	-	-	-	-	-	-	-	-	-	-	-	-	-	-	-	-	-	-	-	-	-	-	-	-	-	-	-	-	i	-
	ADPr	-	-	-	-	-	-	-	-	-	-	-	-	-	-	-	-	-	H	-	-	-	-	-	-	-	-	-	-	-	-	-	-	-	-	-	-	-	-	-	-	-	-	-	-	-	-	-	-
	PAR	-	-	-	-	-	-	-	-	-	-	-	-	-	-	-	-	-	-	-	-	-	-	i	-	-	-	-	-	-	-	-	-	-	-	-	-	-	-	-	-	-	-	-	-	-	-	-	-
	bhb	-	-	-	U	-	-	-	U	-	-	-	-	-	-	-	-	-	-	-	-	-	U	-	-	-	-	-	-	-	-	-	-	-	-	-	-	-	-	-	-	-	-	-	-	-	-	-	-
	hib	-	-	-	-	-	-	-	U	-	-	U	U	-	-	-	-	-	-	-	-	-	U	-	-	-	-	-	-	-	-	U	-	-	U	-	-	-	-	-	-	-	-	-	-	U	-	-	-
	but	-	-	-	-	-	-	-	U	-	-	-	-	-	-	-	-	-	-	-	-	-	-	-	-	-	-	-	-	-	-	-	-	-	-	-	-	-	-	-	-	-	-	-	-	-	-	-	-
	cro	-	-	U	U	-	-	-	U	-	-	U	-	-	-	-	-	-	-	-	-	-	U	-	-	-	-	-	-	-	-	-	-	-	-	-	-	-	-	-	-	-	-	-	-	-	-	-	-
	glu	-	-	-	U	-	-	-	-	-	-	-	-	-	-	-	-	-	-	-	-	-	U	-	-	-	-	-	-	-	-	U	-	-	U	-	-	-	-	-	-	-	-	-	-	-	-	-	-
	lac	-	-	U	U	-	-	-	U	-	-	U	-	-	-	-	-	-	-	-	-	-	-	-	-	-	-	-	-	-	-	U	-	-	-	-	-	-	-	-	-	-	-	-	-	-	-	-	-
	suc	-	-	-	-	-	-	-	-	-	-	-	-	-	-	-	-	-	-	-	-	-	U	-	-	-	-	-	-	-	-	-	-	-	-	-	-	-	-	-	-	-	-	-	-	-	-	-	-
	sum	-	-	-	-	-	-	-	U	-	-	-	-	-	-	-	-	-	-	-	-	-	-	-	-	-	-	-	-	-	-	-	-	-	-	-	-	-	-	-	-	-	-	-	-	-	-	-	-
	ub	-	-	-	-	-	-	-	i	-	-	-	-	-	-	-	-	-	-	-	-	-	U	-	-	-	-	-	-	-	-	i	-	-	i	-	-	-	-	-	-	-	-	-	-	i	-	-	-
Q16778	H2B2E_HUMAN	-	S	K	K	A	V	T	K	A	Q	K	K	D	G	K	K	R	K	R	S	R	K	E	S	Y	S	I	Y	V	Y	K	V	L	K	Q	V	H	P	D	T	G	I	S	S	K	A	M	G
	AA Residue No.	-	15	16	17	18	19	20	21	22	23	24	25	26	27	28	29	30	31	32	33	34	35	36	37	38	39	40	41	42	43	44	45	46	47	48	49	50	51	52	53	54	55	56	57	58	59	60	61
	Site Location No.	-	14	15	16	17	18	19	20	21	22	23	24	25	26	27	28	29	30	31	32	33	34	35	36	37	38	39	40	41	42	43	44	45	46	47	48	49	50	51	52	53	54	55	56	57	58	59	60
	ph	-	NUH	-	-	-	-	P	-	-	-	-	-	-	-	-	-	-	-	-	i	-	-	-	UP	P	P	-	P	-	P	-	-	-	-	-	-	-	-	-	i	-	-	NP	P	-	-	-	-
	ac	-	-	NUPH	NUPH	-	-	-	NUPH	-	-	NUP	P	-	-	-	i	-	-	-	-	-	P	-	-	-	-	-	-	-	-	P	-	-	NPH	-	-	-	-	-	-	-	-	-	-	P	-	-	-
	meX (K)	-	-	-	-	-	-	-	-	-	-	-	-	-	-	-	-	-	-	-	-	-	-	-	-	-	-	-	-	-	-	-	-	-	N	-	-	-	-	-	-	-	-	-	-	N	-	-	-
	me (K)	-	-	-	-	-	-	-	-	-	-	-	-	-	-	-	-	-	-	-	-	-	-	-	-	-	-	-	-	-	-	-	-	-	U	-	-	-	-	-	-	-	-	-	-	-	-	-	-
	me2	-	-	-	-	-	-	-	-	-	-	i	-	-	-	-	-	-	-	-	-	-	-	-	-	-	-	-	-	-	-	-	-	-	i	-	-	-	-	-	-	-	-	-	-	U	-	-	-
	me3	-	-	i	-	-	-	-	-	-	-	i	-	-	-	-	-	-	-	-	-	-	-	-	-	-	-	-	-	-	-	i	-	-	-	-	-	-	-	-	-	-	-	-	-	-	-	-	-
	O-GlcNAc	-	-	-	-	-	-	-	-	-	-	-	-	-	-	-	-	-	-	-	-	-	-	-	i	-	-	-	-	-	-	-	-	-	-	-	-	-	-	-	-	-	-	-	-	-	-	-	-
	ox	-	-	-	-	-	-	-	-	-	-	-	-	-	-	-	-	-	-	-	-	-	-	-	-	-	-	-	-	-	-	-	-	-	-	-	-	-	-	-	-	-	-	-	-	-	-	i	-
	ADPr	-	-	-	-	-	-	-	-	-	-	-	-	-	-	-	-	-	H	-	-	-	-	-	-	-	-	-	-	-	-	-	-	-	-	-	-	-	-	-	-	-	-	-	-	-	-	-	-
	PAR	-	-	-	-	-	-	-	-	-	-	-	-	-	-	-	-	-	-	-	-	-	-	U	-	-	-	-	-	-	-	-	-	-	-	-	-	-	-	-	-	-	-	-	-	-	-	-	-
	bhb	-	-	-	U	-	-	-	U	-	-	-	-	-	-	-	-	-	-	-	-	-	U	-	-	-	-	-	-	-	-	-	-	-	-	-	-	-	-	-	-	-	-	-	-	-	-	-	-
	hib	-	-	-	-	-	-	-	U	-	-	U	U	-	-	-	-	-	-	-	-	-	U	-	-	-	-	-	-	-	-	U	-	-	U	-	-	-	-	-	-	-	-	-	-	U	-	-	-
	but	-	-	-	-	-	-	-	U	-	-	-	-	-	-	-	-	-	-	-	-	-	-	-	-	-	-	-	-	-	-	-	-	-	-	-	-	-	-	-	-	-	-	-	-	-	-	-	-
	cro	-	-	U	U	-	-	-	U	-	-	U	-	-	-	-	-	-	-	-	-	-	U	-	-	-	-	-	-	-	-	-	-	-	-	-	-	-	-	-	-	-	-	-	-	-	-	-	-
	glu	-	-	-	U	-	-	-	-	-	-	-	-	-	-	-	-	-	-	-	-	-	U	-	-	-	-	-	-	-	-	U	-	-	U	-	-	-	-	-	-	-	-	-	-	-	-	-	-
	lac	-	-	U	U	-	-	-	U	-	-	U	-	-	-	-	-	-	-	-	-	-	-	-	-	-	-	-	-	-	-	U	-	-	-	-	-	-	-	-	-	-	-	-	-	-	-	-	-
	suc	-	-	-	-	-	-	-	-	-	-	-	-	-	-	-	-	-	-	-	-	-	U	-	-	-	-	-	-	-	-	-	-	-	-	-	-	-	-	-	-	-	-	-	-	-	-	-	-
	sum	-	-	-	-	-	-	-	U	-	-	-	-	-	-	-	-	-	-	-	-	-	-	-	-	-	-	-	-	-	-	-	-	-	-	-	-	-	-	-	-	-	-	-	-	-	-	-	-
	ub	-	-	-	-	-	-	-	P	-	-	-	-	-	-	-	-	-	-	-	-	-	NUP	-	-	-	-	-	-	-	-	P	-	-	P	-	-	-	-	-	-	-	-	-	-	P	-	-	-
Q5QNW6	H2B2F_HUMAN	-	S	K	K	A	V	T	K	V	Q	K	K	D	G	K	K	R	K	R	S	R	K	E	S	Y	S	V	Y	V	Y	K	V	L	K	Q	V	H	P	D	T	G	I	S	S	K	A	M	G
	AA Residue No.	-	15	16	17	18	19	20	21	22	23	24	25	26	27	28	29	30	31	32	33	34	35	36	37	38	39	40	41	42	43	44	45	46	47	48	49	50	51	52	53	54	55	56	57	58	59	60	61
	Site Location No.	-	14	15	16	17	18	19	20	21	22	23	24	25	26	27	28	29	30	31	32	33	34	35	36	37	38	39	40	41	42	43	44	45	46	47	48	49	50	51	52	53	54	55	56	57	58	59	60
	ph	-	NUH	-	-	-	-	i	-	-	-	-	-	-	-	-	-	-	-	-	P	-	-	-	UP	P	P	-	P	-	P	-	-	-	-	-	-	-	-	-	i	-	-	i	i	-	-	-	-
	ac	-	-	NUPH	NUPH	-	-	-	NUPH	-	-	NUP	P	-	-	-	i	-	-	-	-	-	P	-	-	-	-	-	-	-	-	i	-	-	H	-	-	-	-	-	-	-	-	-	-	P	-	-	-
	me (K)	-	-	-	-	-	-	-	-	-	-	-	-	-	-	-	-	-	-	-	-	-	-	-	-	-	-	-	-	-	-	-	-	-	U	-	-	-	-	-	-	-	-	-	-	-	-	-	-
	me2	-	-	-	-	-	-	-	-	-	-	i	-	-	-	-	-	-	-	-	-	-	-	-	-	-	-	-	-	-	-	-	-	-	i	-	-	-	-	-	-	-	-	-	-	U	-	-	-
	me3	-	-	i	-	-	-	-	-	-	-	i	-	-	-	-	-	-	-	-	-	-	-	-	-	-	-	-	-	-	-	i	-	-	-	-	-	-	-	-	-	-	-	-	-	-	-	-	-
	O-GlcNAc	-	-	-	-	-	-	-	-	-	-	-	-	-	-	-	-	-	-	-	-	-	-	-	i	-	-	-	-	-	-	-	-	-	-	-	-	-	-	-	-	-	-	-	-	-	-	-	-
	ox	-	-	-	-	-	-	-	-	-	-	-	-	-	-	-	-	-	-	-	-	-	-	-	-	-	-	-	-	-	-	-	-	-	-	-	-	-	-	-	-	-	-	-	-	-	-	M	-
	ADPr	-	-	-	-	-	-	-	-	-	-	-	-	-	-	-	-	-	H	-	-	-	-	-	-	-	-	-	-	-	-	-	-	-	-	-	-	-	-	-	-	-	-	-	-	-	-	-	-
	PAR	-	-	-	-	-	-	-	-	-	-	-	-	-	-	-	-	-	-	-	-	-	-	U	-	-	-	-	-	-	-	-	-	-	-	-	-	-	-	-	-	-	-	-	-	-	-	-	-
	bhb	-	-	-	U	-	-	-	U	-	-	-	-	-	-	-	-	-	-	-	-	-	U	-	-	-	-	-	-	-	-	-	-	-	-	-	-	-	-	-	-	-	-	-	-	-	-	-	-
	hib	-	-	-	-	-	-	-	U	-	-	U	U	-	-	-	-	-	-	-	-	-	U	-	-	-	-	-	-	-	-	U	-	-	U	-	-	-	-	-	-	-	-	-	-	U	-	-	-
	but	-	-	-	-	-	-	-	U	-	-	-	-	-	-	-	-	-	-	-	-	-	-	-	-	-	-	-	-	-	-	-	-	-	-	-	-	-	-	-	-	-	-	-	-	-	-	-	-
	cro	-	-	U	U	-	-	-	U	-	-	U	-	-	-	-	-	-	-	-	-	-	U	-	-	-	-	-	-	-	-	-	-	-	-	-	-	-	-	-	-	-	-	-	-	-	-	-	-
	glu	-	-	-	U	-	-	-	-	-	-	-	-	-	-	-	-	-	-	-	-	-	U	-	-	-	-	-	-	-	-	U	-	-	U	-	-	-	-	-	-	-	-	-	-	-	-	-	-
	lac	-	-	U	U	-	-	-	U	-	-	U	-	-	-	-	-	-	-	-	-	-	-	-	-	-	-	-	-	-	-	U	-	-	-	-	-	-	-	-	-	-	-	-	-	-	-	-	-
	suc	-	-	-	-	-	-	-	-	-	-	-	-	-	-	-	-	-	-	-	-	-	U	-	-	-	-	-	-	-	-	-	-	-	-	-	-	-	-	-	-	-	-	-	-	-	-	-	-
	sum	-	-	-	-	-	-	-	U	-	-	-	-	-	-	-	-	-	-	-	-	-	-	-	-	-	-	-	-	-	-	-	-	-	-	-	-	-	-	-	-	-	-	-	-	-	-	-	-
	ub	-	-	-	-	-	-	-	i	-	-	-	-	-	-	-	-	-	-	-	-	-	NUP	-	-	-	-	-	-	-	-	P	-	-	P	-	-	-	-	-	-	-	-	-	-	P	-	-	-
Q8N257	H2B3B_HUMAN	-	S	K	K	A	V	T	K	A	Q	K	K	D	G	K	K	R	K	R	G	R	K	E	S	Y	S	I	Y	V	Y	K	V	L	K	Q	V	H	P	D	T	G	I	S	S	K	A	M	G
	AA Residue No.	-	15	16	17	18	19	20	21	22	23	24	25	26	27	28	29	30	31	32	33	34	35	36	37	38	39	40	41	42	43	44	45	46	47	48	49	50	51	52	53	54	55	56	57	58	59	60	61
	Site Location No.	-	14	15	16	17	18	19	20	21	22	23	24	25	26	27	28	29	30	31	32	33	34	35	36	37	38	39	40	41	42	43	44	45	46	47	48	49	50	51	52	53	54	55	56	57	58	59	60
	ph	-	NUH	-	-	-	-	i	-	-	-	-	-	-	-	-	-	-	-	-	-	-	-	-	UP	P	P	-	P	-	P	-	-	-	-	-	-	-	-	-	N	-	-	NP	NP	-	-	-	-
	ac	-	-	NUPH	NUPH	-	-	-	NUPH	-	-	NUP	P	-	-	-	i	-	-	-	-	-	i	-	-	-	-	-	-	-	-	i	-	-	NPH	-	-	-	-	-	-	-	-	-	-	P	-	-	-
	meX (K)	-	-	-	-	-	-	-	-	-	-	-	-	-	-	-	-	-	-	-	-	-	-	-	-	-	-	-	-	-	-	-	-	-	N	-	-	-	-	-	-	-	-	-	-	N	-	-	-
	me (K)	-	-	-	-	-	-	-	-	-	-	-	-	-	-	-	-	-	-	-	-	-	-	-	-	-	-	-	-	-	-	-	-	-	U	-	-	-	-	-	-	-	-	-	-	-	-	-	-
	me2	-	-	-	-	-	-	-	-	-	-	i	-	-	-	-	-	-	-	-	-	-	-	-	-	-	-	-	-	-	-	-	-	-	i	-	-	-	-	-	-	-	-	-	-	U	-	-	-
	me3	-	-	i	-	-	-	-	-	-	-	i	-	-	-	-	-	-	-	-	-	-	-	-	-	-	-	-	-	-	-	i	-	-	-	-	-	-	-	-	-	-	-	-	-	-	-	-	-
	O-GlcNAc	-	-	-	-	-	-	-	-	-	-	-	-	-	-	-	-	-	-	-	-	-	-	-	i	-	-	-	-	-	-	-	-	-	-	-	-	-	-	-	-	-	-	-	-	-	-	-	-
	ox	-	-	-	-	-	-	-	-	-	-	-	-	-	-	-	-	-	-	-	-	-	-	-	-	-	-	-	-	-	-	-	-	-	-	-	-	-	-	-	-	-	-	-	-	-	-	M	-
	ADPr	-	-	-	-	-	-	-	-	-	-	-	-	-	-	-	-	-	H	-	-	-	-	-	-	-	-	-	-	-	-	-	-	-	-	-	-	-	-	-	-	-	-	-	-	-	-	-	-
	PAR	-	-	-	-	-	-	-	-	-	-	-	-	-	-	-	-	-	-	-	-	-	-	U	-	-	-	-	-	-	-	-	-	-	-	-	-	-	-	-	-	-	-	-	-	-	-	-	-
	bhb	-	-	-	U	-	-	-	U	-	-	-	-	-	-	-	-	-	-	-	-	-	U	-	-	-	-	-	-	-	-	-	-	-	-	-	-	-	-	-	-	-	-	-	-	-	-	-	-
	hib	-	-	-	-	-	-	-	U	-	-	U	U	-	-	-	-	-	-	-	-	-	U	-	-	-	-	-	-	-	-	U	-	-	U	-	-	-	-	-	-	-	-	-	-	U	-	-	-
	but	-	-	-	-	-	-	-	U	-	-	-	-	-	-	-	-	-	-	-	-	-	-	-	-	-	-	-	-	-	-	-	-	-	-	-	-	-	-	-	-	-	-	-	-	-	-	-	-
	cro	-	-	U	U	-	-	-	U	-	-	U	-	-	-	-	-	-	-	-	-	-	U	-	-	-	-	-	-	-	-	-	-	-	-	-	-	-	-	-	-	-	-	-	-	-	-	-	-
	glu	-	-	-	U	-	-	-	-	-	-	-	-	-	-	-	-	-	-	-	-	-	U	-	-	-	-	-	-	-	-	U	-	-	U	-	-	-	-	-	-	-	-	-	-	-	-	-	-
	lac	-	-	U	U	-	-	-	U	-	-	U	-	-	-	-	-	-	-	-	-	-	-	-	-	-	-	-	-	-	-	U	-	-	-	-	-	-	-	-	-	-	-	-	-	-	-	-	-
	suc	-	-	-	-	-	-	-	-	-	-	-	-	-	-	-	-	-	-	-	-	-	U	-	-	-	-	-	-	-	-	-	-	-	-	-	-	-	-	-	-	-	-	-	-	-	-	-	-
	sum	-	-	-	-	-	-	-	U	-	-	-	-	-	-	-	-	-	-	-	-	-	-	-	-	-	-	-	-	-	-	-	-	-	-	-	-	-	-	-	-	-	-	-	-	-	-	-	-
	ub	-	-	-	-	-	-	-	P	-	-	-	-	-	-	-	-	-	-	-	-	-	NUP	-	-	-	-	-	-	-	-	i	-	-	P	-	-	-	-	-	-	-	-	-	-	P	-	-	-
P57053	H2BFS_HUMAN	-	S	K	K	A	V	T	K	A	Q	K	K	D	G	R	K	R	K	R	S	R	K	E	S	Y	S	V	Y	V	Y	K	V	L	K	Q	V	H	P	D	T	G	I	S	S	K	A	M	G
	AA Residue No.	-	15	16	17	18	19	20	21	22	23	24	25	26	27	28	29	30	31	32	33	34	35	36	37	38	39	40	41	42	43	44	45	46	47	48	49	50	51	52	53	54	55	56	57	58	59	60	61
	Site Location No.	-	14	15	16	17	18	19	20	21	22	23	24	25	26	27	28	29	30	31	32	33	34	35	36	37	38	39	40	41	42	43	44	45	46	47	48	49	50	51	52	53	54	55	56	57	58	59	60
	ph	-	NUH	-	-	-	-	i	-	-	-	-	-	-	-	-	-	-	-	-	P	-	-	-	UP	P	P	-	P	-	P	-	-	-	-	-	-	-	-	-	i	-	-	i	i	-	-	-	-
	ac	-	-	NUPH	NUPH	-	-	-	NUPH	-	-	NUP	P	-	-	-	i	-	-	-	-	-	P	-	-	-	-	-	-	-	-	i	-	-	H	-	-	-	-	-	-	-	-	-	-	P	-	-	-
	meX (K)	-	-	-	-	-	-	-	-	-	-	-	-	-	-	-	-	-	-	-	-	-	-	-	-	-	-	-	-	-	-	-	-	-	N	-	-	-	-	-	-	-	-	-	-	N	-	-	-
	me (K)	-	-	-	-	-	-	-	-	-	-	-	-	-	-	-	-	-	-	-	-	-	-	-	-	-	-	-	-	-	-	-	-	-	U	-	-	-	-	-	-	-	-	-	-	-	-	-	-
	me2	-	-	-	-	-	-	-	-	-	-	i	-	-	-	-	-	-	-	-	-	-	-	-	-	-	-	-	-	-	-	-	-	-	i	-	-	-	-	-	-	-	-	-	-	U	-	-	-
	me3	-	-	i	-	-	-	-	-	-	-	i	-	-	-	-	-	-	-	-	-	-	-	-	-	-	-	-	-	-	-	i	-	-	-	-	-	-	-	-	-	-	-	-	-	-	-	-	-
	O-GlcNAc	-	-	-	-	-	-	-	-	-	-	-	-	-	-	-	-	-	-	-	-	-	-	-	i	-	-	-	-	-	-	-	-	-	-	-	-	-	-	-	-	-	-	-	-	-	-	-	-
	ox	-	-	-	-	-	-	-	-	-	-	-	-	-	-	-	-	-	-	-	-	-	-	-	-	-	-	-	-	-	-	-	-	-	-	-	-	-	-	-	-	-	-	-	-	-	-	M	-
	ADPr	-	-	-	-	-	-	-	-	-	-	-	-	-	-	-	-	-	H	-	-	-	-	-	-	-	-	-	-	-	-	-	-	-	-	-	-	-	-	-	-	-	-	-	-	-	-	-	-
	PAR	-	-	-	-	-	-	-	-	-	-	-	-	-	-	-	-	-	-	-	-	-	-	U	-	-	-	-	-	-	-	-	-	-	-	-	-	-	-	-	-	-	-	-	-	-	-	-	-
	bhb	-	-	-	U	-	-	-	U	-	-	-	-	-	-	-	-	-	-	-	-	-	U	-	-	-	-	-	-	-	-	-	-	-	-	-	-	-	-	-	-	-	-	-	-	-	-	-	-
	hib	-	-	-	-	-	-	-	U	-	-	U	U	-	-	-	-	-	-	-	-	-	U	-	-	-	-	-	-	-	-	U	-	-	U	-	-	-	-	-	-	-	-	-	-	U	-	-	-
	but	-	-	-	-	-	-	-	U	-	-	-	-	-	-	-	-	-	-	-	-	-	-	-	-	-	-	-	-	-	-	-	-	-	-	-	-	-	-	-	-	-	-	-	-	-	-	-	-
	cro	-	-	U	U	-	-	-	U	-	-	U	-	-	-	-	-	-	-	-	-	-	U	-	-	-	-	-	-	-	-	-	-	-	-	-	-	-	-	-	-	-	-	-	-	-	-	-	-
	glu	-	-	-	U	-	-	-	-	-	-	-	-	-	-	-	-	-	-	-	-	-	U	-	-	-	-	-	-	-	-	U	-	-	U	-	-	-	-	-	-	-	-	-	-	-	-	-	-
	lac	-	-	U	U	-	-	-	U	-	-	U	-	-	-	-	-	-	-	-	-	-	-	-	-	-	-	-	-	-	-	U	-	-	-	-	-	-	-	-	-	-	-	-	-	-	-	-	-
	suc	-	-	-	-	-	-	-	-	-	-	-	-	-	-	-	-	-	-	-	-	-	U	-	-	-	-	-	-	-	-	-	-	-	-	-	-	-	-	-	-	-	-	-	-	-	-	-	-
	sum	-	-	-	-	-	-	-	U	-	-	-	-	-	-	-	-	-	-	-	-	-	-	-	-	-	-	-	-	-	-	-	-	-	-	-	-	-	-	-	-	-	-	-	-	-	-	-	-
	ub	-	-	-	-	-	-	-	P	-	-	-	-	-	-	-	-	-	-	-	-	-	NUP	-	-	-	-	-	-	-	-	P	-	-	P	-	-	-	-	-	-	-	-	-	-	P	-	-	-
A0A2R8Y619	H2BK1_HUMAN	-	G	R	G	G	R	S	S	G	N	K	K	-	S	K	K	R	C	R	-	R	K	E	S	Y	S	M	Y	I	Y	K	V	L	K	Q	V	H	P	D	I	G	I	S	A	K	A	M	S
	AA Residue No.	-	13	14	15	16	17	18	19	20	21	22	23	-	24	25	26	27	28	29	-	30	31	32	33	34	35	36	37	38	39	40	41	42	43	44	45	46	47	48	49	50	51	52	53	54	55	56	57
	Site Location No.	-	12	13	14	15	16	17	18	19	20	21	22	-	23	24	25	26	27	28	-	29	30	31	32	33	34	35	36	37	38	39	40	41	42	43	44	45	46	47	48	49	50	51	52	53	54	55	56
	ph	-	-	-	-	-	-	-	-	-	-	-	-	-	-	-	-	-	-	-	-	-	-	-	U	i	i	-	i	-	i	-	-	-	-	-	-	-	-	-	-	-	-	i	-	-	-	-	-
	ac	-	-	-	-	-	-	-	-	-	-	i	i	-	-	-	i	-	-	-	-	-	i	-	-	-	-	-	-	-	-	i	-	-	i	-	-	-	-	-	-	-	-	-	-	i	-	-	-
	me (K)	-	-	-	-	-	-	-	-	-	-	-	-	-	-	-	-	-	-	-	-	-	-	-	-	-	-	-	-	-	-	-	-	-	U	-	-	-	-	-	-	-	-	-	-	-	-	-	-
	me2	-	-	-	-	-	-	-	-	-	-	i	-	-	-	-	-	-	-	-	-	-	-	-	-	-	-	-	-	-	-	-	-	-	i	-	-	-	-	-	-	-	-	-	-	U	-	-	-
	me3	-	-	-	-	-	-	-	-	-	-	i	-	-	-	-	-	-	-	-	-	-	-	-	-	-	-	-	-	-	-	i	-	-	-	-	-	-	-	-	-	-	-	-	-	-	-	-	-
	O-GlcNAc	-	-	-	-	-	-	-	-	-	-	-	-	-	-	-	-	-	-	-	-	-	-	-	i	-	-	-	-	-	-	-	-	-	-	-	-	-	-	-	-	-	-	-	-	-	-	-	-
	ox	-	-	-	-	-	-	-	-	-	-	-	-	-	-	-	-	-	-	-	-	-	-	-	-	-	-	-	-	-	-	-	-	-	-	-	-	-	-	-	-	-	-	-	-	-	-	i	-
	PAR	-	-	-	-	-	-	-	-	-	-	-	-	-	-	-	-	-	-	-	-	-	-	i	-	-	-	-	-	-	-	-	-	-	-	-	-	-	-	-	-	-	-	-	-	-	-	-	-
	bhb	-	-	-	-	-	-	-	-	-	-	-	-	-	-	-	-	-	-	-	-	-	U	-	-	-	-	-	-	-	-	-	-	-	-	-	-	-	-	-	-	-	-	-	-	-	-	-	-
	hib	-	-	-	-	-	-	-	-	-	-	i	i	-	-	-	-	-	-	-	-	-	U	-	-	-	-	-	-	-	-	U	-	-	U	-	-	-	-	-	-	-	-	-	-	U	-	-	-
	cro	-	-	-	-	-	-	-	-	-	-	i	-	-	-	-	-	-	-	-	-	-	U	-	-	-	-	-	-	-	-	-	-	-	-	-	-	-	-	-	-	-	-	-	-	-	-	-	-
	glu	-	-	-	-	-	-	-	-	-	-	-	-	-	-	-	-	-	-	-	-	-	U	-	-	-	-	-	-	-	-	U	-	-	U	-	-	-	-	-	-	-	-	-	-	-	-	-	-
	lac	-	-	-	-	-	-	-	-	-	-	i	-	-	-	-	-	-	-	-	-	-	-	-	-	-	-	-	-	-	-	U	-	-	-	-	-	-	-	-	-	-	-	-	-	-	-	-	-
	suc	-	-	-	-	-	-	-	-	-	-	-	-	-	-	-	-	-	-	-	-	-	U	-	-	-	-	-	-	-	-	-	-	-	-	-	-	-	-	-	-	-	-	-	-	-	-	-	-
	ub	-	-	-	-	-	-	-	-	-	-	-	-	-	-	-	-	-	-	-	-	-	U	-	-	-	-	-	-	-	-	i	-	-	i	-	-	-	-	-	-	-	-	-	-	i	-	-	-
P0DW85	H2BN1_HUMAN	-	H	E	W	A	N	S	A	T	G	K	K	-	R	R	W	R	K	K	R	R	K	E	A	Y	F	S	Y	M	G	K	I	L	K	Q	I	H	P	D	F	S	G	R	S	W	V	L	Y
	AA Residue No.	-	26	27	28	29	30	31	32	33	34	35	36	-	37	38	39	40	41	42	43	44	45	46	47	48	49	50	51	52	53	54	55	56	57	58	59	60	61	62	63	64	65	66	67	68	69	70	71
	Site Location No.	-	25	26	27	28	29	30	31	32	33	34	35	-	36	37	38	39	40	41	42	43	44	45	46	47	48	49	50	51	52	53	54	55	56	57	58	59	60	61	62	63	64	65	66	67	68	69	70
	ph	-	-	-	-	-	-	-	-	-	-	-	-	-	-	-	-	-	-	-	-	-	-	-	-	i	-	-	i	-	-	-	-	-	-	-	-	-	-	-	-	-	-	-	-	-	-	-	-
	ac	-	-	-	-	-	-	-	-	-	-	i	i	-	-	-	-	-	-	-	-	-	i	-	-	-	-	-	-	-	-	i	-	-	i	-	-	-	-	-	-	-	-	-	-	-	-	-	-
	me (K)	-	-	-	-	-	-	-	-	-	-	-	-	-	-	-	-	-	-	-	-	-	-	-	-	-	-	-	-	-	-	-	-	-	i	-	-	-	-	-	-	-	-	-	-	-	-	-	-
	me2	-	-	-	-	-	-	-	-	-	-	i	-	-	-	-	-	-	-	-	-	-	-	-	-	-	-	-	-	-	-	-	-	-	i	-	-	-	-	-	-	-	-	-	-	-	-	-	-
	me3	-	-	-	-	-	-	-	-	-	-	i	-	-	-	-	-	-	-	-	-	-	-	-	-	-	-	-	-	-	-	i	-	-	-	-	-	-	-	-	-	-	-	-	-	-	-	-	-
	PAR	-	-	-	-	-	-	-	-	-	-	-	-	-	-	-	-	-	-	-	-	-	-	i	-	-	-	-	-	-	-	-	-	-	-	-	-	-	-	-	-	-	-	-	-	-	-	-	-
	bhb	-	-	-	-	-	-	-	-	-	-	-	-	-	-	-	-	-	-	-	-	-	i	-	-	-	-	-	-	-	-	-	-	-	-	-	-	-	-	-	-	-	-	-	-	-	-	-	-
	hib	-	-	-	-	-	-	-	-	-	-	i	i	-	-	-	-	-	-	-	-	-	i	-	-	-	-	-	-	-	-	i	-	-	i	-	-	-	-	-	-	-	-	-	-	-	-	-	-
	cro	-	-	-	-	-	-	-	-	-	-	i	-	-	-	-	-	-	-	-	-	-	i	-	-	-	-	-	-	-	-	-	-	-	-	-	-	-	-	-	-	-	-	-	-	-	-	-	-
	glu	-	-	-	-	-	-	-	-	-	-	-	-	-	-	-	-	-	-	-	-	-	i	-	-	-	-	-	-	-	-	i	-	-	i	-	-	-	-	-	-	-	-	-	-	-	-	-	-
	lac	-	-	-	-	-	-	-	-	-	-	i	-	-	-	-	-	-	-	-	-	-	-	-	-	-	-	-	-	-	-	i	-	-	-	-	-	-	-	-	-	-	-	-	-	-	-	-	-
	suc	-	-	-	-	-	-	-	-	-	-	-	-	-	-	-	-	-	-	-	-	-	i	-	-	-	-	-	-	-	-	-	-	-	-	-	-	-	-	-	-	-	-	-	-	-	-	-	-
	ub	-	-	-	-	-	-	-	-	-	-	-	-	-	-	-	-	-	-	-	-	-	i	-	-	-	-	-	-	-	-	i	-	-	i	-	-	-	-	-	-	-	-	-	-	-	-	-	-
P0C1H6	H2BFM_HUMAN	-	K	R	R	G	C	R	G	S	R	R	R	H	A	N	R	R	G	D	S	F	G	D	S	F	T	P	Y	F	P	R	V	L	K	Q	V	H	Q	G	L	S	L	S	Q	E	A	V	S
	AA Residue No.	-	37	38	39	40	41	42	43	44	45	46	47	48	49	50	51	52	53	54	55	56	57	58	59	60	61	62	63	64	65	66	67	68	69	70	71	72	73	74	75	76	77	78	79	80	81	82	83
	Site Location No.	-	36	37	38	39	40	41	42	43	44	45	46	47	48	49	50	51	52	53	54	55	56	57	58	59	60	61	62	63	64	65	66	67	68	69	70	71	72	73	74	75	76	77	78	79	80	81	82
	ph	-	-	-	-	-	-	-	-	-	-	-	-	-	-	-	-	-	-	-	-	-	-	-	i	-	-	-	i	-	-	-	-	-	-	-	-	-	-	-	-	-	-	i	-	-	-	-	-
	ac	-	-	-	-	-	-	-	-	-	-	-	-	-	-	-	-	-	-	-	-	-	-	-	-	-	-	-	-	-	-	-	-	-	i	-	-	-	-	-	-	-	-	-	-	-	-	-	-
	me (K)	-	-	-	-	-	-	-	-	-	-	-	-	-	-	-	-	-	-	-	-	-	-	-	-	-	-	-	-	-	-	-	-	-	i	-	-	-	-	-	-	-	-	-	-	-	-	-	-
	O-GlcNAc	-	-	-	-	-	-	-	-	-	-	-	-	-	-	-	-	-	-	-	-	-	-	-	i	-	-	-	-	-	-	-	-	-	-	-	-	-	-	-	-	-	-	-	-	-	-	-	-
	ox	-	-	-	-	-	-	-	-	-	-	-	-	-	-	-	-	-	-	-	-	-	-	-	-	-	-	-	-	-	-	-	-	-	-	-	-	-	-	-	-	-	-	-	-	-	-	-	-
	hib	-	-	-	-	-	-	-	-	-	-	-	-	-	-	-	-	-	-	-	-	-	-	-	-	-	-	-	-	-	-	-	-	-	i	-	-	-	-	-	-	-	-	-	-	-	-	-	-
	glu	-	-	-	-	-	-	-	-	-	-	-	-	-	-	-	-	-	-	-	-	-	-	-	-	-	-	-	-	-	-	-	-	-	i	-	-	-	-	-	-	-	-	-	-	-	-	-	-
	ub	-	-	-	-	-	-	-	-	-	-	-	-	-	-	-	-	-	-	-	-	-	-	-	-	-	-	-	-	-	-	-	-	-	i	-	-	-	-	-	-	-	-	-	-	-	-	-	-
Q7Z2G1	H2BWT_HUMAN	Q	R	K	R	G	R	H	G	P	R	R	C	H	S	N	C	-	-	-	-	R	G	D	S	F	A	T	Y	F	R	R	V	L	K	Q	V	H	Q	G	L	S	L	S	R	E	A	V	S
	AA Residue No.	61	62	63	64	65	66	67	68	69	70	71	72	73	74	75	76	-	-	-	-	77	78	79	80	81	82	83	84	85	86	87	88	89	90	91	92	93	94	95	96	97	98	99	100	101	102	103	104
	Site Location No.	60	61	62	63	64	65	66	67	68	69	70	71	72	73	74	75	-	-	-	-	76	77	78	79	80	81	82	83	84	85	86	87	88	89	90	91	92	93	94	95	96	97	98	99	100	101	102	103
	ph	-	-	-	-	-	-	-	-	-	-	-	-	-	-	-	-	-	-	-	-	-	-	-	i	-	-	P	P	-	-	-	-	-	-	-	-	-	-	-	-	-	-	i	-	-	-	-	-
	ac	-	-	-	-	-	-	-	-	-	-	-	-	-	-	-	-	-	-	-	-	-	-	-	-	-	-	-	-	-	-	-	-	-	i	-	-	-	-	-	-	-	-	-	-	-	-	-	-
	me (K)	-	-	-	-	-	-	-	-	-	-	-	-	-	-	-	-	-	-	-	-	-	-	-	-	-	-	-	-	-	-	-	-	-	i	-	-	-	-	-	-	-	-	-	-	-	-	-	-
	me2	-	-	-	-	-	-	-	-	-	-	-	-	-	-	-	-	-	-	-	-	-	-	-	-	-	-	-	-	-	-	-	-	-	i	-	-	-	-	-	-	-	-	-	-	-	-	-	-
	Nω-me	-	-	-	-	-	P	-	-	-	-	-	-	-	-	-	-	-	-	-	-	-	-	-	-	-	-	-	-	-	-	-	-	-	-	-	-	-	-	-	-	-	-	-	-	-	-	-	-
	ox	-	-	-	-	-	-	-	-	-	-	-	-	-	-	-	-	-	-	-	-	-	-	-	-	-	-	-	-	-	-	-	-	-	-	-	-	-	-	-	-	-	-	-	-	-	-	-	-
	hib	-	-	-	-	-	-	-	-	-	-	-	-	-	-	-	-	-	-	-	-	-	-	-	-	-	-	-	-	-	-	-	-	-	i	-	-	-	-	-	-	-	-	-	-	-	-	-	-
	glu	-	-	-	-	-	-	-	-	-	-	-	-	-	-	-	-	-	-	-	-	-	-	-	-	-	-	-	-	-	-	-	-	-	i	-	-	-	-	-	-	-	-	-	-	-	-	-	-
	ub	-	-	-	-	-	-	-	-	-	-	-	-	-	-	-	-	-	-	-	-	-	-	-	-	-	-	-	-	-	-	-	-	-	i	-	-	-	-	-	-	-	-	-	-	-	-	-	-
UniProt Accession
Q96A08	H2B1A_HUMAN	I	A	S	E	A	S	R	L	A	H	Y	S	K	R	S	T	I	S	S	R	E	I	Q	T	A	V	R	L	L	L	P	G	E	L	A	K	H	A	V	S	E	G	T	K	A	V	T	K
	AA Residue No.	75	76	77	78	79	80	81	82	83	84	85	86	87	88	89	90	91	92	93	94	95	96	97	98	99	100	101	102	103	104	105	106	107	108	109	110	111	112	113	114	115	116	117	118	119	120	121	122
	Site Location No.	74	75	76	77	78	79	80	81	82	83	84	85	86	87	88	89	90	91	92	93	94	95	96	97	98	99	100	101	102	103	104	105	106	107	108	109	110	111	112	113	114	115	116	117	118	119	120	121
	ph	-	-	P	-	-	-	-	-	-	-	i	NU	-	-	P	P	-	i	P	-	-	-	-	P	-	-	-	-	-	-	-	-	-	-	-	-	-	-	-	P	-	-	UP	-	-	-	i	-
	ac	-	-	-	-	-	-	-	-	-	-	-	-	NUP	-	-	-	-	-	-	-	-	-	-	-	-	-	-	-	-	-	-	-	-	-	-	P	-	-	-	-	-	-	-	P	-	-	-	P
	me (K)	-	-	-	-	-	-	-	-	-	-	-	-	-	-	-	-	-	-	-	-	-	-	-	-	-	-	-	-	-	-	-	-	-	-	-	U	-	-	-	-	-	-	-	U	-	-	-	-
	me2	-	-	-	-	-	-	-	-	-	-	-	-	-	-	-	-	-	-	-	-	-	-	-	-	-	-	-	-	-	-	-	-	-	-	-	i	-	-	-	-	-	-	-	-	-	-	-	-
	me3	-	-	-	-	-	-	-	-	-	-	-	-	U	-	-	-	-	-	-	-	-	-	-	-	-	-	-	-	-	-	-	-	-	-	-	-	-	-	-	-	-	-	-	-	-	-	-	i
	meX (R)	-	-	-	-	-	-	N	-	-	-	-	-	-	N	-	-	-	-	-	N	-	-	-	-	-	-	-	-	-	-	-	-	-	-	-	-	-	-	-	-	-	-	-	-	-	-	-	-
	Nω-me	-	-	-	-	-	-	-	-	-	-	-	-	-	UP	-	-	-	-	-	U	-	-	-	-	-	-	i	-	-	-	-	-	-	-	-	-	-	-	-	-	-	-	-	-	-	-	-	-
	sym/asym me2	-	-	-	-	-	-	U	-	-	-	-	-	-	-	-	-	-	-	-	-	-	-	-	-	-	-	-	-	-	-	-	-	-	-	-	-	-	-	-	-	-	-	-	-	-	-	-	-
	O-GlcNAc	-	-	-	-	-	i	-	-	-	-	-	-	-	-	-	-	-	-	-	-	-	-	-	-	-	-	-	-	-	-	-	-	-	-	-	-	-	-	-	i	-	-	-	-	-	-	i	-
	bhb	-	-	-	-	-	-	-	-	-	-	-	-	i	-	-	-	-	-	-	-	-	-	-	-	-	-	-	-	-	-	-	-	-	-	-	-	-	-	-	-	-	-	-	i	-	-	-	i
	hib	-	-	-	-	-	-	-	-	-	-	-	-	i	-	-	-	-	-	-	-	-	-	-	-	-	-	-	-	-	-	-	-	-	-	-	i	-	-	-	-	-	-	-	i	-	-	-	i
	glu	-	-	-	-	-	-	-	-	-	-	-	-	-	-	-	-	-	-	-	-	-	-	-	-	-	-	-	-	-	-	-	-	-	-	-	i	-	-	-	-	-	-	-	i	-	-	-	i
	lac	-	-	-	-	-	-	-	-	-	-	-	-	U	-	-	-	-	-	-	-	-	-	-	-	-	-	-	-	-	-	-	-	-	-	-	U	-	-	-	-	-	-	-	U	-	-	-	U
	mal	-	-	-	-	-	-	-	-	-	-	-	-	-	-	-	-	-	-	-	-	-	-	-	-	-	-	-	-	-	-	-	-	-	-	-	-	-	-	-	-	-	-	-	i	-	-	-	-
	suc	-	-	-	-	-	-	-	-	-	-	-	-	-	-	-	-	-	-	-	-	-	-	-	-	-	-	-	-	-	-	-	-	-	-	-	-	-	-	-	-	-	-	-	U	-	-	-	U
	ub	-	-	-	-	-	-	-	-	-	-	-	-	P	-	-	-	-	-	-	-	-	-	-	-	-	-	-	-	-	-	-	-	-	-	-	P	-	-	-	-	-	-	-	P	-	-	-	NUP
P33778	H2B1B_HUMAN	I	A	G	E	A	S	R	L	A	H	Y	N	K	R	S	T	I	T	S	R	E	I	Q	T	A	V	R	L	L	L	P	G	E	L	A	K	H	A	V	S	E	G	T	K	A	V	T	K
	AA Residue No.	74	75	76	77	78	79	80	81	82	83	84	85	86	87	88	89	90	91	92	93	94	95	96	97	98	99	100	101	102	103	104	105	106	107	108	109	110	111	112	113	114	115	116	117	118	119	120	121
	Site Location No.	73	74	75	76	77	78	79	80	81	82	83	84	85	86	87	88	89	90	91	92	93	94	95	96	97	98	99	100	101	102	103	104	105	106	107	108	109	110	111	112	113	114	115	116	117	118	119	120
	ph	-	-	-	-	-	-	-	-	-	-	P	-	-	-	P	P	-	P	P	-	-	-	-	P	-	-	-	-	-	-	-	-	-	-	-	-	-	-	-	P	-	-	UP	-	-	-	P	-
	ac	-	-	-	-	-	-	-	-	-	-	-	-	UP	-	-	-	-	-	-	-	-	-	-	-	-	-	-	-	-	-	-	-	-	-	-	P	-	-	-	-	-	-	-	P	-	-	-	NPH
	meX (K)	-	-	-	-	-	-	-	-	-	-	-	-	-	-	-	-	-	-	-	-	-	-	-	-	-	-	-	-	-	-	-	-	-	-	-	P	-	-	-	-	-	-	-	P	-	-	-	-
	me (K)	-	-	-	-	-	-	-	-	-	-	-	-	-	-	-	-	-	-	-	-	-	-	-	-	-	-	-	-	-	-	-	-	-	-	-	U	-	-	-	-	-	-	-	U	-	-	-	-
	me2	-	-	-	-	-	-	-	-	-	-	-	-	-	-	-	-	-	-	-	-	-	-	-	-	-	-	-	-	-	-	-	-	-	-	-	P	-	-	-	-	-	-	-	-	-	-	-	-
	me3	-	-	-	-	-	-	-	-	-	-	-	-	U	-	-	-	-	-	-	-	-	-	-	-	-	-	-	-	-	-	-	-	-	-	-	-	-	-	-	-	-	-	-	-	-	-	-	P
	Nω-me	-	-	-	-	-	-	-	-	-	-	-	-	-	U	-	-	-	-	-	U	-	-	-	-	-	-	i	-	-	-	-	-	-	-	-	-	-	-	-	-	-	-	-	-	-	-	-	-
	sym/asym me2	-	-	-	-	-	-	U	-	-	-	-	-	-	-	-	-	-	-	-	-	-	-	-	-	-	-	-	-	-	-	-	-	-	-	-	-	-	-	-	-	-	-	-	-	-	-	-	-
	O-GlcNAc	-	-	-	-	-	NG	-	-	-	-	-	-	-	-	-	-	-	-	-	-	-	-	-	-	-	-	-	-	-	-	-	-	-	-	-	-	-	-	-	UP	-	-	-	-	-	-	NG	-
	bhb	-	-	-	-	-	-	-	-	-	-	-	-	U	-	-	-	-	-	-	-	-	-	-	-	-	-	-	-	-	-	-	-	-	-	-	-	-	-	-	-	-	-	-	U	-	-	-	U
	hib	-	-	-	-	-	-	-	-	-	-	-	-	U	-	-	-	-	-	-	-	-	-	-	-	-	-	-	-	-	-	-	-	-	-	-	U	-	-	-	-	-	-	-	U	-	-	-	U
	glu	-	-	-	-	-	-	-	-	-	-	-	-	-	-	-	-	-	-	-	-	-	-	-	-	-	-	-	-	-	-	-	-	-	-	-	U	-	-	-	-	-	-	-	U	-	-	-	U
	lac	-	-	-	-	-	-	-	-	-	-	-	-	U	-	-	-	-	-	-	-	-	-	-	-	-	-	-	-	-	-	-	-	-	-	-	U	-	-	-	-	-	-	-	U	-	-	-	U
	mal	-	-	-	-	-	-	-	-	-	-	-	-	-	-	-	-	-	-	-	-	-	-	-	-	-	-	-	-	-	-	-	-	-	-	-	-	-	-	-	-	-	-	-	U	-	-	-	-
	suc	-	-	-	-	-	-	-	-	-	-	-	-	-	-	-	-	-	-	-	-	-	-	-	-	-	-	-	-	-	-	-	-	-	-	-	-	-	-	-	-	-	-	-	U	-	-	-	U
	ub	-	-	-	-	-	-	-	-	-	-	-	-	P	-	-	-	-	-	-	-	-	-	-	-	-	-	-	-	-	-	-	-	-	-	-	P	-	-	-	-	-	-	-	P	-	-	-	NUPH
P62807	H2B1C_HUMAN	I	A	G	E	A	S	R	L	A	H	Y	N	K	R	S	T	I	T	S	R	E	I	Q	T	A	V	R	L	L	L	P	G	E	L	A	K	H	A	V	S	E	G	T	K	A	V	T	K
	AA Residue No.	74	75	76	77	78	79	80	81	82	83	84	85	86	87	88	89	90	91	92	93	94	95	96	97	98	99	100	101	102	103	104	105	106	107	108	109	110	111	112	113	114	115	116	117	118	119	120	121
	Site Location No.	73	74	75	76	77	78	79	80	81	82	83	84	85	86	87	88	89	90	91	92	93	94	95	96	97	98	99	100	101	102	103	104	105	106	107	108	109	110	111	112	113	114	115	116	117	118	119	120
	ph	-	-	-	-	-	-	-	-	-	-	P	-	-	-	P	P	-	P	P	-	-	-	-	P	-	-	-	-	-	-	-	-	-	-	-	-	-	-	-	P	-	-	UP	-	-	-	i	-
	ac	-	-	-	-	-	-	-	-	-	-	-	-	UP	-	-	-	-	-	-	-	-	-	-	-	-	-	-	-	-	-	-	-	-	-	-	P	-	-	-	-	-	-	-	P	-	-	-	NPH
	meX (K)	-	-	-	-	-	-	-	-	-	-	-	-	-	-	-	-	-	-	-	-	-	-	-	-	-	-	-	-	-	-	-	-	-	-	-	N	-	-	-	-	-	-	-	-	-	-	-	-
	me (K)	-	-	-	-	-	-	-	-	-	-	-	-	-	-	-	-	-	-	-	-	-	-	-	-	-	-	-	-	-	-	-	-	-	-	-	U	-	-	-	-	-	-	-	U	-	-	-	-
	me2	-	-	-	-	-	-	-	-	-	-	-	-	-	-	-	-	-	-	-	-	-	-	-	-	-	-	-	-	-	-	-	-	-	-	-	i	-	-	-	-	-	-	-	-	-	-	-	-
	me3	-	-	-	-	-	-	-	-	-	-	-	-	U	-	-	-	-	-	-	-	-	-	-	-	-	-	-	-	-	-	-	-	-	-	-	-	-	-	-	-	-	-	-	-	-	-	-	i
	Nω-me	-	-	-	-	-	-	-	-	-	-	-	-	-	U	-	-	-	-	-	U	-	-	-	-	-	-	i	-	-	-	-	-	-	-	-	-	-	-	-	-	-	-	-	-	-	-	-	-
	sym/asym me2	-	-	-	-	-	-	U	-	-	-	-	-	-	-	-	-	-	-	-	-	-	-	-	-	-	-	-	-	-	-	-	-	-	-	-	-	-	-	-	-	-	-	-	-	-	-	-	-
	O-GlcNAc	-	-	-	-	-	i	-	-	-	-	-	-	-	-	-	-	-	-	-	-	-	-	-	-	-	-	-	-	-	-	-	-	-	-	-	-	-	-	-	NUG	-	-	-	-	-	-	i	-
	bhb	-	-	-	-	-	-	-	-	-	-	-	-	U	-	-	-	-	-	-	-	-	-	-	-	-	-	-	-	-	-	-	-	-	-	-	-	-	-	-	-	-	-	-	U	-	-	-	U
	hib	-	-	-	-	-	-	-	-	-	-	-	-	U	-	-	-	-	-	-	-	-	-	-	-	-	-	-	-	-	-	-	-	-	-	-	U	-	-	-	-	-	-	-	U	-	-	-	U
	glu	-	-	-	-	-	-	-	-	-	-	-	-	-	-	-	-	-	-	-	-	-	-	-	-	-	-	-	-	-	-	-	-	-	-	-	U	-	-	-	-	-	-	-	U	-	-	-	U
	lac	-	-	-	-	-	-	-	-	-	-	-	-	U	-	-	-	-	-	-	-	-	-	-	-	-	-	-	-	-	-	-	-	-	-	-	U	-	-	-	-	-	-	-	U	-	-	-	U
	mal	-	-	-	-	-	-	-	-	-	-	-	-	-	-	-	-	-	-	-	-	-	-	-	-	-	-	-	-	-	-	-	-	-	-	-	-	-	-	-	-	-	-	-	U	-	-	-	-
	suc	-	-	-	-	-	-	-	-	-	-	-	-	-	-	-	-	-	-	-	-	-	-	-	-	-	-	-	-	-	-	-	-	-	-	-	-	-	-	-	-	-	-	-	U	-	-	-	U
	ub	-	-	-	-	-	-	-	-	-	-	-	-	P	-	-	-	-	-	-	-	-	-	-	-	-	-	-	-	-	-	-	-	-	-	-	P	-	-	-	-	-	-	-	P	-	-	-	NUPH
P58876	H2B1D_HUMAN	I	A	G	E	A	S	R	L	A	H	Y	N	K	R	S	T	I	T	S	R	E	I	Q	T	A	V	R	L	L	L	P	G	E	L	A	K	H	A	V	S	E	G	T	K	A	V	T	K
	AA Residue No.	74	75	76	77	78	79	80	81	82	83	84	85	86	87	88	89	90	91	92	93	94	95	96	97	98	99	100	101	102	103	104	105	106	107	108	109	110	111	112	113	114	115	116	117	118	119	120	121
	Site Location No.	73	74	75	76	77	78	79	80	81	82	83	84	85	86	87	88	89	90	91	92	93	94	95	96	97	98	99	100	101	102	103	104	105	106	107	108	109	110	111	112	113	114	115	116	117	118	119	120
	ph	-	-	-	-	-	-	-	-	-	-	P	-	-	-	P	P	-	P	P	-	-	-	-	P	-	-	-	-	-	-	-	-	-	-	-	-	-	-	-	P	-	-	UP	-	-	-	i	-
	ac	-	-	-	-	-	-	-	-	-	-	-	-	UP	-	-	-	-	-	-	-	-	-	-	-	-	-	-	-	-	-	-	-	-	-	-	P	-	-	-	-	-	-	-	P	-	-	-	NPH
	meX (K)	-	-	-	-	-	-	-	-	-	-	-	-	-	-	-	-	-	-	-	-	-	-	-	-	-	-	-	-	-	-	-	-	-	-	-	N	-	-	-	-	-	-	-	-	-	-	-	-
	me (K)	-	-	-	-	-	-	-	-	-	-	-	-	-	-	-	-	-	-	-	-	-	-	-	-	-	-	-	-	-	-	-	-	-	-	-	U	-	-	-	-	-	-	-	U	-	-	-	-
	me2	-	-	-	-	-	-	-	-	-	-	-	-	-	-	-	-	-	-	-	-	-	-	-	-	-	-	-	-	-	-	-	-	-	-	-	i	-	-	-	-	-	-	-	-	-	-	-	-
	me3	-	-	-	-	-	-	-	-	-	-	-	-	U	-	-	-	-	-	-	-	-	-	-	-	-	-	-	-	-	-	-	-	-	-	-	-	-	-	-	-	-	-	-	-	-	-	-	i
	Nω-me	-	-	-	-	-	-	-	-	-	-	-	-	-	U	-	-	-	-	-	U	-	-	-	-	-	-	i	-	-	-	-	-	-	-	-	-	-	-	-	-	-	-	-	-	-	-	-	-
	sym/asym me2	-	-	-	-	-	-	U	-	-	-	-	-	-	-	-	-	-	-	-	-	-	-	-	-	-	-	-	-	-	-	-	-	-	-	-	-	-	-	-	-	-	-	-	-	-	-	-	-
	O-GlcNAc	-	-	-	-	-	i	-	-	-	-	-	-	-	-	-	-	-	-	-	-	-	-	-	-	-	-	-	-	-	-	-	-	-	-	-	-	-	-	-	UG	-	-	-	-	-	-	i	-
	bhb	-	-	-	-	-	-	-	-	-	-	-	-	U	-	-	-	-	-	-	-	-	-	-	-	-	-	-	-	-	-	-	-	-	-	-	-	-	-	-	-	-	-	-	U	-	-	-	U
	hib	-	-	-	-	-	-	-	-	-	-	-	-	U	-	-	-	-	-	-	-	-	-	-	-	-	-	-	-	-	-	-	-	-	-	-	U	-	-	-	-	-	-	-	U	-	-	-	U
	glu	-	-	-	-	-	-	-	-	-	-	-	-	-	-	-	-	-	-	-	-	-	-	-	-	-	-	-	-	-	-	-	-	-	-	-	U	-	-	-	-	-	-	-	U	-	-	-	U
	lac	-	-	-	-	-	-	-	-	-	-	-	-	U	-	-	-	-	-	-	-	-	-	-	-	-	-	-	-	-	-	-	-	-	-	-	U	-	-	-	-	-	-	-	U	-	-	-	U
	mal	-	-	-	-	-	-	-	-	-	-	-	-	-	-	-	-	-	-	-	-	-	-	-	-	-	-	-	-	-	-	-	-	-	-	-	-	-	-	-	-	-	-	-	U	-	-	-	-
	suc	-	-	-	-	-	-	-	-	-	-	-	-	-	-	-	-	-	-	-	-	-	-	-	-	-	-	-	-	-	-	-	-	-	-	-	-	-	-	-	-	-	-	-	U	-	-	-	U
	ub	-	-	-	-	-	-	-	-	-	-	-	-	P	-	-	-	-	-	-	-	-	-	-	-	-	-	-	-	-	-	-	-	-	-	-	P	-	-	-	-	-	-	-	P	-	-	-	NUPH
Q93079	H2B1H_HUMAN	I	A	G	E	A	S	R	L	A	H	Y	N	K	R	S	T	I	T	S	R	E	I	Q	T	A	V	R	L	L	L	P	G	E	L	A	K	H	A	V	S	E	G	T	K	A	V	T	K
	AA Residue No.	74	75	76	77	78	79	80	81	82	83	84	85	86	87	88	89	90	91	92	93	94	95	96	97	98	99	100	101	102	103	104	105	106	107	108	109	110	111	112	113	114	115	116	117	118	119	120	121
	Site Location No.	73	74	75	76	77	78	79	80	81	82	83	84	85	86	87	88	89	90	91	92	93	94	95	96	97	98	99	100	101	102	103	104	105	106	107	108	109	110	111	112	113	114	115	116	117	118	119	120
	ph	-	-	-	-	-	-	-	-	-	-	P	-	-	-	P	P	-	P	P	-	-	-	-	P	-	-	-	-	-	-	-	-	-	-	-	-	-	-	-	P	-	-	UP	-	-	-	i	-
	ac	-	-	-	-	-	-	-	-	-	-	-	-	UP	-	-	-	-	-	-	-	-	-	-	-	-	-	-	-	-	-	-	-	-	-	-	P	-	-	-	-	-	-	-	P	-	-	-	NPH
	meX (K)	-	-	-	-	-	-	-	-	-	-	-	-	-	-	-	-	-	-	-	-	-	-	-	-	-	-	-	-	-	-	-	-	-	-	-	N	-	-	-	-	-	-	-	-	-	-	-	-
	me (K)	-	-	-	-	-	-	-	-	-	-	-	-	-	-	-	-	-	-	-	-	-	-	-	-	-	-	-	-	-	-	-	-	-	-	-	U	-	-	-	-	-	-	-	U	-	-	-	-
	me2	-	-	-	-	-	-	-	-	-	-	-	-	-	-	-	-	-	-	-	-	-	-	-	-	-	-	-	-	-	-	-	-	-	-	-	i	-	-	-	-	-	-	-	-	-	-	-	-
	me3	-	-	-	-	-	-	-	-	-	-	-	-	U	-	-	-	-	-	-	-	-	-	-	-	-	-	-	-	-	-	-	-	-	-	-	-	-	-	-	-	-	-	-	-	-	-	-	i
	Nω-me	-	-	-	-	-	-	-	-	-	-	-	-	-	U	-	-	-	-	-	U	-	-	-	-	-	-	i	-	-	-	-	-	-	-	-	-	-	-	-	-	-	-	-	-	-	-	-	-
	sym/asym me2	-	-	-	-	-	-	U	-	-	-	-	-	-	-	-	-	-	-	-	-	-	-	-	-	-	-	-	-	-	-	-	-	-	-	-	-	-	-	-	-	-	-	-	-	-	-	-	-
	O-GlcNAc	-	-	-	-	-	i	-	-	-	-	-	-	-	-	-	-	-	-	-	-	-	-	-	-	-	-	-	-	-	-	-	-	-	-	-	-	-	-	-	UG	-	-	-	-	-	-	i	-
	bhb	-	-	-	-	-	-	-	-	-	-	-	-	U	-	-	-	-	-	-	-	-	-	-	-	-	-	-	-	-	-	-	-	-	-	-	-	-	-	-	-	-	-	-	U	-	-	-	U
	hib	-	-	-	-	-	-	-	-	-	-	-	-	U	-	-	-	-	-	-	-	-	-	-	-	-	-	-	-	-	-	-	-	-	-	-	U	-	-	-	-	-	-	-	U	-	-	-	U
	glu	-	-	-	-	-	-	-	-	-	-	-	-	-	-	-	-	-	-	-	-	-	-	-	-	-	-	-	-	-	-	-	-	-	-	-	U	-	-	-	-	-	-	-	U	-	-	-	U
	lac	-	-	-	-	-	-	-	-	-	-	-	-	U	-	-	-	-	-	-	-	-	-	-	-	-	-	-	-	-	-	-	-	-	-	-	U	-	-	-	-	-	-	-	U	-	-	-	U
	mal	-	-	-	-	-	-	-	-	-	-	-	-	-	-	-	-	-	-	-	-	-	-	-	-	-	-	-	-	-	-	-	-	-	-	-	-	-	-	-	-	-	-	-	U	-	-	-	-
	suc	-	-	-	-	-	-	-	-	-	-	-	-	-	-	-	-	-	-	-	-	-	-	-	-	-	-	-	-	-	-	-	-	-	-	-	-	-	-	-	-	-	-	-	U	-	-	-	U
	ub	-	-	-	-	-	-	-	-	-	-	-	-	P	-	-	-	-	-	-	-	-	-	-	-	-	-	-	-	-	-	-	-	-	-	-	P	-	-	-	-	-	-	-	P	-	-	-	NUPH
P06899	H2B1J_HUMAN	I	A	G	E	A	S	R	L	A	H	Y	N	K	R	S	T	I	T	S	R	E	I	Q	T	A	V	R	L	L	L	P	G	E	L	A	K	H	A	V	S	E	G	T	K	A	V	T	K
	AA Residue No.	74	75	76	77	78	79	80	81	82	83	84	85	86	87	88	89	90	91	92	93	94	95	96	97	98	99	100	101	102	103	104	105	106	107	108	109	110	111	112	113	114	115	116	117	118	119	120	121
	Site Location No.	73	74	75	76	77	78	79	80	81	82	83	84	85	86	87	88	89	90	91	92	93	94	95	96	97	98	99	100	101	102	103	104	105	106	107	108	109	110	111	112	113	114	115	116	117	118	119	120
	ph	-	-	-	-	-	-	-	-	-	-	i	-	-	-	i	i	-	i	i	-	-	-	-	i	-	-	-	-	-	-	-	-	-	-	-	-	-	-	-	P	-	-	i	-	-	-	i	-
	ac	-	-	-	-	-	-	-	-	-	-	-	-	U	-	-	-	-	-	-	-	-	-	-	-	-	-	-	-	-	-	-	-	-	-	-	P	-	-	-	-	-	-	-	P	-	-	-	NPH
	meX (K)	-	-	-	-	-	-	-	-	-	-	-	-	-	-	-	-	-	-	-	-	-	-	-	-	-	-	-	-	-	-	-	-	-	-	-	N	-	-	-	-	-	-	-	-	-	-	-	-
	me (K)	-	-	-	-	-	-	-	-	-	-	-	-	-	-	-	-	-	-	-	-	-	-	-	-	-	-	-	-	-	-	-	-	-	-	-	U	-	-	-	-	-	-	-	U	-	-	-	-
	me2	-	-	-	-	-	-	-	-	-	-	-	-	-	-	-	-	-	-	-	-	-	-	-	-	-	-	-	-	-	-	-	-	-	-	-	i	-	-	-	-	-	-	-	-	-	-	-	-
	me3	-	-	-	-	-	-	-	-	-	-	-	-	U	-	-	-	-	-	-	-	-	-	-	-	-	-	-	-	-	-	-	-	-	-	-	-	-	-	-	-	-	-	-	-	-	-	-	i
	Nω-me	-	-	-	-	-	-	-	-	-	-	-	-	-	U	-	-	-	-	-	U	-	-	-	-	-	-	i	-	-	-	-	-	-	-	-	-	-	-	-	-	-	-	-	-	-	-	-	-
	sym/asym me2	-	-	-	-	-	-	U	-	-	-	-	-	-	-	-	-	-	-	-	-	-	-	-	-	-	-	-	-	-	-	-	-	-	-	-	-	-	-	-	-	-	-	-	-	-	-	-	-
	O-GlcNAc	-	-	-	-	-	i	-	-	-	-	-	-	-	-	-	-	-	-	-	-	-	-	-	-	-	-	-	-	-	-	-	-	-	-	-	-	-	-	-	UG	-	-	-	-	-	-	i	-
	bhb	-	-	-	-	-	-	-	-	-	-	-	-	U	-	-	-	-	-	-	-	-	-	-	-	-	-	-	-	-	-	-	-	-	-	-	-	-	-	-	-	-	-	-	U	-	-	-	U
	hib	-	-	-	-	-	-	-	-	-	-	-	-	U	-	-	-	-	-	-	-	-	-	-	-	-	-	-	-	-	-	-	-	-	-	-	U	-	-	-	-	-	-	-	U	-	-	-	U
	glu	-	-	-	-	-	-	-	-	-	-	-	-	-	-	-	-	-	-	-	-	-	-	-	-	-	-	-	-	-	-	-	-	-	-	-	U	-	-	-	-	-	-	-	U	-	-	-	U
	lac	-	-	-	-	-	-	-	-	-	-	-	-	U	-	-	-	-	-	-	-	-	-	-	-	-	-	-	-	-	-	-	-	-	-	-	U	-	-	-	-	-	-	-	U	-	-	-	U
	mal	-	-	-	-	-	-	-	-	-	-	-	-	-	-	-	-	-	-	-	-	-	-	-	-	-	-	-	-	-	-	-	-	-	-	-	-	-	-	-	-	-	-	-	U	-	-	-	-
	suc	-	-	-	-	-	-	-	-	-	-	-	-	-	-	-	-	-	-	-	-	-	-	-	-	-	-	-	-	-	-	-	-	-	-	-	-	-	-	-	-	-	-	-	U	-	-	-	U
	ub	-	-	-	-	-	-	-	-	-	-	-	-	i	-	-	-	-	-	-	-	-	-	-	-	-	-	-	-	-	-	-	-	-	-	-	i	-	-	-	-	-	-	-	i	-	-	-	NUH
O60814	H2B1K_HUMAN	I	A	G	E	A	S	R	L	A	H	Y	N	K	R	S	T	I	T	S	R	E	I	Q	T	A	V	R	L	L	L	P	G	E	L	A	K	H	A	V	S	E	G	T	K	A	V	T	K
	AA Residue No.	74	75	76	77	78	79	80	81	82	83	84	85	86	87	88	89	90	91	92	93	94	95	96	97	98	99	100	101	102	103	104	105	106	107	108	109	110	111	112	113	114	115	116	117	118	119	120	121
	Site Location No.	73	74	75	76	77	78	79	80	81	82	83	84	85	86	87	88	89	90	91	92	93	94	95	96	97	98	99	100	101	102	103	104	105	106	107	108	109	110	111	112	113	114	115	116	117	118	119	120
	ph	-	-	-	-	-	-	-	-	-	-	P	-	-	-	P	i	-	P	i	-	-	-	-	P	-	-	-	-	-	-	-	-	-	-	-	-	-	-	-	P	-	-	UP	-	-	-	i	-
	ac	-	-	-	-	-	-	-	-	-	-	-	-	UP	-	-	-	-	-	-	-	-	-	-	-	-	-	-	-	-	-	-	-	-	-	-	P	-	-	-	-	-	-	-	P	-	-	-	NPH
	meX (K)	-	-	-	-	-	-	-	-	-	-	-	-	-	-	-	-	-	-	-	-	-	-	-	-	-	-	-	-	-	-	-	-	-	-	-	N	-	-	-	-	-	-	-	-	-	-	-	-
	me (K)	-	-	-	-	-	-	-	-	-	-	-	-	-	-	-	-	-	-	-	-	-	-	-	-	-	-	-	-	-	-	-	-	-	-	-	U	-	-	-	-	-	-	-	U	-	-	-	-
	me2	-	-	-	-	-	-	-	-	-	-	-	-	-	-	-	-	-	-	-	-	-	-	-	-	-	-	-	-	-	-	-	-	-	-	-	i	-	-	-	-	-	-	-	-	-	-	-	-
	me3	-	-	-	-	-	-	-	-	-	-	-	-	U	-	-	-	-	-	-	-	-	-	-	-	-	-	-	-	-	-	-	-	-	-	-	-	-	-	-	-	-	-	-	-	-	-	-	i
	Nω-me	-	-	-	-	-	-	-	-	-	-	-	-	-	U	-	-	-	-	-	U	-	-	-	-	-	-	i	-	-	-	-	-	-	-	-	-	-	-	-	-	-	-	-	-	-	-	-	-
	sym/asym me2	-	-	-	-	-	-	U	-	-	-	-	-	-	-	-	-	-	-	-	-	-	-	-	-	-	-	-	-	-	-	-	-	-	-	-	-	-	-	-	-	-	-	-	-	-	-	-	-
	O-GlcNAc	-	-	-	-	-	i	-	-	-	-	-	-	-	-	-	-	-	-	-	-	-	-	-	-	-	-	-	-	-	-	-	-	-	-	-	-	-	-	-	UG	-	-	-	-	-	-	i	-
	bhb	-	-	-	-	-	-	-	-	-	-	-	-	U	-	-	-	-	-	-	-	-	-	-	-	-	-	-	-	-	-	-	-	-	-	-	-	-	-	-	-	-	-	-	U	-	-	-	U
	hib	-	-	-	-	-	-	-	-	-	-	-	-	U	-	-	-	-	-	-	-	-	-	-	-	-	-	-	-	-	-	-	-	-	-	-	U	-	-	-	-	-	-	-	U	-	-	-	U
	glu	-	-	-	-	-	-	-	-	-	-	-	-	-	-	-	-	-	-	-	-	-	-	-	-	-	-	-	-	-	-	-	-	-	-	-	U	-	-	-	-	-	-	-	U	-	-	-	U
	lac	-	-	-	-	-	-	-	-	-	-	-	-	U	-	-	-	-	-	-	-	-	-	-	-	-	-	-	-	-	-	-	-	-	-	-	U	-	-	-	-	-	-	-	U	-	-	-	U
	mal	-	-	-	-	-	-	-	-	-	-	-	-	-	-	-	-	-	-	-	-	-	-	-	-	-	-	-	-	-	-	-	-	-	-	-	-	-	-	-	-	-	-	-	U	-	-	-	-
	suc	-	-	-	-	-	-	-	-	-	-	-	-	-	-	-	-	-	-	-	-	-	-	-	-	-	-	-	-	-	-	-	-	-	-	-	-	-	-	-	-	-	-	-	U	-	-	-	U
	ub	-	-	-	-	-	-	-	-	-	-	-	-	P	-	-	-	-	-	-	-	-	-	-	-	-	-	-	-	-	-	-	-	-	-	-	P	-	-	-	-	-	-	-	P	-	-	-	NUPH
Q99880	H2B1L_HUMAN	I	A	S	E	A	S	R	L	A	H	Y	N	K	R	S	T	I	T	S	R	E	I	Q	T	A	V	R	L	L	L	P	G	E	L	A	K	H	A	V	S	E	G	T	K	A	V	T	K
	AA Residue No.	74	75	76	77	78	79	80	81	82	83	84	85	86	87	88	89	90	91	92	93	94	95	96	97	98	99	100	101	102	103	104	105	106	107	108	109	110	111	112	113	114	115	116	117	118	119	120	121
	Site Location No.	73	74	75	76	77	78	79	80	81	82	83	84	85	86	87	88	89	90	91	92	93	94	95	96	97	98	99	100	101	102	103	104	105	106	107	108	109	110	111	112	113	114	115	116	117	118	119	120
	ph	-	-	-	-	-	-	-	-	-	-	P	-	-	-	P	i	-	P	i	-	-	-	-	i	-	-	-	-	-	-	-	-	-	-	-	-	-	-	-	P	-	-	UP	-	-	-	i	-
	ac	-	-	-	-	-	-	-	-	-	-	-	-	UP	-	-	-	-	-	-	-	-	-	-	-	-	-	-	-	-	-	-	-	-	-	-	P	-	-	-	-	-	-	-	P	-	-	-	NPH
	meX (K)	-	-	-	-	-	-	-	-	-	-	-	-	-	-	-	-	-	-	-	-	-	-	-	-	-	-	-	-	-	-	-	-	-	-	-	N	-	-	-	-	-	-	-	-	-	-	-	-
	me (K)	-	-	-	-	-	-	-	-	-	-	-	-	-	-	-	-	-	-	-	-	-	-	-	-	-	-	-	-	-	-	-	-	-	-	-	U	-	-	-	-	-	-	-	U	-	-	-	-
	me2	-	-	-	-	-	-	-	-	-	-	-	-	-	-	-	-	-	-	-	-	-	-	-	-	-	-	-	-	-	-	-	-	-	-	-	i	-	-	-	-	-	-	-	-	-	-	-	-
	me3	-	-	-	-	-	-	-	-	-	-	-	-	U	-	-	-	-	-	-	-	-	-	-	-	-	-	-	-	-	-	-	-	-	-	-	-	-	-	-	-	-	-	-	-	-	-	-	i
	Nω-me	-	-	-	-	-	-	-	-	-	-	-	-	-	U	-	-	-	-	-	U	-	-	-	-	-	-	i	-	-	-	-	-	-	-	-	-	-	-	-	-	-	-	-	-	-	-	-	-
	sym/asym me2	-	-	-	-	-	-	U	-	-	-	-	-	-	-	-	-	-	-	-	-	-	-	-	-	-	-	-	-	-	-	-	-	-	-	-	-	-	-	-	-	-	-	-	-	-	-	-	-
	O-GlcNAc	-	-	-	-	-	i	-	-	-	-	-	-	-	-	-	-	-	-	-	-	-	-	-	-	-	-	-	-	-	-	-	-	-	-	-	-	-	-	-	UG	-	-	-	-	-	-	i	-
	bhb	-	-	-	-	-	-	-	-	-	-	-	-	U	-	-	-	-	-	-	-	-	-	-	-	-	-	-	-	-	-	-	-	-	-	-	-	-	-	-	-	-	-	-	U	-	-	-	U
	hib	-	-	-	-	-	-	-	-	-	-	-	-	U	-	-	-	-	-	-	-	-	-	-	-	-	-	-	-	-	-	-	-	-	-	-	U	-	-	-	-	-	-	-	U	-	-	-	U
	glu	-	-	-	-	-	-	-	-	-	-	-	-	-	-	-	-	-	-	-	-	-	-	-	-	-	-	-	-	-	-	-	-	-	-	-	U	-	-	-	-	-	-	-	U	-	-	-	U
	lac	-	-	-	-	-	-	-	-	-	-	-	-	U	-	-	-	-	-	-	-	-	-	-	-	-	-	-	-	-	-	-	-	-	-	-	U	-	-	-	-	-	-	-	U	-	-	-	U
	mal	-	-	-	-	-	-	-	-	-	-	-	-	-	-	-	-	-	-	-	-	-	-	-	-	-	-	-	-	-	-	-	-	-	-	-	-	-	-	-	-	-	-	-	U	-	-	-	-
	suc	-	-	-	-	-	-	-	-	-	-	-	-	-	-	-	-	-	-	-	-	-	-	-	-	-	-	-	-	-	-	-	-	-	-	-	-	-	-	-	-	-	-	-	U	-	-	-	U
	ub	-	-	-	-	-	-	-	-	-	-	-	-	P	-	-	-	-	-	-	-	-	-	-	-	-	-	-	-	-	-	-	-	-	-	-	P	-	-	-	-	-	-	-	P	-	-	-	NUPH
Q99879	H2B1M_HUMAN	I	A	G	E	A	S	R	L	A	H	Y	N	K	R	S	T	I	T	S	R	E	I	Q	T	A	V	R	L	L	L	P	G	E	L	A	K	H	A	V	S	E	G	T	K	A	V	T	K
	AA Residue No.	74	75	76	77	78	79	80	81	82	83	84	85	86	87	88	89	90	91	92	93	94	95	96	97	98	99	100	101	102	103	104	105	106	107	108	109	110	111	112	113	114	115	116	117	118	119	120	121
	Site Location No.	73	74	75	76	77	78	79	80	81	82	83	84	85	86	87	88	89	90	91	92	93	94	95	96	97	98	99	100	101	102	103	104	105	106	107	108	109	110	111	112	113	114	115	116	117	118	119	120
	ph	-	-	-	-	-	-	-	-	-	-	i	-	-	-	P	i	-	P	i	-	-	-	-	i	-	-	-	-	-	-	-	-	-	-	-	-	-	-	-	P	-	-	U	-	-	-	i	-
	ac	-	-	-	-	-	-	-	-	-	-	-	-	UP	-	-	-	-	-	-	-	-	-	-	-	-	-	-	-	-	-	-	-	-	-	-	P	-	-	-	-	-	-	-	P	-	-	-	NPH
	me (K)	-	-	-	-	-	-	-	-	-	-	-	-	-	-	-	-	-	-	-	-	-	-	-	-	-	-	-	-	-	-	-	-	-	-	-	U	-	-	-	-	-	-	-	U	-	-	-	-
	me2	-	-	-	-	-	-	-	-	-	-	-	-	-	-	-	-	-	-	-	-	-	-	-	-	-	-	-	-	-	-	-	-	-	-	-	i	-	-	-	-	-	-	-	-	-	-	-	-
	me3	-	-	-	-	-	-	-	-	-	-	-	-	U	-	-	-	-	-	-	-	-	-	-	-	-	-	-	-	-	-	-	-	-	-	-	-	-	-	-	-	-	-	-	-	-	-	-	i
	Nω-me	-	-	-	-	-	-	-	-	-	-	-	-	-	U	-	-	-	-	-	U	-	-	-	-	-	-	i	-	-	-	-	-	-	-	-	-	-	-	-	-	-	-	-	-	-	-	-	-
	sym/asym me2	-	-	-	-	-	-	U	-	-	-	-	-	-	-	-	-	-	-	-	-	-	-	-	-	-	-	-	-	-	-	-	-	-	-	-	-	-	-	-	-	-	-	-	-	-	-	-	-
	O-GlcNAc	-	-	-	-	-	i	-	-	-	-	-	-	-	-	-	-	-	-	-	-	-	-	-	-	-	-	-	-	-	-	-	-	-	-	-	-	-	-	-	UG	-	-	-	-	-	-	i	-
	bhb	-	-	-	-	-	-	-	-	-	-	-	-	U	-	-	-	-	-	-	-	-	-	-	-	-	-	-	-	-	-	-	-	-	-	-	-	-	-	-	-	-	-	-	U	-	-	-	U
	hib	-	-	-	-	-	-	-	-	-	-	-	-	U	-	-	-	-	-	-	-	-	-	-	-	-	-	-	-	-	-	-	-	-	-	-	U	-	-	-	-	-	-	-	U	-	-	-	U
	glu	-	-	-	-	-	-	-	-	-	-	-	-	-	-	-	-	-	-	-	-	-	-	-	-	-	-	-	-	-	-	-	-	-	-	-	U	-	-	-	-	-	-	-	U	-	-	-	U
	lac	-	-	-	-	-	-	-	-	-	-	-	-	U	-	-	-	-	-	-	-	-	-	-	-	-	-	-	-	-	-	-	-	-	-	-	U	-	-	-	-	-	-	-	U	-	-	-	U
	mal	-	-	-	-	-	-	-	-	-	-	-	-	-	-	-	-	-	-	-	-	-	-	-	-	-	-	-	-	-	-	-	-	-	-	-	-	-	-	-	-	-	-	-	U	-	-	-	-
	suc	-	-	-	-	-	-	-	-	-	-	-	-	-	-	-	-	-	-	-	-	-	-	-	-	-	-	-	-	-	-	-	-	-	-	-	-	-	-	-	-	-	-	-	U	-	-	-	U
	ub	-	-	-	-	-	-	-	-	-	-	-	-	P	-	-	-	-	-	-	-	-	-	-	-	-	-	-	-	-	-	-	-	-	-	-	P	-	-	-	-	-	-	-	P	-	-	-	NUPH
Q99877	H2B1N_HUMAN	I	A	G	E	A	S	R	L	A	H	Y	N	K	R	S	T	I	T	S	R	E	I	Q	T	A	V	R	L	L	L	P	G	E	L	A	K	H	A	V	S	E	G	T	K	A	V	T	K
	AA Residue No.	74	75	76	77	78	79	80	81	82	83	84	85	86	87	88	89	90	91	92	93	94	95	96	97	98	99	100	101	102	103	104	105	106	107	108	109	110	111	112	113	114	115	116	117	118	119	120	121
	Site Location No.	73	74	75	76	77	78	79	80	81	82	83	84	85	86	87	88	89	90	91	92	93	94	95	96	97	98	99	100	101	102	103	104	105	106	107	108	109	110	111	112	113	114	115	116	117	118	119	120
	ph	-	-	-	-	-	-	-	-	-	-	P	-	-	-	P	P	-	P	P	-	-	-	-	P	-	-	-	-	-	-	-	-	-	-	-	-	-	-	-	NP	-	-	UP	-	-	-	i	-
	ac	-	-	-	-	-	-	-	-	-	-	-	-	UP	-	-	-	-	-	-	-	-	-	-	-	-	-	-	-	-	-	-	-	-	-	-	P	-	-	-	-	-	-	-	P	-	-	-	NPH
	meX (K)	-	-	-	-	-	-	-	-	-	-	-	-	-	-	-	-	-	-	-	-	-	-	-	-	-	-	-	-	-	-	-	-	-	-	-	N	-	-	-	-	-	-	-	-	-	-	-	-
	me (K)	-	-	-	-	-	-	-	-	-	-	-	-	-	-	-	-	-	-	-	-	-	-	-	-	-	-	-	-	-	-	-	-	-	-	-	U	-	-	-	-	-	-	-	U	-	-	-	-
	me2	-	-	-	-	-	-	-	-	-	-	-	-	-	-	-	-	-	-	-	-	-	-	-	-	-	-	-	-	-	-	-	-	-	-	-	i	-	-	-	-	-	-	-	-	-	-	-	-
	me3	-	-	-	-	-	-	-	-	-	-	-	-	U	-	-	-	-	-	-	-	-	-	-	-	-	-	-	-	-	-	-	-	-	-	-	-	-	-	-	-	-	-	-	-	-	-	-	i
	Nω-me	-	-	-	-	-	-	-	-	-	-	-	-	-	U	-	-	-	-	-	U	-	-	-	-	-	-	i	-	-	-	-	-	-	-	-	-	-	-	-	-	-	-	-	-	-	-	-	-
	sym/asym me2	-	-	-	-	-	-	U	-	-	-	-	-	-	-	-	-	-	-	-	-	-	-	-	-	-	-	-	-	-	-	-	-	-	-	-	-	-	-	-	-	-	-	-	-	-	-	-	-
	O-GlcNAc	-	-	-	-	-	i	-	-	-	-	-	-	-	-	-	-	-	-	-	-	-	-	-	-	-	-	-	-	-	-	-	-	-	-	-	-	-	-	-	UG	-	-	-	-	-	-	i	-
	bhb	-	-	-	-	-	-	-	-	-	-	-	-	U	-	-	-	-	-	-	-	-	-	-	-	-	-	-	-	-	-	-	-	-	-	-	-	-	-	-	-	-	-	-	U	-	-	-	U
	hib	-	-	-	-	-	-	-	-	-	-	-	-	U	-	-	-	-	-	-	-	-	-	-	-	-	-	-	-	-	-	-	-	-	-	-	U	-	-	-	-	-	-	-	U	-	-	-	U
	glu	-	-	-	-	-	-	-	-	-	-	-	-	-	-	-	-	-	-	-	-	-	-	-	-	-	-	-	-	-	-	-	-	-	-	-	U	-	-	-	-	-	-	-	U	-	-	-	U
	lac	-	-	-	-	-	-	-	-	-	-	-	-	U	-	-	-	-	-	-	-	-	-	-	-	-	-	-	-	-	-	-	-	-	-	-	U	-	-	-	-	-	-	-	U	-	-	-	U
	mal	-	-	-	-	-	-	-	-	-	-	-	-	-	-	-	-	-	-	-	-	-	-	-	-	-	-	-	-	-	-	-	-	-	-	-	-	-	-	-	-	-	-	-	U	-	-	-	-
	suc	-	-	-	-	-	-	-	-	-	-	-	-	-	-	-	-	-	-	-	-	-	-	-	-	-	-	-	-	-	-	-	-	-	-	-	-	-	-	-	-	-	-	-	U	-	-	-	U
	ub	-	-	-	-	-	-	-	-	-	-	-	-	P	-	-	-	-	-	-	-	-	-	-	-	-	-	-	-	-	-	-	-	-	-	-	P	-	-	-	-	-	-	-	P	-	-	-	NUPH
P23527	H2B1O_HUMAN	I	A	G	E	A	S	R	L	A	H	Y	N	K	R	S	T	I	T	S	R	E	I	Q	T	A	V	R	L	L	L	P	G	E	L	A	K	H	A	V	S	E	G	T	K	A	V	T	K
	AA Residue No.	74	75	76	77	78	79	80	81	82	83	84	85	86	87	88	89	90	91	92	93	94	95	96	97	98	99	100	101	102	103	104	105	106	107	108	109	110	111	112	113	114	115	116	117	118	119	120	121
	Site Location No.	73	74	75	76	77	78	79	80	81	82	83	84	85	86	87	88	89	90	91	92	93	94	95	96	97	98	99	100	101	102	103	104	105	106	107	108	109	110	111	112	113	114	115	116	117	118	119	120
	ph	-	-	-	-	-	-	-	-	-	-	i	-	-	-	P	i	-	P	i	-	-	-	-	i	-	-	-	-	-	-	-	-	-	-	-	-	-	-	-	P	-	-	U	-	-	-	i	-
	ac	-	-	-	-	-	-	-	-	-	-	-	-	UP	-	-	-	-	-	-	-	-	-	-	-	-	-	-	-	-	-	-	-	-	-	-	P	-	-	-	-	-	-	-	P	-	-	-	NPH
	meX (K)	-	-	-	-	-	-	-	-	-	-	-	-	-	-	-	-	-	-	-	-	-	-	-	-	-	-	-	-	-	-	-	-	-	-	-	N	-	-	-	-	-	-	-	-	-	-	-	-
	me (K)	-	-	-	-	-	-	-	-	-	-	-	-	-	-	-	-	-	-	-	-	-	-	-	-	-	-	-	-	-	-	-	-	-	-	-	U	-	-	-	-	-	-	-	U	-	-	-	-
	me2	-	-	-	-	-	-	-	-	-	-	-	-	-	-	-	-	-	-	-	-	-	-	-	-	-	-	-	-	-	-	-	-	-	-	-	i	-	-	-	-	-	-	-	-	-	-	-	-
	me3	-	-	-	-	-	-	-	-	-	-	-	-	U	-	-	-	-	-	-	-	-	-	-	-	-	-	-	-	-	-	-	-	-	-	-	-	-	-	-	-	-	-	-	-	-	-	-	i
	Nω-me	-	-	-	-	-	-	-	-	-	-	-	-	-	U	-	-	-	-	-	U	-	-	-	-	-	-	i	-	-	-	-	-	-	-	-	-	-	-	-	-	-	-	-	-	-	-	-	-
	sym/asym me2	-	-	-	-	-	-	U	-	-	-	-	-	-	-	-	-	-	-	-	-	-	-	-	-	-	-	-	-	-	-	-	-	-	-	-	-	-	-	-	-	-	-	-	-	-	-	-	-
	O-GlcNAc	-	-	-	-	-	i	-	-	-	-	-	-	-	-	-	-	-	-	-	-	-	-	-	-	-	-	-	-	-	-	-	-	-	-	-	-	-	-	-	UG	-	-	-	-	-	-	i	-
	bhb	-	-	-	-	-	-	-	-	-	-	-	-	U	-	-	-	-	-	-	-	-	-	-	-	-	-	-	-	-	-	-	-	-	-	-	-	-	-	-	-	-	-	-	U	-	-	-	U
	hib	-	-	-	-	-	-	-	-	-	-	-	-	U	-	-	-	-	-	-	-	-	-	-	-	-	-	-	-	-	-	-	-	-	-	-	U	-	-	-	-	-	-	-	U	-	-	-	U
	glu	-	-	-	-	-	-	-	-	-	-	-	-	-	-	-	-	-	-	-	-	-	-	-	-	-	-	-	-	-	-	-	-	-	-	-	U	-	-	-	-	-	-	-	U	-	-	-	U
	lac	-	-	-	-	-	-	-	-	-	-	-	-	U	-	-	-	-	-	-	-	-	-	-	-	-	-	-	-	-	-	-	-	-	-	-	U	-	-	-	-	-	-	-	U	-	-	-	U
	mal	-	-	-	-	-	-	-	-	-	-	-	-	-	-	-	-	-	-	-	-	-	-	-	-	-	-	-	-	-	-	-	-	-	-	-	-	-	-	-	-	-	-	-	U	-	-	-	-
	suc	-	-	-	-	-	-	-	-	-	-	-	-	-	-	-	-	-	-	-	-	-	-	-	-	-	-	-	-	-	-	-	-	-	-	-	-	-	-	-	-	-	-	-	U	-	-	-	U
	ub	-	-	-	-	-	-	-	-	-	-	-	-	P	-	-	-	-	-	-	-	-	-	-	-	-	-	-	-	-	-	-	-	-	-	-	P	-	-	-	-	-	-	-	P	-	-	-	NUPH
Q6DN03	H2B2C_HUMAN	I	A	G	E	A	S	R	L	A	H	Y	N	K	R	S	T	I	T	S	R	R	S	R	R	P	C	A	C	C	C	P	A	S	W	P	S	T	P	C	P	R	A	P	R	R	S	P	S
	AA Residue No.	74	75	76	77	78	79	80	81	82	83	84	85	86	87	88	89	90	91	92	93	94	95	96	97	98	99	100	101	102	103	104	105	106	107	108	109	110	111	112	113	114	115	116	117	118	119	120	121
	Site Location No.	73	74	75	76	77	78	79	80	81	82	83	84	85	86	87	88	89	90	91	92	93	94	95	96	97	98	99	100	101	102	103	104	105	106	107	108	109	110	111	112	113	114	115	116	117	118	119	120
	ph	-	-	-	-	-	-	-	-	-	-	i	-	-	-	i	i	-	i	i	-	-	-	-	-	-	-	-	-	-	-	-	-	-	-	-	-	-	-	-	-	-	-	-	-	-	-	-	-
	ac	-	-	-	-	-	-	-	-	-	-	-	-	U	-	-	-	-	-	-	-	-	-	-	-	-	-	-	-	-	-	-	-	-	-	-	-	-	-	-	-	-	-	-	-	-	-	-	-
	me3	-	-	-	-	-	-	-	-	-	-	-	-	U	-	-	-	-	-	-	-	-	-	-	-	-	-	-	-	-	-	-	-	-	-	-	-	-	-	-	-	-	-	-	-	-	-	-	-
	Nω-me	-	-	-	-	-	-	-	-	-	-	-	-	-	U	-	-	-	-	-	U	-	-	-	-	-	-	-	-	-	-	-	-	-	-	-	-	-	-	-	-	-	-	-	-	-	-	-	-
	sym/asym me2	-	-	-	-	-	-	U	-	-	-	-	-	-	-	-	-	-	-	-	-	-	-	-	-	-	-	-	-	-	-	-	-	-	-	-	-	-	-	-	-	-	-	-	-	-	-	-	-
	O-GlcNAc	-	-	-	-	-	i	-	-	-	-	-	-	-	-	-	-	-	-	-	-	-	-	-	-	-	-	-	-	-	-	-	-	-	-	-	-	-	-	-	-	-	-	-	-	-	-	-	-
	bhb	-	-	-	-	-	-	-	-	-	-	-	-	U	-	-	-	-	-	-	-	-	-	-	-	-	-	-	-	-	-	-	-	-	-	-	-	-	-	-	-	-	-	-	-	-	-	-	-
	hib	-	-	-	-	-	-	-	-	-	-	-	-	U	-	-	-	-	-	-	-	-	-	-	-	-	-	-	-	-	-	-	-	-	-	-	-	-	-	-	-	-	-	-	-	-	-	-	-
	lac	-	-	-	-	-	-	-	-	-	-	-	-	U	-	-	-	-	-	-	-	-	-	-	-	-	-	-	-	-	-	-	-	-	-	-	-	-	-	-	-	-	-	-	-	-	-	-	-
	ub	-	-	-	-	-	-	-	-	-	-	-	-	i	-	-	-	-	-	-	-	-	-	-	-	-	-	-	-	-	-	-	-	-	-	-	-	-	-	-	-	-	-	-	-	-	-	-	-
Q6DRA6	H2B2D_HUMAN	I	A	G	E	A	S	R	L	A	H	Y	N	K	R	S	T	I	T	S	R	R	S	R	R	P	C	A	C	C	C	P	A	S	W	P	S	T	P	C	P	R	A	P	R	R	S	P	S
	AA Residue No.	74	75	76	77	78	79	80	81	82	83	84	85	86	87	88	89	90	91	92	93	94	95	96	97	98	99	100	101	102	103	104	105	106	107	108	109	110	111	112	113	114	115	116	117	118	119	120	121
	Site Location No.	73	74	75	76	77	78	79	80	81	82	83	84	85	86	87	88	89	90	91	92	93	94	95	96	97	98	99	100	101	102	103	104	105	106	107	108	109	110	111	112	113	114	115	116	117	118	119	120
	ph	-	-	-	-	-	-	-	-	-	-	i	-	-	-	i	i	-	i	i	-	-	-	-	-	-	-	-	-	-	-	-	-	-	-	-	-	-	-	-	-	-	-	-	-	-	-	-	-
	ac	-	-	-	-	-	-	-	-	-	-	-	-	U	-	-	-	-	-	-	-	-	-	-	-	-	-	-	-	-	-	-	-	-	-	-	-	-	-	-	-	-	-	-	-	-	-	-	-
	me3	-	-	-	-	-	-	-	-	-	-	-	-	U	-	-	-	-	-	-	-	-	-	-	-	-	-	-	-	-	-	-	-	-	-	-	-	-	-	-	-	-	-	-	-	-	-	-	-
	Nω-me	-	-	-	-	-	-	-	-	-	-	-	-	-	U	-	-	-	-	-	U	-	-	-	-	-	-	-	-	-	-	-	-	-	-	-	-	-	-	-	-	-	-	-	-	-	-	-	-
	sym/asym me2	-	-	-	-	-	-	U	-	-	-	-	-	-	-	-	-	-	-	-	-	-	-	-	-	-	-	-	-	-	-	-	-	-	-	-	-	-	-	-	-	-	-	-	-	-	-	-	-
	O-GlcNAc	-	-	-	-	-	i	-	-	-	-	-	-	-	-	-	-	-	-	-	-	-	-	-	-	-	-	-	-	-	-	-	-	-	-	-	-	-	-	-	-	-	-	-	-	-	-	-	-
	bhb	-	-	-	-	-	-	-	-	-	-	-	-	U	-	-	-	-	-	-	-	-	-	-	-	-	-	-	-	-	-	-	-	-	-	-	-	-	-	-	-	-	-	-	-	-	-	-	-
	hib	-	-	-	-	-	-	-	-	-	-	-	-	U	-	-	-	-	-	-	-	-	-	-	-	-	-	-	-	-	-	-	-	-	-	-	-	-	-	-	-	-	-	-	-	-	-	-	-
	lac	-	-	-	-	-	-	-	-	-	-	-	-	U	-	-	-	-	-	-	-	-	-	-	-	-	-	-	-	-	-	-	-	-	-	-	-	-	-	-	-	-	-	-	-	-	-	-	-
	ub	-	-	-	-	-	-	-	-	-	-	-	-	i	-	-	-	-	-	-	-	-	-	-	-	-	-	-	-	-	-	-	-	-	-	-	-	-	-	-	-	-	-	-	-	-	-	-	-
Q16778	H2B2E_HUMAN	I	A	G	E	A	S	R	L	A	H	Y	N	K	R	S	T	I	T	S	R	E	I	Q	T	A	V	R	L	L	L	P	G	E	L	A	K	H	A	V	S	E	G	T	K	A	V	T	K
	AA Residue No.	74	75	76	77	78	79	80	81	82	83	84	85	86	87	88	89	90	91	92	93	94	95	96	97	98	99	100	101	102	103	104	105	106	107	108	109	110	111	112	113	114	115	116	117	118	119	120	121
	Site Location No.	73	74	75	76	77	78	79	80	81	82	83	84	85	86	87	88	89	90	91	92	93	94	95	96	97	98	99	100	101	102	103	104	105	106	107	108	109	110	111	112	113	114	115	116	117	118	119	120
	ph	-	-	-	-	-	-	-	-	-	-	P	-	-	-	P	P	-	P	P	-	-	-	-	P	-	-	-	-	-	-	-	-	-	-	-	-	-	-	-	P	-	-	UP	-	-	-	i	-
	ac	-	-	-	-	-	-	-	-	-	-	-	-	UP	-	-	-	-	-	-	-	-	-	-	-	-	-	-	-	-	-	-	-	-	-	-	P	-	-	-	-	-	-	-	P	-	-	-	NPH
	meX (K)	-	-	-	-	-	-	-	-	-	-	-	-	-	-	-	-	-	-	-	-	-	-	-	-	-	-	-	-	-	-	-	-	-	-	-	N	-	-	-	-	-	-	-	-	-	-	-	-
	me (K)	-	-	-	-	-	-	-	-	-	-	-	-	-	-	-	-	-	-	-	-	-	-	-	-	-	-	-	-	-	-	-	-	-	-	-	U	-	-	-	-	-	-	-	U	-	-	-	-
	me2	-	-	-	-	-	-	-	-	-	-	-	-	-	-	-	-	-	-	-	-	-	-	-	-	-	-	-	-	-	-	-	-	-	-	-	i	-	-	-	-	-	-	-	-	-	-	-	-
	me3	-	-	-	-	-	-	-	-	-	-	-	-	U	-	-	-	-	-	-	-	-	-	-	-	-	-	-	-	-	-	-	-	-	-	-	-	-	-	-	-	-	-	-	-	-	-	-	i
	Nω-me	-	-	-	-	-	-	-	-	-	-	-	-	-	U	-	-	-	-	-	U	-	-	-	-	-	-	i	-	-	-	-	-	-	-	-	-	-	-	-	-	-	-	-	-	-	-	-	-
	sym/asym me2	-	-	-	-	-	-	U	-	-	-	-	-	-	-	-	-	-	-	-	-	-	-	-	-	-	-	-	-	-	-	-	-	-	-	-	-	-	-	-	-	-	-	-	-	-	-	-	-
	O-GlcNAc	-	-	-	-	-	i	-	-	-	-	-	-	-	-	-	-	-	-	-	-	-	-	-	-	-	-	-	-	-	-	-	-	-	-	-	-	-	-	-	NUG	-	-	-	-	-	-	i	-
	bhb	-	-	-	-	-	-	-	-	-	-	-	-	U	-	-	-	-	-	-	-	-	-	-	-	-	-	-	-	-	-	-	-	-	-	-	-	-	-	-	-	-	-	-	U	-	-	-	U
	hib	-	-	-	-	-	-	-	-	-	-	-	-	U	-	-	-	-	-	-	-	-	-	-	-	-	-	-	-	-	-	-	-	-	-	-	U	-	-	-	-	-	-	-	U	-	-	-	U
	glu	-	-	-	-	-	-	-	-	-	-	-	-	-	-	-	-	-	-	-	-	-	-	-	-	-	-	-	-	-	-	-	-	-	-	-	U	-	-	-	-	-	-	-	U	-	-	-	U
	lac	-	-	-	-	-	-	-	-	-	-	-	-	U	-	-	-	-	-	-	-	-	-	-	-	-	-	-	-	-	-	-	-	-	-	-	U	-	-	-	-	-	-	-	U	-	-	-	U
	mal	-	-	-	-	-	-	-	-	-	-	-	-	-	-	-	-	-	-	-	-	-	-	-	-	-	-	-	-	-	-	-	-	-	-	-	-	-	-	-	-	-	-	-	U	-	-	-	-
	suc	-	-	-	-	-	-	-	-	-	-	-	-	-	-	-	-	-	-	-	-	-	-	-	-	-	-	-	-	-	-	-	-	-	-	-	-	-	-	-	-	-	-	-	U	-	-	-	U
	ub	-	-	-	-	-	-	-	-	-	-	-	-	P	-	-	-	-	-	-	-	-	-	-	-	-	-	-	-	-	-	-	-	-	-	-	P	-	-	-	-	-	-	-	P	-	-	-	NUPH
Q5QNW6	H2B2F_HUMAN	I	A	G	E	A	S	R	L	A	H	Y	N	K	R	S	T	I	T	S	R	E	I	Q	T	A	V	R	L	L	L	P	G	E	L	A	K	H	A	V	S	E	G	T	K	A	V	T	K
	AA Residue No.	74	75	76	77	78	79	80	81	82	83	84	85	86	87	88	89	90	91	92	93	94	95	96	97	98	99	100	101	102	103	104	105	106	107	108	109	110	111	112	113	114	115	116	117	118	119	120	121
	Site Location No.	73	74	75	76	77	78	79	80	81	82	83	84	85	86	87	88	89	90	91	92	93	94	95	96	97	98	99	100	101	102	103	104	105	106	107	108	109	110	111	112	113	114	115	116	117	118	119	120
	ph	-	-	-	-	-	-	-	-	-	-	i	-	-	-	P	P	-	P	P	-	-	-	-	i	-	-	-	-	-	-	-	-	-	-	-	-	-	-	-	P	-	-	U	-	-	-	i	-
	ac	-	-	-	-	-	-	-	-	-	-	-	-	UP	-	-	-	-	-	-	-	-	-	-	-	-	-	-	-	-	-	-	-	-	-	-	P	-	-	-	-	-	-	-	P	-	-	-	NPH
	me (K)	-	-	-	-	-	-	-	-	-	-	-	-	-	-	-	-	-	-	-	-	-	-	-	-	-	-	-	-	-	-	-	-	-	-	-	U	-	-	-	-	-	-	-	U	-	-	-	-
	me2	-	-	-	-	-	-	-	-	-	-	-	-	-	-	-	-	-	-	-	-	-	-	-	-	-	-	-	-	-	-	-	-	-	-	-	i	-	-	-	-	-	-	-	-	-	-	-	-
	me3	-	-	-	-	-	-	-	-	-	-	-	-	U	-	-	-	-	-	-	-	-	-	-	-	-	-	-	-	-	-	-	-	-	-	-	-	-	-	-	-	-	-	-	-	-	-	-	i
	Nω-me	-	-	-	-	-	-	-	-	-	-	-	-	-	U	-	-	-	-	-	U	-	-	-	-	-	-	i	-	-	-	-	-	-	-	-	-	-	-	-	-	-	-	-	-	-	-	-	-
	sym/asym me2	-	-	-	-	-	-	U	-	-	-	-	-	-	-	-	-	-	-	-	-	-	-	-	-	-	-	-	-	-	-	-	-	-	-	-	-	-	-	-	-	-	-	-	-	-	-	-	-
	O-GlcNAc	-	-	-	-	-	i	-	-	-	-	-	-	-	-	-	-	-	-	-	-	-	-	-	-	-	-	-	-	-	-	-	-	-	-	-	-	-	-	-	UG	-	-	-	-	-	-	i	-
	bhb	-	-	-	-	-	-	-	-	-	-	-	-	U	-	-	-	-	-	-	-	-	-	-	-	-	-	-	-	-	-	-	-	-	-	-	-	-	-	-	-	-	-	-	U	-	-	-	U
	hib	-	-	-	-	-	-	-	-	-	-	-	-	U	-	-	-	-	-	-	-	-	-	-	-	-	-	-	-	-	-	-	-	-	-	-	U	-	-	-	-	-	-	-	U	-	-	-	U
	glu	-	-	-	-	-	-	-	-	-	-	-	-	-	-	-	-	-	-	-	-	-	-	-	-	-	-	-	-	-	-	-	-	-	-	-	U	-	-	-	-	-	-	-	U	-	-	-	U
	lac	-	-	-	-	-	-	-	-	-	-	-	-	U	-	-	-	-	-	-	-	-	-	-	-	-	-	-	-	-	-	-	-	-	-	-	U	-	-	-	-	-	-	-	U	-	-	-	U
	mal	-	-	-	-	-	-	-	-	-	-	-	-	-	-	-	-	-	-	-	-	-	-	-	-	-	-	-	-	-	-	-	-	-	-	-	-	-	-	-	-	-	-	-	U	-	-	-	-
	suc	-	-	-	-	-	-	-	-	-	-	-	-	-	-	-	-	-	-	-	-	-	-	-	-	-	-	-	-	-	-	-	-	-	-	-	-	-	-	-	-	-	-	-	U	-	-	-	U
	ub	-	-	-	-	-	-	-	-	-	-	-	-	P	-	-	-	-	-	-	-	-	-	-	-	-	-	-	-	-	-	-	-	-	-	-	P	-	-	-	-	-	-	-	P	-	-	-	NUPH
Q8N257	H2B3B_HUMAN	I	A	S	E	A	S	R	L	A	H	Y	N	K	R	S	T	I	T	S	R	E	V	Q	T	A	V	R	L	L	L	P	G	E	L	A	K	H	A	V	S	E	G	T	K	A	V	T	K
	AA Residue No.	74	75	76	77	78	79	80	81	82	83	84	85	86	87	88	89	90	91	92	93	94	95	96	97	98	99	100	101	102	103	104	105	106	107	108	109	110	111	112	113	114	115	116	117	118	119	120	121
	Site Location No.	73	74	75	76	77	78	79	80	81	82	83	84	85	86	87	88	89	90	91	92	93	94	95	96	97	98	99	100	101	102	103	104	105	106	107	108	109	110	111	112	113	114	115	116	117	118	119	120
	ph	-	-	P	-	-	-	-	-	-	-	P	-	-	-	i	N	-	P	i	-	-	-	-	i	-	-	-	-	-	-	-	-	-	-	-	-	-	-	-	P	-	-	NUP	-	-	-	N	-
	ac	-	-	-	-	-	-	-	-	-	-	-	-	UP	-	-	-	-	-	-	-	-	-	-	-	-	-	-	-	-	-	-	-	-	-	-	P	-	-	-	-	-	-	-	P	-	-	-	NPH
	meX (K)	-	-	-	-	-	-	-	-	-	-	-	-	-	-	-	-	-	-	-	-	-	-	-	-	-	-	-	-	-	-	-	-	-	-	-	N	-	-	-	-	-	-	-	-	-	-	-	-
	me (K)	-	-	-	-	-	-	-	-	-	-	-	-	-	-	-	-	-	-	-	-	-	-	-	-	-	-	-	-	-	-	-	-	-	-	-	U	-	-	-	-	-	-	-	U	-	-	-	-
	me2	-	-	-	-	-	-	-	-	-	-	-	-	-	-	-	-	-	-	-	-	-	-	-	-	-	-	-	-	-	-	-	-	-	-	-	i	-	-	-	-	-	-	-	-	-	-	-	-
	me3	-	-	-	-	-	-	-	-	-	-	-	-	U	-	-	-	-	-	-	-	-	-	-	-	-	-	-	-	-	-	-	-	-	-	-	-	-	-	-	-	-	-	-	-	-	-	-	i
	Nω-me	-	-	-	-	-	-	-	-	-	-	-	-	-	U	-	-	-	-	-	U	-	-	-	-	-	-	P	-	-	-	-	-	-	-	-	-	-	-	-	-	-	-	-	-	-	-	-	-
	sym/asym me2	-	-	-	-	-	-	U	-	-	-	-	-	-	-	-	-	-	-	-	-	-	-	-	-	-	-	-	-	-	-	-	-	-	-	-	-	-	-	-	-	-	-	-	-	-	-	-	-
	O-GlcNAc	-	-	-	-	-	i	-	-	-	-	-	-	-	-	-	-	-	-	-	-	-	-	-	-	-	-	-	-	-	-	-	-	-	-	-	-	-	-	-	UG	-	-	-	-	-	-	i	-
	bhb	-	-	-	-	-	-	-	-	-	-	-	-	U	-	-	-	-	-	-	-	-	-	-	-	-	-	-	-	-	-	-	-	-	-	-	-	-	-	-	-	-	-	-	U	-	-	-	U
	hib	-	-	-	-	-	-	-	-	-	-	-	-	U	-	-	-	-	-	-	-	-	-	-	-	-	-	-	-	-	-	-	-	-	-	-	U	-	-	-	-	-	-	-	U	-	-	-	U
	glu	-	-	-	-	-	-	-	-	-	-	-	-	-	-	-	-	-	-	-	-	-	-	-	-	-	-	-	-	-	-	-	-	-	-	-	U	-	-	-	-	-	-	-	U	-	-	-	U
	lac	-	-	-	-	-	-	-	-	-	-	-	-	U	-	-	-	-	-	-	-	-	-	-	-	-	-	-	-	-	-	-	-	-	-	-	U	-	-	-	-	-	-	-	U	-	-	-	U
	mal	-	-	-	-	-	-	-	-	-	-	-	-	-	-	-	-	-	-	-	-	-	-	-	-	-	-	-	-	-	-	-	-	-	-	-	-	-	-	-	-	-	-	-	U	-	-	-	-
	suc	-	-	-	-	-	-	-	-	-	-	-	-	-	-	-	-	-	-	-	-	-	-	-	-	-	-	-	-	-	-	-	-	-	-	-	-	-	-	-	-	-	-	-	U	-	-	-	U
	ub	-	-	-	-	-	-	-	-	-	-	-	-	P	-	-	-	-	-	-	-	-	-	-	-	-	-	-	-	-	-	-	-	-	-	-	P	-	-	-	-	-	-	-	P	-	-	-	NUPH
P57053	H2BFS_HUMAN	I	A	G	E	A	S	R	L	P	H	Y	N	K	R	S	T	I	T	S	R	E	I	Q	T	A	V	R	L	L	L	P	G	E	L	A	K	H	A	V	S	E	G	T	K	A	V	T	K
	AA Residue No.	74	75	76	77	78	79	80	81	82	83	84	85	86	87	88	89	90	91	92	93	94	95	96	97	98	99	100	101	102	103	104	105	106	107	108	109	110	111	112	113	114	115	116	117	118	119	120	121
	Site Location No.	73	74	75	76	77	78	79	80	81	82	83	84	85	86	87	88	89	90	91	92	93	94	95	96	97	98	99	100	101	102	103	104	105	106	107	108	109	110	111	112	113	114	115	116	117	118	119	120
	ph	-	-	-	-	-	-	-	-	-	-	i	-	-	-	i	i	-	i	i	-	-	-	-	i	-	-	-	-	-	-	-	-	-	-	-	-	-	-	-	P	-	-	U	-	-	-	i	-
	ac	-	-	-	-	-	-	-	-	-	-	-	-	U	-	-	-	-	-	-	-	-	-	-	-	-	-	-	-	-	-	-	-	-	-	-	P	-	-	-	-	-	-	-	P	-	-	-	NPH
	meX (K)	-	-	-	-	-	-	-	-	-	-	-	-	-	-	-	-	-	-	-	-	-	-	-	-	-	-	-	-	-	-	-	-	-	-	-	N	-	-	-	-	-	-	-	-	-	-	-	-
	me (K)	-	-	-	-	-	-	-	-	-	-	-	-	-	-	-	-	-	-	-	-	-	-	-	-	-	-	-	-	-	-	-	-	-	-	-	U	-	-	-	-	-	-	-	U	-	-	-	-
	me2	-	-	-	-	-	-	-	-	-	-	-	-	-	-	-	-	-	-	-	-	-	-	-	-	-	-	-	-	-	-	-	-	-	-	-	i	-	-	-	-	-	-	-	-	-	-	-	-
	me3	-	-	-	-	-	-	-	-	-	-	-	-	U	-	-	-	-	-	-	-	-	-	-	-	-	-	-	-	-	-	-	-	-	-	-	-	-	-	-	-	-	-	-	-	-	-	-	i
	Nω-me	-	-	-	-	-	-	-	-	-	-	-	-	-	U	-	-	-	-	-	U	-	-	-	-	-	-	i	-	-	-	-	-	-	-	-	-	-	-	-	-	-	-	-	-	-	-	-	-
	sym/asym me2	-	-	-	-	-	-	U	-	-	-	-	-	-	-	-	-	-	-	-	-	-	-	-	-	-	-	-	-	-	-	-	-	-	-	-	-	-	-	-	-	-	-	-	-	-	-	-	-
	O-GlcNAc	-	-	-	-	-	i	-	-	-	-	-	-	-	-	-	-	-	-	-	-	-	-	-	-	-	-	-	-	-	-	-	-	-	-	-	-	-	-	-	UG	-	-	-	-	-	-	i	-
	bhb	-	-	-	-	-	-	-	-	-	-	-	-	U	-	-	-	-	-	-	-	-	-	-	-	-	-	-	-	-	-	-	-	-	-	-	-	-	-	-	-	-	-	-	U	-	-	-	U
	hib	-	-	-	-	-	-	-	-	-	-	-	-	U	-	-	-	-	-	-	-	-	-	-	-	-	-	-	-	-	-	-	-	-	-	-	U	-	-	-	-	-	-	-	U	-	-	-	U
	glu	-	-	-	-	-	-	-	-	-	-	-	-	-	-	-	-	-	-	-	-	-	-	-	-	-	-	-	-	-	-	-	-	-	-	-	U	-	-	-	-	-	-	-	U	-	-	-	U
	lac	-	-	-	-	-	-	-	-	-	-	-	-	U	-	-	-	-	-	-	-	-	-	-	-	-	-	-	-	-	-	-	-	-	-	-	U	-	-	-	-	-	-	-	U	-	-	-	U
	mal	-	-	-	-	-	-	-	-	-	-	-	-	-	-	-	-	-	-	-	-	-	-	-	-	-	-	-	-	-	-	-	-	-	-	-	-	-	-	-	-	-	-	-	U	-	-	-	-
	suc	-	-	-	-	-	-	-	-	-	-	-	-	-	-	-	-	-	-	-	-	-	-	-	-	-	-	-	-	-	-	-	-	-	-	-	-	-	-	-	-	-	-	-	U	-	-	-	U
	ub	-	-	-	-	-	-	-	-	-	-	-	-	i	-	-	-	-	-	-	-	-	-	-	-	-	-	-	-	-	-	-	-	-	-	-	P	-	-	-	-	-	-	-	P	-	-	-	NUPH
A0A2R8Y619	H2BK1_HUMAN	L	A	C	E	A	A	R	L	A	Q	Y	S	G	R	T	T	L	T	S	R	E	V	Q	T	A	V	R	L	L	L	P	G	E	L	A	K	H	A	V	S	E	G	T	K	A	V	T	K
	AA Residue No.	70	71	72	73	74	75	76	77	78	79	80	81	82	83	84	85	86	87	88	89	90	91	92	93	94	95	96	97	98	99	100	101	102	103	104	105	106	107	108	109	110	111	112	113	114	115	116	117
	Site Location No.	69	70	71	72	73	74	75	76	77	78	79	80	81	82	83	84	85	86	87	88	89	90	91	92	93	94	95	96	97	98	99	100	101	102	103	104	105	106	107	108	109	110	111	112	113	114	115	116
	ph	-	-	-	-	-	-	-	-	-	-	i	U	-	-	i	i	-	i	i	-	-	-	-	i	-	-	-	-	-	-	-	-	-	-	-	-	-	-	-	i	-	-	U	-	-	-	i	-
	ac	-	-	-	-	-	-	-	-	-	-	-	-	-	-	-	-	-	-	-	-	-	-	-	-	-	-	-	-	-	-	-	-	-	-	-	i	-	-	-	-	-	-	-	i	-	-	-	i
	me (K)	-	-	-	-	-	-	-	-	-	-	-	-	-	-	-	-	-	-	-	-	-	-	-	-	-	-	-	-	-	-	-	-	-	-	-	U	-	-	-	-	-	-	-	U	-	-	-	-
	me2	-	-	-	-	-	-	-	-	-	-	-	-	-	-	-	-	-	-	-	-	-	-	-	-	-	-	-	-	-	-	-	-	-	-	-	i	-	-	-	-	-	-	-	-	-	-	-	-
	me3	-	-	-	-	-	-	-	-	-	-	-	-	-	-	-	-	-	-	-	-	-	-	-	-	-	-	-	-	-	-	-	-	-	-	-	-	-	-	-	-	-	-	-	-	-	-	-	i
	Nω-me	-	-	-	-	-	-	-	-	-	-	-	-	-	U	-	-	-	-	-	U	-	-	-	-	-	-	i	-	-	-	-	-	-	-	-	-	-	-	-	-	-	-	-	-	-	-	-	-
	sym/asym me2	-	-	-	-	-	-	U	-	-	-	-	-	-	-	-	-	-	-	-	-	-	-	-	-	-	-	-	-	-	-	-	-	-	-	-	-	-	-	-	-	-	-	-	-	-	-	-	-
	O-GlcNAc	-	-	-	-	-	-	-	-	-	-	-	-	-	-	-	-	-	-	-	-	-	-	-	-	-	-	-	-	-	-	-	-	-	-	-	-	-	-	-	UG	-	-	-	-	-	-	i	-
	bhb	-	-	-	-	-	-	-	-	-	-	-	-	-	-	-	-	-	-	-	-	-	-	-	-	-	-	-	-	-	-	-	-	-	-	-	-	-	-	-	-	-	-	-	U	-	-	-	U
	hib	-	-	-	-	-	-	-	-	-	-	-	-	-	-	-	-	-	-	-	-	-	-	-	-	-	-	-	-	-	-	-	-	-	-	-	U	-	-	-	-	-	-	-	U	-	-	-	U
	glu	-	-	-	-	-	-	-	-	-	-	-	-	-	-	-	-	-	-	-	-	-	-	-	-	-	-	-	-	-	-	-	-	-	-	-	U	-	-	-	-	-	-	-	U	-	-	-	U
	lac	-	-	-	-	-	-	-	-	-	-	-	-	-	-	-	-	-	-	-	-	-	-	-	-	-	-	-	-	-	-	-	-	-	-	-	U	-	-	-	-	-	-	-	U	-	-	-	i
	mal	-	-	-	-	-	-	-	-	-	-	-	-	-	-	-	-	-	-	-	-	-	-	-	-	-	-	-	-	-	-	-	-	-	-	-	-	-	-	-	-	-	-	-	U	-	-	-	-
	suc	-	-	-	-	-	-	-	-	-	-	-	-	-	-	-	-	-	-	-	-	-	-	-	-	-	-	-	-	-	-	-	-	-	-	-	-	-	-	-	-	-	-	-	U	-	-	-	U
	ub	-	-	-	-	-	-	-	-	-	-	-	-	-	-	-	-	-	-	-	-	-	-	-	-	-	-	-	-	-	-	-	-	-	-	-	i	-	-	-	-	-	-	-	i	-	-	-	U
P0DW85	H2BN1_HUMAN	V	S	L	E	A	F	R	L	S	F	Y	N	H	R	R	A	I	T	G	R	E	I	L	G	A	V	K	Q	R	S	S	Q	K	S	F	-	-	-	-	-	-	-	-	-	-	-	-	-
	AA Residue No.	84	85	86	87	88	89	90	91	92	93	94	95	96	97	98	99	100	101	102	103	104	105	106	107	108	109	110	111	112	113	114	115	116	117	118	-	-	-	-	-	-	-	-	-	-	-	-	-
	Site Location No.	83	84	85	86	87	88	89	90	91	92	93	94	95	96	97	98	99	100	101	102	103	104	105	106	107	108	109	110	111	112	113	114	115	116	117	-	-	-	-	-	-	-	-	-	-	-	-	-
	ph	-	-	-	-	-	-	-	-	-	-	i	-	-	-	-	-	-	i	-	-	-	-	-	-	-	-	-	-	-	-	-	-	-	-	-	-	-	-	-	-	-	-	-	-	-	-	-	-
	Nω-me	-	-	-	-	-	-	-	-	-	-	-	-	-	i	-	-	-	-	-	i	-	-	-	-	-	-	-	-	-	-	-	-	-	-	-	-	-	-	-	-	-	-	-	-	-	-	-	-
	sym/asym me2	-	-	-	-	-	-	i	-	-	-	-	-	-	-	-	-	-	-	-	-	-	-	-	-	-	-	-	-	-	-	-	-	-	-	-	-	-	-	-	-	-	-	-	-	-	-	-	-
P0C1H6	H2BFM_HUMAN	I	A	T	E	A	G	Q	L	A	H	Y	T	K	R	V	T	I	T	S	R	D	I	Q	M	A	V	R	L	L	L	P	G	K	M	G	K	L	A	E	A	Q	G	T	N	A	A	L	R
	AA Residue No.	96	97	98	99	100	101	102	103	104	105	106	107	108	109	110	111	112	113	114	115	116	117	118	119	120	121	122	123	124	125	126	127	128	129	130	131	132	133	134	135	136	137	138	139	140	141	142	143
	Site Location No.	95	96	97	98	99	100	101	102	103	104	105	106	107	108	109	110	111	112	113	114	115	116	117	118	119	120	121	122	123	124	125	126	127	128	129	130	131	132	133	134	135	136	137	138	139	140	141	142
	ph	-	-	-	-	-	-	-	-	-	-	i	-	-	-	-	i	-	i	i	-	-	-	-	-	-	-	-	-	-	-	-	-	-	-	-	-	-	-	-	-	-	-	i	-	-	-	-	-
	ac	-	-	-	-	-	-	-	-	-	-	-	-	i	-	-	-	-	-	-	-	-	-	-	-	-	-	-	-	-	-	-	-	-	-	-	i	-	-	-	-	-	-	-	-	-	-	-	-
	me (K)	-	-	-	-	-	-	-	-	-	-	-	-	-	-	-	-	-	-	-	-	-	-	-	-	-	-	-	-	-	-	-	-	-	-	-	i	-	-	-	-	-	-	-	-	-	-	-	-
	me2	-	-	-	-	-	-	-	-	-	-	-	-	-	-	-	-	-	-	-	-	-	-	-	-	-	-	-	-	-	-	-	-	-	-	-	i	-	-	-	-	-	-	-	-	-	-	-	-
	me3	-	-	-	-	-	-	-	-	-	-	-	-	i	-	-	-	-	-	-	-	-	-	-	-	-	-	-	-	-	-	-	-	-	-	-	-	-	-	-	-	-	-	-	-	-	-	-	-
	Nω-me	-	-	-	-	-	-	-	-	-	-	-	-	-	i	-	-	-	-	-	i	-	-	-	-	-	-	i	-	-	-	-	-	-	-	-	-	-	-	-	-	-	-	-	-	-	-	-	-
	bhb	-	-	-	-	-	-	-	-	-	-	-	-	i	-	-	-	-	-	-	-	-	-	-	-	-	-	-	-	-	-	-	-	-	-	-	-	-	-	-	-	-	-	-	-	-	-	-	-
	hib	-	-	-	-	-	-	-	-	-	-	-	-	i	-	-	-	-	-	-	-	-	-	-	-	-	-	-	-	-	-	-	-	-	-	-	i	-	-	-	-	-	-	-	-	-	-	-	-
	glu	-	-	-	-	-	-	-	-	-	-	-	-	-	-	-	-	-	-	-	-	-	-	-	-	-	-	-	-	-	-	-	-	-	-	-	i	-	-	-	-	-	-	-	-	-	-	-	-
	lac	-	-	-	-	-	-	-	-	-	-	-	-	i	-	-	-	-	-	-	-	-	-	-	-	-	-	-	-	-	-	-	-	-	-	-	i	-	-	-	-	-	-	-	-	-	-	-	-
	ub	-	-	-	-	-	-	-	-	-	-	-	-	i	-	-	-	-	-	-	-	-	-	-	-	-	-	-	-	-	-	-	-	-	-	-	i	-	-	-	-	-	-	-	-	-	-	-	-
Q7Z2G1	H2BWT_HUMAN	I	A	T	E	A	G	R	L	A	R	S	T	K	R	Q	T	I	T	A	W	E	T	R	M	A	V	R	L	L	L	P	G	Q	M	G	K	L	A	E	S	E	G	T	K	A	V	L	R
	AA Residue No.	117	118	119	120	121	122	123	124	125	126	127	128	129	130	131	132	133	134	135	136	137	138	139	140	141	142	143	144	145	146	147	148	149	150	151	152	153	154	155	156	157	158	159	160	161	162	163	164
	Site Location No.	116	117	118	119	120	121	122	123	124	125	126	127	128	129	130	131	132	133	134	135	136	137	138	139	140	141	142	143	144	145	146	147	148	149	150	151	152	153	154	155	156	157	158	159	160	161	162	163
	ph	-	-	-	-	-	-	-	-	-	-	-	-	-	-	-	i	-	i	-	-	-	-	-	-	-	-	-	-	-	-	-	-	-	-	-	-	-	-	-	i	-	-	i	-	-	-	-	-
	ac	-	-	-	-	-	-	-	-	-	-	-	-	i	-	-	-	-	-	-	-	-	-	-	-	-	-	-	-	-	-	-	-	-	-	-	i	-	-	-	-	-	-	-	i	-	-	-	-
	me (K)	-	-	-	-	-	-	-	-	-	-	-	-	-	-	-	-	-	-	-	-	-	-	-	-	-	-	-	-	-	-	-	-	-	-	-	i	-	-	-	-	-	-	-	i	-	-	-	-
	me2	-	-	-	-	-	-	-	-	-	-	-	-	-	-	-	-	-	-	-	-	-	-	-	-	-	-	-	-	-	-	-	-	-	-	-	P	-	-	-	-	-	-	-	-	-	-	-	-
	me3	-	-	-	-	-	-	-	-	-	-	-	-	i	-	-	-	-	-	-	-	-	-	-	-	-	-	-	-	-	-	-	-	-	-	-	-	-	-	-	-	-	-	-	-	-	-	-	-
	Nω-me	-	-	-	-	-	-	-	-	-	-	-	-	-	i	-	-	-	-	-	-	-	-	-	-	-	-	i	-	-	-	-	-	-	-	-	-	-	-	-	-	-	-	-	-	-	-	-	-
	sym/asym me2	-	-	-	-	-	-	i	-	-	-	-	-	-	-	-	-	-	-	-	-	-	-	-	-	-	-	-	-	-	-	-	-	-	-	-	-	-	-	-	-	-	-	-	-	-	-	-	-
	O-GlcNAc	-	-	-	-	-	-	-	-	-	-	-	-	-	-	-	-	-	-	-	-	-	-	-	-	-	-	-	-	-	-	-	-	-	-	-	-	-	-	-	i	-	-	-	-	-	-	-	-
	bhb	-	-	-	-	-	-	-	-	-	-	-	-	i	-	-	-	-	-	-	-	-	-	-	-	-	-	-	-	-	-	-	-	-	-	-	-	-	-	-	-	-	-	-	i	-	-	-	-
	hib	-	-	-	-	-	-	-	-	-	-	-	-	i	-	-	-	-	-	-	-	-	-	-	-	-	-	-	-	-	-	-	-	-	-	-	i	-	-	-	-	-	-	-	i	-	-	-	-
	glu	-	-	-	-	-	-	-	-	-	-	-	-	-	-	-	-	-	-	-	-	-	-	-	-	-	-	-	-	-	-	-	-	-	-	-	i	-	-	-	-	-	-	-	i	-	-	-	-
	lac	-	-	-	-	-	-	-	-	-	-	-	-	i	-	-	-	-	-	-	-	-	-	-	-	-	-	-	-	-	-	-	-	-	-	-	i	-	-	-	-	-	-	-	i	-	-	-	-
	mal	-	-	-	-	-	-	-	-	-	-	-	-	-	-	-	-	-	-	-	-	-	-	-	-	-	-	-	-	-	-	-	-	-	-	-	-	-	-	-	-	-	-	-	i	-	-	-	-
	suc	-	-	-	-	-	-	-	-	-	-	-	-	-	-	-	-	-	-	-	-	-	-	-	-	-	-	-	-	-	-	-	-	-	-	-	-	-	-	-	-	-	-	-	i	-	-	-	-
	ub	-	-	-	-	-	-	-	-	-	-	-	-	i	-	-	-	-	-	-	-	-	-	-	-	-	-	-	-	-	-	-	-	-	-	-	i	-	-	-	-	-	-	-	i	-	-	-	-
UniProt Accession
Q96A08	H2B1A_HUMAN	-	-	-	-	-	-	-	-	-	-	-	-	-	-	-	-	-	-	-	-	-	-	-	-	-	-	-	-	-	-	-	-	-	-	-	-	-	-	-	-	-	-	-	-	-	-	-	-
P33778	H2B1B_HUMAN	-	-	-	-	-	-	-	-	-	-	-	-	-	-	-	-	-	-	-	-	-	-	-	-	-	-	-	-	-	-	-	-	-	-	-	-	-	-	-	-	-	-	-	-	-	-	-	-
P62807	H2B1C_HUMAN	-	-	-	-	-	-	-	-	-	-	-	-	-	-	-	-	-	-	-	-	-	-	-	-	-	-	-	-	-	-	-	-	-	-	-	-	-	-	-	-	-	-	-	-	-	-	-	-
P58876	H2B1D_HUMAN	-	-	-	-	-	-	-	-	-	-	-	-	-	-	-	-	-	-	-	-	-	-	-	-	-	-	-	-	-	-	-	-	-	-	-	-	-	-	-	-	-	-	-	-	-	-	-	-
Q93079	H2B1H_HUMAN	-	-	-	-	-	-	-	-	-	-	-	-	-	-	-	-	-	-	-	-	-	-	-	-	-	-	-	-	-	-	-	-	-	-	-	-	-	-	-	-	-	-	-	-	-	-	-	-
P06899	H2B1J_HUMAN	-	-	-	-	-	-	-	-	-	-	-	-	-	-	-	-	-	-	-	-	-	-	-	-	-	-	-	-	-	-	-	-	-	-	-	-	-	-	-	-	-	-	-	-	-	-	-	-
O60814	H2B1K_HUMAN	-	-	-	-	-	-	-	-	-	-	-	-	-	-	-	-	-	-	-	-	-	-	-	-	-	-	-	-	-	-	-	-	-	-	-	-	-	-	-	-	-	-	-	-	-	-	-	-
Q99880	H2B1L_HUMAN	-	-	-	-	-	-	-	-	-	-	-	-	-	-	-	-	-	-	-	-	-	-	-	-	-	-	-	-	-	-	-	-	-	-	-	-	-	-	-	-	-	-	-	-	-	-	-	-
Q99879	H2B1M_HUMAN	-	-	-	-	-	-	-	-	-	-	-	-	-	-	-	-	-	-	-	-	-	-	-	-	-	-	-	-	-	-	-	-	-	-	-	-	-	-	-	-	-	-	-	-	-	-	-	-
Q99877	H2B1N_HUMAN	-	-	-	-	-	-	-	-	-	-	-	-	-	-	-	-	-	-	-	-	-	-	-	-	-	-	-	-	-	-	-	-	-	-	-	-	-	-	-	-	-	-	-	-	-	-	-	-
P23527	H2B1O_HUMAN	-	-	-	-	-	-	-	-	-	-	-	-	-	-	-	-	-	-	-	-	-	-	-	-	-	-	-	-	-	-	-	-	-	-	-	-	-	-	-	-	-	-	-	-	-	-	-	-
Q6DN03	H2B2C_HUMAN	A	R	S	L	P	P	S	L	P	P	R	V	A	G	C	F	V	S	K	G	S	F	Q	G	H	L	T	T	S	V	K	E	S	F	L	C	C	Q	S	Q	L	M	F	L	A	S	R	L
	AA Residue No.	134	135	136	137	138	139	140	141	142	143	144	145	146	147	148	149	150	151	152	153	154	155	156	157	158	159	160	161	162	163	164	165	166	167	168	169	170	171	172	173	174	175	176	177	178	179	180	181
	Site Location No.	133	134	135	136	137	138	139	140	141	142	143	144	145	146	147	148	149	150	151	152	153	154	155	156	157	158	159	160	161	162	163	164	165	166	167	168	169	170	171	172	173	174	175	176	177	178	179	180
Q6DRA6	H2B2D_HUMAN	A	R	S	L	P	P	S	L	P	P	R	V	A	G	C	F	V	S	K	G	S	F	Q	G	H	L	T	P	L	V	K	-	-	-	-	-	-	-	-	-	-	-	-	-	-	-	-	-
	AA Residue No.	134	135	136	137	138	139	140	141	142	143	144	145	146	147	148	149	150	151	152	153	154	155	156	157	158	159	160	161	162	163	164	-	-	-	-	-	-	-	-	-	-	-	-	-	-	-	-	-
	Site Location No.	133	134	135	136	137	138	139	140	141	142	143	144	145	146	147	148	149	150	151	152	153	154	155	156	157	158	159	160	161	162	163	-	-	-	-	-	-	-	-	-	-	-	-	-	-	-	-	-
Q16778	H2B2E_HUMAN	-	-	-	-	-	-	-	-	-	-	-	-	-	-	-	-	-	-	-	-	-	-	-	-	-	-	-	-	-	-	-	-	-	-	-	-	-	-	-	-	-	-	-	-	-	-	-	-
Q5QNW6	H2B2F_HUMAN	-	-	-	-	-	-	-	-	-	-	-	-	-	-	-	-	-	-	-	-	-	-	-	-	-	-	-	-	-	-	-	-	-	-	-	-	-	-	-	-	-	-	-	-	-	-	-	-
Q8N257	H2B3B_HUMAN	-	-	-	-	-	-	-	-	-	-	-	-	-	-	-	-	-	-	-	-	-	-	-	-	-	-	-	-	-	-	-	-	-	-	-	-	-	-	-	-	-	-	-	-	-	-	-	-
P57053	H2BFS_HUMAN	-	-	-	-	-	-	-	-	-	-	-	-	-	-	-	-	-	-	-	-	-	-	-	-	-	-	-	-	-	-	-	-	-	-	-	-	-	-	-	-	-	-	-	-	-	-	-	-
A0A2R8Y619	H2BK1_HUMAN	-	-	-	-	-	-	-	-	-	-	-	-	-	-	-	-	-	-	-	-	-	-	-	-	-	-	-	-	-	-	-	-	-	-	-	-	-	-	-	-	-	-	-	-	-	-	-	-
P0DW85	H2BN1_HUMAN	-	-	-	-	-	-	-	-	-	-	-	-	-	-	-	-	-	-	-	-	-	-	-	-	-	-	-	-	-	-	-	-	-	-	-	-	-	-	-	-	-	-	-	-	-	-	-	-
P0C1H6	H2BFM_HUMAN	-	-	-	-	-	-	-	-	-	-	-	-	-	-	-	-	-	-	-	-	-	-	-	-	-	-	-	-	-	-	-	-	-	-	-	-	-	-	-	-	-	-	-	-	-	-	-	-
Q7Z2G1	H2BWT_HUMAN	-	-	-	-	-	-	-	-	-	-	-	-	-	-	-	-	-	-	-	-	-	-	-	-	-	-	-	-	-	-	-	-	-	-	-	-	-	-	-	-	-	-	-	-	-	-	-	-
[truncated: 13 more columns]

## Sheet: #H3
					KEYS
					PROTEIN SEQUENCE LEVEL
			M		Initiator Methionine
			K		Site information supported by LTP [Confidence Level 3]
			K		Site information only supported by HTP [Confidence Level 2]
			K		Site information supported by ISD [Confidence Level 1a]
			K		Site information supported by ISS [Confidence Level 1b]
					MODIFICATION LEVEL
			N		Modification featured in iPTMnet
			U		Modification featured in UniProtKB
			P		Modification featured in PhosphoSitePlus
			E		Modification featured in Phospho.ELM
			H		Modification featured in the HISTome2
			G		Modification featured in GlyGen (Glycosylation)
			L		Modification featured in GlyConnect (Glycosylation)
			M		Modification featured in MetOSite (Methionine Oxidation)
			S		Modification featured in SwissPalm (Palmitoylation)
			D		Modification featured in dbSNO (S-nitrosylation)
			1		Modification featured in article (Stützer et al., Nat. Commun., 2020) (UV-induced histone-DNA crosslinks in H1 family)
			2		Modification featured in article (O’Neil et al., Sci Adv., 2020) (Carbamoylation in H3 and H4 families)
			3		Modification featured in article (Andrés et al., Int J Mol Sci., 2020) (H1 modifications)
			U		Modification record generated by LTP, featured in the corresponding knowledgebase/database or article
			U		Modification record only generated by HTP, featured in the corresponding knowledgebase/database or article
			U		Modification record generated by ISD, featured in the corresponding knowledgebase/database
			i		Modification record generated by ISS
UniProt Accession
P68431	H31_HUMAN	M	A	R	T	K	Q	T	A	R	K	S	T	G	G	K	A	P	R	K	-	-	-	-	Q	L	A	T	K	A	A	R	K	S	A	P	A	T	G	G	V	K	K	P	H	R	Y	R	P
	AA Residue No.	1	2	3	4	5	6	7	8	9	10	11	12	13	14	15	16	17	18	19	-	-	-	-	20	21	22	23	24	25	26	27	28	29	30	31	32	33	34	35	36	37	38	39	40	41	42	43	44
	Site Location No.	0	1	2	3	4	5	6	7	8	9	10	11	12	13	14	15	16	17	18	-	-	-	-	19	20	21	22	23	24	25	26	27	28	29	30	31	32	33	34	35	36	37	38	39	40	41	42	43
	ph	-	-	-	NUPEH	-	-	NUPH	-	-	-	NUPEH	NUPEH	-	-	-	-	-	-	-	-	-	-	-	-	-	-	-	-	-	-	-	-	NUPEH	-	-	-	-	-	-	-	-	-	-	-	-	NUPH	-	-
	ac	-	-	-	-	NUPH	-	-	-	-	NUPH	-	-	-	-	NUPH	-	-	-	NUPH	-	-	-	-	-	-	-	-	NUPH	-	-	-	NUPH	-	-	-	-	-	-	-	-	NUPH	P	-	-	-	-	-	-
	meX (K)	-	-	-	-	NP	-	-	-	-	NP	-	-	-	-	P	-	-	-	N	-	-	-	-	-	-	-	-	N	-	-	-	NP	-	-	-	-	-	-	-	-	NP	N	-	-	-	-	-	-
	me (K)	-	-	-	-	UPH	-	-	-	-	UPH	-	-	-	-	P	-	-	-	UP	-	-	-	-	-	-	-	-	UP	-	-	-	UPH	-	-	-	-	-	-	-	-	UPH	UP	-	-	-	-	-	-
	me2	-	-	-	-	UPH	-	-	-	-	UPH	-	-	-	-	P	-	-	-	-	-	-	-	-	-	-	-	-	P	-	-	-	UPH	-	-	-	-	-	-	-	-	UPH	P	-	-	-	-	-	-
	me3	-	-	-	-	UPH	-	-	-	-	UPH	-	-	-	-	P	-	-	-	-	-	-	-	-	-	-	-	-	P	-	-	-	UPH	-	-	-	-	-	-	-	-	UPH	P	-	-	-	-	-	-
	meX (R)	-	-	N	-	-	-	-	-	P	-	-	-	-	-	-	-	-	NP	-	-	-	-	-	-	-	-	-	-	-	-	-	-	-	-	-	-	-	-	-	-	-	-	-	-	-	-	-	-
	Nω-me	-	-	PH	-	-	-	-	-	-	-	-	-	-	-	-	-	-	H	-	-	-	-	-	-	-	-	-	-	-	-	PH	-	-	-	-	-	-	-	-	-	-	-	-	-	P	-	-	-
	sym/asym me2	-	-	PH	-	-	-	-	-	PH	-	-	-	-	-	-	-	-	PH	-	-	-	-	-	-	-	-	-	-	-	-	P	-	-	-	-	-	-	-	-	-	-	-	-	-	P	-	-	-
	sym me2	-	-	-	-	-	-	-	-	U	-	-	-	-	-	-	-	-	-	-	-	-	-	-	-	-	-	-	-	-	-	-	-	-	-	-	-	-	-	-	-	-	-	-	-	-	-	-	-
	asym me2	-	-	U	-	-	-	-	-	-	-	-	-	-	-	-	-	-	U	-	-	-	-	-	-	-	-	-	-	-	-	-	-	-	-	-	-	-	-	-	-	-	-	-	-	-	-	-	-
	O-GlcNAc	-	-	-	-	-	-	-	-	-	-	NGL	-	-	-	-	-	-	-	-	-	-	-	-	-	-	-	-	-	-	-	-	-	NG	-	-	-	NG	-	-	-	-	-	-	-	-	-	-	-
	LOX-ox	-	-	-	-	U	-	-	-	-	-	-	-	-	-	-	-	-	-	-	-	-	-	-	-	-	-	-	-	-	-	-	-	-	-	-	-	-	-	-	-	-	-	-	-	-	-	-	-
	cit	-	-	UH	-	-	-	-	-	UH	-	-	-	-	-	-	-	-	UH	-	-	-	-	-	-	-	-	-	-	-	-	UH	-	-	-	-	-	-	-	-	-	-	-	-	-	-	-	-	-
	cbm	-	-	-	-	-	-	-	-	-	-	-	-	-	-	-	-	-	-	2	-	-	-	-	-	-	-	-	2	-	-	-	2	-	-	-	-	-	-	-	-	2	2	-	-	-	-	-	-
	ADPr	-	-	-	-	-	-	-	-	-	-	U	-	-	-	-	-	-	-	-	-	-	-	-	-	-	-	-	-	-	-	-	H	U	-	-	-	-	-	-	-	-	H	-	-	-	-	-	-
	dop	-	-	-	-	-	U	-	-	-	-	-	-	-	-	-	-	-	-	-	-	-	-	-	-	-	-	-	-	-	-	-	-	-	-	-	-	-	-	-	-	-	-	-	-	-	-	-	-
	ser	-	-	-	-	-	U	-	-	-	-	-	-	-	-	-	-	-	-	-	-	-	-	-	-	-	-	-	-	-	-	-	-	-	-	-	-	-	-	-	-	-	-	-	-	-	-	-	-
	bhb	-	-	-	-	U	-	-	-	-	U	-	-	-	-	U	-	-	-	U	-	-	-	-	-	-	-	-	U	-	-	-	U	-	-	-	-	-	-	-	-	-	-	-	-	-	-	-	-
	hib	-	-	-	-	U	-	-	-	-	U	-	-	-	-	U	-	-	-	U	-	-	-	-	-	-	-	-	U	-	-	-	U	-	-	-	-	-	-	-	-	U	-	-	-	-	-	-	-
	bio	-	-	-	-	-	-	-	-	-	H	-	-	-	-	-	-	-	-	H	-	-	-	-	-	-	-	-	-	-	-	-	-	-	-	-	-	-	-	-	-	-	-	-	-	-	-	-	-
	but	-	-	-	-	-	-	-	-	-	U	-	-	-	-	-	-	-	-	U	-	-	-	-	-	-	-	-	U	-	-	-	-	-	-	-	-	-	-	-	-	-	-	-	-	-	-	-	-
	cro	-	-	-	-	U	-	-	-	-	U	-	-	-	-	-	-	-	-	U	-	-	-	-	-	-	-	-	U	-	-	-	U	-	-	-	-	-	-	-	-	-	-	-	-	-	-	-	-
	glu	-	-	-	-	-	-	-	-	-	-	-	-	-	-	U	-	-	-	U	-	-	-	-	-	-	-	-	U	-	-	-	U	-	-	-	-	-	-	-	-	-	-	-	-	-	-	-	-
	lac	-	-	-	-	-	-	-	-	-	U	-	-	-	-	U	-	-	-	U	-	-	-	-	-	-	-	-	U	-	-	-	U	-	-	-	-	-	-	-	-	-	-	-	-	-	-	-	-
	suc	-	-	-	-	-	-	-	-	-	-	-	-	-	-	U	-	-	-	-	-	-	-	-	-	-	-	-	-	-	-	-	-	-	-	-	-	-	-	-	-	-	-	-	-	-	-	-	-
	sum	-	-	-	-	-	-	-	-	-	-	-	-	-	-	-	-	-	-	-	-	-	-	-	-	-	-	-	P	-	-	-	-	-	-	-	-	-	-	-	-	-	-	-	-	-	-	-	-
	ub	-	-	-	-	-	-	-	-	-	-	-	-	-	-	P	-	-	-	P	-	-	-	-	-	-	-	-	P	-	-	-	P	-	-	-	-	-	-	-	-	NP	P	-	-	-	-	-	-
Q71DI3	H32_HUMAN	M	A	R	T	K	Q	T	A	R	K	S	T	G	G	K	A	P	R	K	-	-	-	-	Q	L	A	T	K	A	A	R	K	S	A	P	A	T	G	G	V	K	K	P	H	R	Y	R	P
	AA Residue No.	1	2	3	4	5	6	7	8	9	10	11	12	13	14	15	16	17	18	19	-	-	-	-	20	21	22	23	24	25	26	27	28	29	30	31	32	33	34	35	36	37	38	39	40	41	42	43	44
	Site Location No.	0	1	2	3	4	5	6	7	8	9	10	11	12	13	14	15	16	17	18	-	-	-	-	19	20	21	22	23	24	25	26	27	28	29	30	31	32	33	34	35	36	37	38	39	40	41	42	43
	ph	-	-	-	NUH	-	-	NUH	-	-	-	NUPH	NUH	-	-	-	-	-	-	-	-	-	-	-	-	-	-	-	-	-	-	-	-	NUH	-	-	-	-	-	-	-	-	-	-	-	-	NUH	-	-
	ac	-	-	-	-	NUH	-	-	-	-	NUPH	-	-	-	-	NUPH	-	-	-	NUPH	-	-	-	-	-	-	-	-	NUPH	-	-	-	NUPH	-	-	-	-	-	-	-	-	NUH	i	-	-	-	-	-	-
	meX (K)	-	-	-	-	N	-	-	-	-	N	-	-	-	-	-	-	-	-	N	-	-	-	-	-	-	-	-	N	-	-	-	N	-	-	-	-	-	-	-	-	N	-	-	-	-	-	-	-
	me (K)	-	-	-	-	UH	-	-	-	-	UH	-	-	-	-	i	-	-	-	U	-	-	-	-	-	-	-	-	U	-	-	-	UH	-	-	-	-	-	-	-	-	UH	U	-	-	-	-	-	-
	me2	-	-	-	-	UPH	-	-	-	-	UH	-	-	-	-	i	-	-	-	-	-	-	-	-	-	-	-	-	i	-	-	-	UH	-	-	-	-	-	-	-	-	UH	i	-	-	-	-	-	-
	me3	-	-	-	-	UH	-	-	-	-	UH	-	-	-	-	i	-	-	-	-	-	-	-	-	-	-	-	-	i	-	-	-	UH	-	-	-	-	-	-	-	-	UH	i	-	-	-	-	-	-
	meX (R)	-	-	N	-	-	-	-	-	-	-	-	-	-	-	-	-	-	N	-	-	-	-	-	-	-	-	-	-	-	-	-	-	-	-	-	-	-	-	-	-	-	-	-	-	-	-	-	-
	Nω-me	-	-	H	-	-	-	-	-	-	-	-	-	-	-	-	-	-	H	-	-	-	-	-	-	-	-	-	-	-	-	H	-	-	-	-	-	-	-	-	-	-	-	-	-	i	-	-	-
	sym/asym me2	-	-	H	-	-	-	-	-	PH	-	-	-	-	-	-	-	-	H	-	-	-	-	-	-	-	-	-	-	-	-	-	-	-	-	-	-	-	-	-	-	-	-	-	-	-	-	-	-
	sym me2	-	-	-	-	-	-	-	-	U	-	-	-	-	-	-	-	-	-	-	-	-	-	-	-	-	-	-	-	-	-	-	-	-	-	-	-	-	-	-	-	-	-	-	-	-	-	-	-
	asym me2	-	-	U	-	-	-	-	-	-	-	-	-	-	-	-	-	-	U	-	-	-	-	-	-	-	-	-	-	-	-	-	-	-	-	-	-	-	-	-	-	-	-	-	-	-	-	-	-
	O-GlcNAc	-	-	-	-	-	-	-	-	-	-	i	-	-	-	-	-	-	-	-	-	-	-	-	-	-	-	-	-	-	-	-	-	i	-	-	-	i	-	-	-	-	-	-	-	-	-	-	-
	LOX-ox	-	-	-	-	U	-	-	-	-	-	-	-	-	-	-	-	-	-	-	-	-	-	-	-	-	-	-	-	-	-	-	-	-	-	-	-	-	-	-	-	-	-	-	-	-	-	-	-
	cit	-	-	UH	-	-	-	-	-	UH	-	-	-	-	-	-	-	-	UH	-	-	-	-	-	-	-	-	-	-	-	-	UH	-	-	-	-	-	-	-	-	-	-	-	-	-	-	-	-	-
	ADPr	-	-	-	-	-	-	-	-	-	-	U	-	-	-	-	-	-	-	-	-	-	-	-	-	-	-	-	-	-	-	-	H	U	-	-	-	-	-	-	-	-	H	-	-	-	-	-	-
	dop	-	-	-	-	-	U	-	-	-	-	-	-	-	-	-	-	-	-	-	-	-	-	-	-	-	-	-	-	-	-	-	-	-	-	-	-	-	-	-	-	-	-	-	-	-	-	-	-
	ser	-	-	-	-	-	U	-	-	-	-	-	-	-	-	-	-	-	-	-	-	-	-	-	-	-	-	-	-	-	-	-	-	-	-	-	-	-	-	-	-	-	-	-	-	-	-	-	-
	bhb	-	-	-	-	U	-	-	-	-	U	-	-	-	-	U	-	-	-	U	-	-	-	-	-	-	-	-	U	-	-	-	U	-	-	-	-	-	-	-	-	-	-	-	-	-	-	-	-
	hib	-	-	-	-	U	-	-	-	-	U	-	-	-	-	U	-	-	-	U	-	-	-	-	-	-	-	-	U	-	-	-	U	-	-	-	-	-	-	-	-	U	-	-	-	-	-	-	-
	bio	-	-	-	-	-	-	-	-	-	H	-	-	-	-	-	-	-	-	H	-	-	-	-	-	-	-	-	-	-	-	-	-	-	-	-	-	-	-	-	-	-	-	-	-	-	-	-	-
	but	-	-	-	-	-	-	-	-	-	U	-	-	-	-	-	-	-	-	U	-	-	-	-	-	-	-	-	U	-	-	-	-	-	-	-	-	-	-	-	-	-	-	-	-	-	-	-	-
	cro	-	-	-	-	U	-	-	-	-	U	-	-	-	-	-	-	-	-	U	-	-	-	-	-	-	-	-	U	-	-	-	U	-	-	-	-	-	-	-	-	-	-	-	-	-	-	-	-
	glu	-	-	-	-	-	-	-	-	-	-	-	-	-	-	U	-	-	-	U	-	-	-	-	-	-	-	-	U	-	-	-	U	-	-	-	-	-	-	-	-	-	-	-	-	-	-	-	-
	lac	-	-	-	-	-	-	-	-	-	U	-	-	-	-	U	-	-	-	U	-	-	-	-	-	-	-	-	U	-	-	-	U	-	-	-	-	-	-	-	-	-	-	-	-	-	-	-	-
	suc	-	-	-	-	-	-	-	-	-	-	-	-	-	-	U	-	-	-	-	-	-	-	-	-	-	-	-	-	-	-	-	-	-	-	-	-	-	-	-	-	-	-	-	-	-	-	-	-
	sum	-	-	-	-	-	-	-	-	-	-	-	-	-	-	-	-	-	-	-	-	-	-	-	-	-	-	-	i	-	-	-	-	-	-	-	-	-	-	-	-	-	-	-	-	-	-	-	-
	ub	-	-	-	-	-	-	-	-	-	-	-	-	-	-	i	-	-	-	i	-	-	-	-	-	-	-	-	P	-	-	-	P	-	-	-	-	-	-	-	-	P	i	-	-	-	-	-	-
Q5TEC6	H37_HUMAN	M	A	R	T	K	Q	T	A	R	K	S	T	G	G	K	A	P	R	K	-	-	-	-	Q	L	A	T	K	A	A	R	K	S	A	P	A	T	G	G	V	K	K	P	H	R	Y	R	P
	AA Residue No.	1	2	3	4	5	6	7	8	9	10	11	12	13	14	15	16	17	18	19	-	-	-	-	20	21	22	23	24	25	26	27	28	29	30	31	32	33	34	35	36	37	38	39	40	41	42	43	44
	Site Location No.	0	1	2	3	4	5	6	7	8	9	10	11	12	13	14	15	16	17	18	-	-	-	-	19	20	21	22	23	24	25	26	27	28	29	30	31	32	33	34	35	36	37	38	39	40	41	42	43
	ph	-	-	-	U	-	-	U	-	-	-	U	U	-	-	-	-	-	-	-	-	-	-	-	-	-	-	-	-	-	-	-	-	U	-	-	-	-	-	-	-	-	-	-	-	-	U	-	-
	ac	-	-	-	-	U	-	-	-	-	U	-	-	-	-	U	-	-	-	U	-	-	-	-	-	-	-	-	U	-	-	-	U	-	-	-	-	-	-	-	-	U	i	-	-	-	-	-	-
	me (K)	-	-	-	-	U	-	-	-	-	U	-	-	-	-	i	-	-	-	U	-	-	-	-	-	-	-	-	U	-	-	-	U	-	-	-	-	-	-	-	-	U	U	-	-	-	-	-	-
	me2	-	-	-	-	U	-	-	-	-	U	-	-	-	-	i	-	-	-	-	-	-	-	-	-	-	-	-	i	-	-	-	U	-	-	-	-	-	-	-	-	U	i	-	-	-	-	-	-
	me3	-	-	-	-	U	-	-	-	-	U	-	-	-	-	i	-	-	-	-	-	-	-	-	-	-	-	-	i	-	-	-	U	-	-	-	-	-	-	-	-	U	i	-	-	-	-	-	-
	Nω-me	-	-	i	-	-	-	-	-	-	-	-	-	-	-	-	-	-	-	-	-	-	-	-	-	-	-	-	-	-	-	i	-	-	-	-	-	-	-	-	-	-	-	-	-	i	-	-	-
	sym me2	-	-	-	-	-	-	-	-	U	-	-	-	-	-	-	-	-	-	-	-	-	-	-	-	-	-	-	-	-	-	-	-	-	-	-	-	-	-	-	-	-	-	-	-	-	-	-	-
	asym me2	-	-	U	-	-	-	-	-	-	-	-	-	-	-	-	-	-	U	-	-	-	-	-	-	-	-	-	-	-	-	-	-	-	-	-	-	-	-	-	-	-	-	-	-	-	-	-	-
	O-GlcNAc	-	-	-	-	-	-	-	-	-	-	i	-	-	-	-	-	-	-	-	-	-	-	-	-	-	-	-	-	-	-	-	-	i	-	-	-	i	-	-	-	-	-	-	-	-	-	-	-
	LOX-ox	-	-	-	-	U	-	-	-	-	-	-	-	-	-	-	-	-	-	-	-	-	-	-	-	-	-	-	-	-	-	-	-	-	-	-	-	-	-	-	-	-	-	-	-	-	-	-	-
	cit	-	-	U	-	-	-	-	-	U	-	-	-	-	-	-	-	-	U	-	-	-	-	-	-	-	-	-	-	-	-	U	-	-	-	-	-	-	-	-	-	-	-	-	-	-	-	-	-
	ADPr	-	-	-	-	-	-	-	-	-	-	U	-	-	-	-	-	-	-	-	-	-	-	-	-	-	-	-	-	-	-	-	-	U	-	-	-	-	-	-	-	-	-	-	-	-	-	-	-
	dop	-	-	-	-	-	U	-	-	-	-	-	-	-	-	-	-	-	-	-	-	-	-	-	-	-	-	-	-	-	-	-	-	-	-	-	-	-	-	-	-	-	-	-	-	-	-	-	-
	ser	-	-	-	-	-	U	-	-	-	-	-	-	-	-	-	-	-	-	-	-	-	-	-	-	-	-	-	-	-	-	-	-	-	-	-	-	-	-	-	-	-	-	-	-	-	-	-	-
	bhb	-	-	-	-	U	-	-	-	-	U	-	-	-	-	U	-	-	-	U	-	-	-	-	-	-	-	-	U	-	-	-	i	-	-	-	-	-	-	-	-	-	-	-	-	-	-	-	-
	hib	-	-	-	-	U	-	-	-	-	U	-	-	-	-	U	-	-	-	U	-	-	-	-	-	-	-	-	U	-	-	-	U	-	-	-	-	-	-	-	-	U	-	-	-	-	-	-	-
	bio	-	-	-	-	-	-	-	-	-	i	-	-	-	-	-	-	-	-	i	-	-	-	-	-	-	-	-	-	-	-	-	-	-	-	-	-	-	-	-	-	-	-	-	-	-	-	-	-
	but	-	-	-	-	-	-	-	-	-	i	-	-	-	-	-	-	-	-	U	-	-	-	-	-	-	-	-	U	-	-	-	-	-	-	-	-	-	-	-	-	-	-	-	-	-	-	-	-
	cro	-	-	-	-	i	-	-	-	-	i	-	-	-	-	-	-	-	-	i	-	-	-	-	-	-	-	-	i	-	-	-	i	-	-	-	-	-	-	-	-	-	-	-	-	-	-	-	-
	glu	-	-	-	-	-	-	-	-	-	-	-	-	-	-	U	-	-	-	U	-	-	-	-	-	-	-	-	U	-	-	-	U	-	-	-	-	-	-	-	-	-	-	-	-	-	-	-	-
	lac	-	-	-	-	-	-	-	-	-	U	-	-	-	-	U	-	-	-	U	-	-	-	-	-	-	-	-	U	-	-	-	U	-	-	-	-	-	-	-	-	-	-	-	-	-	-	-	-
	suc	-	-	-	-	-	-	-	-	-	-	-	-	-	-	U	-	-	-	-	-	-	-	-	-	-	-	-	-	-	-	-	-	-	-	-	-	-	-	-	-	-	-	-	-	-	-	-	-
	sum	-	-	-	-	-	-	-	-	-	-	-	-	-	-	-	-	-	-	-	-	-	-	-	-	-	-	-	i	-	-	-	-	-	-	-	-	-	-	-	-	-	-	-	-	-	-	-	-
	ub	-	-	-	-	-	-	-	-	-	-	-	-	-	-	i	-	-	-	i	-	-	-	-	-	-	-	-	i	-	-	-	i	-	-	-	-	-	-	-	-	i	i	-	-	-	-	-	-
P84243	H33_HUMAN	M	A	R	T	K	Q	T	A	R	K	S	T	G	G	K	A	P	R	K	-	-	-	-	Q	L	A	T	K	A	A	R	K	S	A	P	S	T	G	G	V	K	K	P	H	R	Y	R	P
	AA Residue No.	1	2	3	4	5	6	7	8	9	10	11	12	13	14	15	16	17	18	19	-	-	-	-	20	21	22	23	24	25	26	27	28	29	30	31	32	33	34	35	36	37	38	39	40	41	42	43	44
	Site Location No.	0	1	2	3	4	5	6	7	8	9	10	11	12	13	14	15	16	17	18	-	-	-	-	19	20	21	22	23	24	25	26	27	28	29	30	31	32	33	34	35	36	37	38	39	40	41	42	43
	ph	-	-	-	NUPH	-	-	NUH	-	-	-	NUPEH	NUH	-	-	-	-	-	-	-	-	-	-	-	-	-	-	-	-	-	-	-	-	NUPEH	-	-	NUPEH	-	-	-	-	-	-	-	-	-	NUPH	-	-
	ac	-	-	-	-	NUH	-	-	-	-	NUPH	-	-	-	-	NUPH	-	-	-	NUPH	-	-	-	-	-	-	-	-	NUPH	-	-	-	NUPH	-	-	-	-	-	-	-	-	NUPH	P	-	-	-	-	-	-
	meX (K)	-	-	-	-	N	-	-	-	-	N	-	-	-	-	-	-	-	-	N	-	-	-	-	-	-	-	-	N	-	-	-	N	-	-	-	-	-	-	-	-	N	-	-	-	-	-	-	-
	me (K)	-	-	-	-	UPH	-	-	-	-	UPH	-	-	-	-	i	-	-	-	U	-	-	-	-	-	-	-	-	U	-	-	-	UPH	-	-	-	-	-	-	-	-	UPH	UP	-	-	-	-	-	-
	me2	-	-	-	-	UH	-	-	-	-	UPH	-	-	-	-	i	-	-	-	-	-	-	-	-	-	-	-	-	i	-	-	-	UPH	-	-	-	-	-	-	-	-	UPH	P	-	-	-	-	-	-
	me3	-	-	-	-	UH	-	-	-	-	UPH	-	-	-	-	i	-	-	-	-	-	-	-	-	-	-	-	-	i	-	-	-	UPH	-	-	-	-	-	-	-	-	UPH	P	-	-	-	-	-	-
	meX (R)	-	-	N	-	-	-	-	-	-	-	-	-	-	-	-	-	-	N	-	-	-	-	-	-	-	-	-	-	-	-	-	-	-	-	-	-	-	-	-	-	-	-	-	-	-	-	-	-
	Nω-me	-	-	H	-	-	-	-	-	-	-	-	-	-	-	-	-	-	H	-	-	-	-	-	-	-	-	-	-	-	-	H	-	-	-	-	-	-	-	-	-	-	-	-	-	P	-	-	-
	sym/asym me2	-	-	H	-	-	-	-	-	H	-	-	-	-	-	-	-	-	H	-	-	-	-	-	-	-	-	-	-	-	-	-	-	-	-	-	-	-	-	-	-	-	-	-	-	-	-	-	-
	sym me2	-	-	-	-	-	-	-	-	U	-	-	-	-	-	-	-	-	-	-	-	-	-	-	-	-	-	-	-	-	-	-	-	-	-	-	-	-	-	-	-	-	-	-	-	-	-	-	-
	asym me2	-	-	U	-	-	-	-	-	-	-	-	-	-	-	-	-	-	U	-	-	-	-	-	-	-	-	-	-	-	-	-	-	-	-	-	-	-	-	-	-	-	-	-	-	-	-	-	-
	O-GlcNAc	-	-	-	-	-	-	-	-	-	-	NG	-	-	-	-	-	-	-	-	-	-	-	-	-	-	-	-	-	-	-	-	-	i	-	-	-	i	-	-	-	-	-	-	-	-	-	-	-
	LOX-ox	-	-	-	-	U	-	-	-	-	-	-	-	-	-	-	-	-	-	-	-	-	-	-	-	-	-	-	-	-	-	-	-	-	-	-	-	-	-	-	-	-	-	-	-	-	-	-	-
	cit	-	-	UH	-	-	-	-	-	UH	-	-	-	-	-	-	-	-	UH	-	-	-	-	-	-	-	-	-	-	-	-	UH	-	-	-	-	-	-	-	-	-	-	-	-	-	-	-	-	-
	ADPr	-	-	-	-	-	-	-	-	-	-	U	-	-	-	-	-	-	-	-	-	-	-	-	-	-	-	-	-	-	-	-	H	U	-	-	-	-	-	-	-	-	H	-	-	-	-	-	-
	dop	-	-	-	-	-	U	-	-	-	-	-	-	-	-	-	-	-	-	-	-	-	-	-	-	-	-	-	-	-	-	-	-	-	-	-	-	-	-	-	-	-	-	-	-	-	-	-	-
	ser	-	-	-	-	-	U	-	-	-	-	-	-	-	-	-	-	-	-	-	-	-	-	-	-	-	-	-	-	-	-	-	-	-	-	-	-	-	-	-	-	-	-	-	-	-	-	-	-
	bhb	-	-	-	-	U	-	-	-	-	U	-	-	-	-	U	-	-	-	U	-	-	-	-	-	-	-	-	U	-	-	-	U	-	-	-	-	-	-	-	-	-	-	-	-	-	-	-	-
	hib	-	-	-	-	U	-	-	-	-	U	-	-	-	-	U	-	-	-	U	-	-	-	-	-	-	-	-	U	-	-	-	U	-	-	-	-	-	-	-	-	U	-	-	-	-	-	-	-
	bio	-	-	-	-	-	-	-	-	-	H	-	-	-	-	-	-	-	-	H	-	-	-	-	-	-	-	-	-	-	-	-	-	-	-	-	-	-	-	-	-	-	-	-	-	-	-	-	-
	but	-	-	-	-	-	-	-	-	-	U	-	-	-	-	-	-	-	-	U	-	-	-	-	-	-	-	-	U	-	-	-	-	-	-	-	-	-	-	-	-	-	-	-	-	-	-	-	-
	cro	-	-	-	-	U	-	-	-	-	U	-	-	-	-	-	-	-	-	U	-	-	-	-	-	-	-	-	U	-	-	-	U	-	-	-	-	-	-	-	-	-	-	-	-	-	-	-	-
	glu	-	-	-	-	-	-	-	-	-	-	-	-	-	-	U	-	-	-	U	-	-	-	-	-	-	-	-	U	-	-	-	U	-	-	-	-	-	-	-	-	-	-	-	-	-	-	-	-
	lac	-	-	-	-	-	-	-	-	-	U	-	-	-	-	U	-	-	-	U	-	-	-	-	-	-	-	-	U	-	-	-	U	-	-	-	-	-	-	-	-	-	-	-	-	-	-	-	-
	suc	-	-	-	-	-	-	-	-	-	-	-	-	-	-	U	-	-	-	-	-	-	-	-	-	-	-	-	-	-	-	-	-	-	-	-	-	-	-	-	-	-	-	-	-	-	-	-	-
	sum	-	-	-	-	-	-	-	-	-	-	-	-	-	-	-	-	-	-	-	-	-	-	-	-	-	-	-	i	-	-	-	-	-	-	-	-	-	-	-	-	-	-	-	-	-	-	-	-
	ub	-	-	-	-	-	-	-	-	-	-	-	-	-	-	i	-	-	-	i	-	-	-	-	-	-	-	-	P	-	-	-	P	-	-	-	-	-	-	-	-	NP	P	-	-	-	-	-	-
Q16695	H31T_HUMAN	M	A	R	T	K	Q	T	A	R	K	S	T	G	G	K	A	P	R	K	-	-	-	-	Q	L	A	T	K	V	A	R	K	S	A	P	A	T	G	G	V	K	K	P	H	R	Y	R	P
	AA Residue No.	1	2	3	4	5	6	7	8	9	10	11	12	13	14	15	16	17	18	19	-	-	-	-	20	21	22	23	24	25	26	27	28	29	30	31	32	33	34	35	36	37	38	39	40	41	42	43	44
	Site Location No.	0	1	2	3	4	5	6	7	8	9	10	11	12	13	14	15	16	17	18	-	-	-	-	19	20	21	22	23	24	25	26	27	28	29	30	31	32	33	34	35	36	37	38	39	40	41	42	43
	ph	-	-	-	U	-	-	U	-	-	-	NUP	U	-	-	-	-	-	-	-	-	-	-	-	-	-	-	-	-	-	-	-	-	NUP	-	-	-	P	-	-	-	-	-	-	-	-	UP	-	-
	ac	-	-	-	-	U	-	-	-	-	NUPH	-	-	-	-	NUPH	-	-	-	NUP	-	-	-	-	-	-	-	-	NUP	-	-	-	UP	-	-	-	-	-	-	-	-	UP	i	-	-	-	-	-	-
	meX (K)	-	-	-	-	-	-	-	-	-	-	-	-	-	-	-	-	-	-	-	-	-	-	-	-	-	-	-	-	-	-	-	-	-	-	-	-	-	-	-	-	N	-	-	-	-	-	-	-
	me (K)	-	-	-	-	U	-	-	-	-	U	-	-	-	-	i	-	-	-	U	-	-	-	-	-	-	-	-	UP	-	-	-	UP	-	-	-	-	-	-	-	-	UP	UP	-	-	-	-	-	-
	me2	-	-	-	-	U	-	-	-	-	U	-	-	-	-	i	-	-	-	-	-	-	-	-	-	-	-	-	i	-	-	-	UP	-	-	-	-	-	-	-	-	UP	P	-	-	-	-	-	-
	me3	-	-	-	-	U	-	-	-	-	UP	-	-	-	-	P	-	-	-	-	-	-	-	-	-	-	-	-	i	-	-	-	UP	-	-	-	-	-	-	-	-	UP	P	-	-	-	-	-	-
	Nω-me	-	-	i	-	-	-	-	-	-	-	-	-	-	-	-	-	-	-	-	-	-	-	-	-	-	-	-	-	-	-	i	-	-	-	-	-	-	-	-	-	-	-	-	-	i	-	-	-
	sym/asym me2	-	-	-	-	-	-	-	-	-	-	-	-	-	-	-	-	-	-	-	-	-	-	-	-	-	-	-	-	-	-	-	-	-	-	-	-	-	-	-	-	-	-	-	-	P	-	-	-
	sym me2	-	-	-	-	-	-	-	-	U	-	-	-	-	-	-	-	-	-	-	-	-	-	-	-	-	-	-	-	-	-	-	-	-	-	-	-	-	-	-	-	-	-	-	-	-	-	-	-
	asym me2	-	-	U	-	-	-	-	-	-	-	-	-	-	-	-	-	-	U	-	-	-	-	-	-	-	-	-	-	-	-	-	-	-	-	-	-	-	-	-	-	-	-	-	-	-	-	-	-
	O-GlcNAc	-	-	-	-	-	-	-	-	-	-	i	-	-	-	-	-	-	-	-	-	-	-	-	-	-	-	-	-	-	-	-	-	i	-	-	-	i	-	-	-	-	-	-	-	-	-	-	-
	LOX-ox	-	-	-	-	U	-	-	-	-	-	-	-	-	-	-	-	-	-	-	-	-	-	-	-	-	-	-	-	-	-	-	-	-	-	-	-	-	-	-	-	-	-	-	-	-	-	-	-
	cit	-	-	U	-	-	-	-	-	U	-	-	-	-	-	-	-	-	U	-	-	-	-	-	-	-	-	-	-	-	-	U	-	-	-	-	-	-	-	-	-	-	-	-	-	-	-	-	-
	ADPr	-	-	-	-	-	-	-	-	-	-	U	-	-	-	-	-	-	-	-	-	-	-	-	-	-	-	-	-	-	-	-	-	U	-	-	-	-	-	-	-	-	-	-	-	-	-	-	-
	dop	-	-	-	-	-	U	-	-	-	-	-	-	-	-	-	-	-	-	-	-	-	-	-	-	-	-	-	-	-	-	-	-	-	-	-	-	-	-	-	-	-	-	-	-	-	-	-	-
	ser	-	-	-	-	-	U	-	-	-	-	-	-	-	-	-	-	-	-	-	-	-	-	-	-	-	-	-	-	-	-	-	-	-	-	-	-	-	-	-	-	-	-	-	-	-	-	-	-
	bhb	-	-	-	-	U	-	-	-	-	U	-	-	-	-	U	-	-	-	U	-	-	-	-	-	-	-	-	U	-	-	-	i	-	-	-	-	-	-	-	-	-	-	-	-	-	-	-	-
	hib	-	-	-	-	U	-	-	-	-	U	-	-	-	-	U	-	-	-	U	-	-	-	-	-	-	-	-	U	-	-	-	U	-	-	-	-	-	-	-	-	U	-	-	-	-	-	-	-
	bio	-	-	-	-	-	-	-	-	-	i	-	-	-	-	-	-	-	-	i	-	-	-	-	-	-	-	-	-	-	-	-	-	-	-	-	-	-	-	-	-	-	-	-	-	-	-	-	-
	but	-	-	-	-	-	-	-	-	-	i	-	-	-	-	-	-	-	-	U	-	-	-	-	-	-	-	-	U	-	-	-	-	-	-	-	-	-	-	-	-	-	-	-	-	-	-	-	-
	cro	-	-	-	-	i	-	-	-	-	i	-	-	-	-	-	-	-	-	i	-	-	-	-	-	-	-	-	i	-	-	-	i	-	-	-	-	-	-	-	-	-	-	-	-	-	-	-	-
	glu	-	-	-	-	-	-	-	-	-	-	-	-	-	-	U	-	-	-	U	-	-	-	-	-	-	-	-	U	-	-	-	U	-	-	-	-	-	-	-	-	-	-	-	-	-	-	-	-
	lac	-	-	-	-	-	-	-	-	-	U	-	-	-	-	U	-	-	-	U	-	-	-	-	-	-	-	-	U	-	-	-	U	-	-	-	-	-	-	-	-	-	-	-	-	-	-	-	-
	suc	-	-	-	-	-	-	-	-	-	-	-	-	-	-	U	-	-	-	-	-	-	-	-	-	-	-	-	-	-	-	-	-	-	-	-	-	-	-	-	-	-	-	-	-	-	-	-	-
	sum	-	-	-	-	-	-	-	-	-	-	-	-	-	-	-	-	-	-	-	-	-	-	-	-	-	-	-	i	-	-	-	-	-	-	-	-	-	-	-	-	-	-	-	-	-	-	-	-
	ub	-	-	-	-	-	-	-	-	-	-	-	-	-	-	P	-	-	-	i	-	-	-	-	-	-	-	-	i	-	-	-	P	-	-	-	-	-	-	-	-	NP	P	-	-	-	-	-	-
Q6NXT2	H3C_HUMAN	M	A	R	T	K	Q	T	A	R	K	S	T	G	G	K	A	P	R	K	-	-	-	-	Q	L	A	T	K	A	A	R	K	S	T	P	S	T	C	G	V	K	-	P	H	R	Y	R	P
	AA Residue No.	1	2	3	4	5	6	7	8	9	10	11	12	13	14	15	16	17	18	19	-	-	-	-	20	21	22	23	24	25	26	27	28	29	30	31	32	33	34	35	36	37	-	38	39	40	41	42	43
	Site Location No.	0	1	2	3	4	5	6	7	8	9	10	11	12	13	14	15	16	17	18	-	-	-	-	19	20	21	22	23	24	25	26	27	28	29	30	31	32	33	34	35	36	-	37	38	39	40	41	42
	ph	-	-	-	U	-	-	U	-	-	-	U	U	-	-	-	-	-	-	-	-	-	-	-	-	-	-	-	-	-	-	-	-	U	-	-	NUH	-	-	-	-	-	-	-	-	-	UP	-	-
	ac	-	-	-	-	U	-	-	-	-	UP	-	-	-	-	UP	-	-	-	UP	-	-	-	-	-	-	-	-	UP	-	-	-	U	-	-	-	-	-	-	-	-	i	-	-	-	-	-	-	-
	me (K)	-	-	-	-	U	-	-	-	-	U	-	-	-	-	i	-	-	-	U	-	-	-	-	-	-	-	-	U	-	-	-	U	-	-	-	-	-	-	-	-	U	-	-	-	-	-	-	-
	me2	-	-	-	-	U	-	-	-	-	U	-	-	-	-	i	-	-	-	-	-	-	-	-	-	-	-	-	i	-	-	-	U	-	-	-	-	-	-	-	-	i	-	-	-	-	-	-	-
	me3	-	-	-	-	U	-	-	-	-	U	-	-	-	-	i	-	-	-	-	-	-	-	-	-	-	-	-	i	-	-	-	U	-	-	-	-	-	-	-	-	i	-	-	-	-	-	-	-
	Nω-me	-	-	i	-	-	-	-	-	-	-	-	-	-	-	-	-	-	-	-	-	-	-	-	-	-	-	-	-	-	-	i	-	-	-	-	-	-	-	-	-	-	-	-	-	i	-	-	-
	sym me2	-	-	-	-	-	-	-	-	U	-	-	-	-	-	-	-	-	-	-	-	-	-	-	-	-	-	-	-	-	-	-	-	-	-	-	-	-	-	-	-	-	-	-	-	-	-	-	-
	asym me2	-	-	U	-	-	-	-	-	-	-	-	-	-	-	-	-	-	U	-	-	-	-	-	-	-	-	-	-	-	-	-	-	-	-	-	-	-	-	-	-	-	-	-	-	-	-	-	-
	O-GlcNAc	-	-	-	-	-	-	-	-	-	-	i	-	-	-	-	-	-	-	-	-	-	-	-	-	-	-	-	-	-	-	-	-	i	-	-	-	i	-	-	-	-	-	-	-	-	-	-	-
	LOX-ox	-	-	-	-	U	-	-	-	-	-	-	-	-	-	-	-	-	-	-	-	-	-	-	-	-	-	-	-	-	-	-	-	-	-	-	-	-	-	-	-	-	-	-	-	-	-	-	-
	cit	-	-	U	-	-	-	-	-	U	-	-	-	-	-	-	-	-	U	-	-	-	-	-	-	-	-	-	-	-	-	U	-	-	-	-	-	-	-	-	-	-	-	-	-	-	-	-	-
	ADPr	-	-	-	-	-	-	-	-	-	-	U	-	-	-	-	-	-	-	-	-	-	-	-	-	-	-	-	-	-	-	-	-	U	-	-	-	-	-	-	-	-	-	-	-	-	-	-	-
	dop	-	-	-	-	-	U	-	-	-	-	-	-	-	-	-	-	-	-	-	-	-	-	-	-	-	-	-	-	-	-	-	-	-	-	-	-	-	-	-	-	-	-	-	-	-	-	-	-
	ser	-	-	-	-	-	U	-	-	-	-	-	-	-	-	-	-	-	-	-	-	-	-	-	-	-	-	-	-	-	-	-	-	-	-	-	-	-	-	-	-	-	-	-	-	-	-	-	-
	bhb	-	-	-	-	U	-	-	-	-	U	-	-	-	-	U	-	-	-	U	-	-	-	-	-	-	-	-	U	-	-	-	i	-	-	-	-	-	-	-	-	-	-	-	-	-	-	-	-
	hib	-	-	-	-	U	-	-	-	-	U	-	-	-	-	U	-	-	-	U	-	-	-	-	-	-	-	-	U	-	-	-	U	-	-	-	-	-	-	-	-	i	-	-	-	-	-	-	-
	bio	-	-	-	-	-	-	-	-	-	i	-	-	-	-	-	-	-	-	i	-	-	-	-	-	-	-	-	-	-	-	-	-	-	-	-	-	-	-	-	-	-	-	-	-	-	-	-	-
	but	-	-	-	-	-	-	-	-	-	i	-	-	-	-	-	-	-	-	U	-	-	-	-	-	-	-	-	U	-	-	-	-	-	-	-	-	-	-	-	-	-	-	-	-	-	-	-	-
	cro	-	-	-	-	i	-	-	-	-	i	-	-	-	-	-	-	-	-	i	-	-	-	-	-	-	-	-	i	-	-	-	i	-	-	-	-	-	-	-	-	-	-	-	-	-	-	-	-
	glu	-	-	-	-	-	-	-	-	-	-	-	-	-	-	U	-	-	-	U	-	-	-	-	-	-	-	-	U	-	-	-	U	-	-	-	-	-	-	-	-	-	-	-	-	-	-	-	-
	lac	-	-	-	-	-	-	-	-	-	U	-	-	-	-	U	-	-	-	U	-	-	-	-	-	-	-	-	U	-	-	-	U	-	-	-	-	-	-	-	-	-	-	-	-	-	-	-	-
	suc	-	-	-	-	-	-	-	-	-	-	-	-	-	-	U	-	-	-	-	-	-	-	-	-	-	-	-	-	-	-	-	-	-	-	-	-	-	-	-	-	-	-	-	-	-	-	-	-
	sum	-	-	-	-	-	-	-	-	-	-	-	-	-	-	-	-	-	-	-	-	-	-	-	-	-	-	-	i	-	-	-	-	-	-	-	-	-	-	-	-	-	-	-	-	-	-	-	-
	ub	-	-	-	-	-	-	-	-	-	-	-	-	-	-	i	-	-	-	i	-	-	-	-	-	-	-	-	i	-	-	-	i	-	-	-	-	-	-	-	-	i	-	-	-	-	-	-	-
P0DPK2	H3Y1_HUMAN	M	A	R	T	K	Q	T	A	R	K	A	T	A	W	Q	A	P	R	K	-	-	-	-	P	L	A	T	K	A	A	G	K	R	A	P	P	T	G	G	I	K	K	P	H	R	Y	K	P
	AA Residue No.	1	2	3	4	5	6	7	8	9	10	11	12	13	14	15	16	17	18	19	-	-	-	-	20	21	22	23	24	25	26	27	28	29	30	31	32	33	34	35	36	37	38	39	40	41	42	43	44
	Site Location No.	0	1	2	3	4	5	6	7	8	9	10	11	12	13	14	15	16	17	18	-	-	-	-	19	20	21	22	23	24	25	26	27	28	29	30	31	32	33	34	35	36	37	38	39	40	41	42	43
	ph	-	-	-	U	-	-	U	-	-	-	-	U	-	-	-	-	-	-	-	-	-	-	-	-	-	-	-	-	-	-	-	-	-	-	-	-	-	-	-	-	-	-	-	-	-	U	-	-
	ac	-	-	-	-	U	-	-	-	-	U	-	-	-	-	-	-	-	-	U	-	-	-	-	-	-	-	-	U	-	-	-	U	-	-	-	-	-	-	-	-	U	i	-	-	-	-	-	-
	me (K)	-	-	-	-	U	-	-	-	-	U	-	-	-	-	-	-	-	-	U	-	-	-	-	-	-	-	-	U	-	-	-	U	-	-	-	-	-	-	-	-	U	U	-	-	-	-	-	-
	me2	-	-	-	-	U	-	-	-	-	U	-	-	-	-	-	-	-	-	-	-	-	-	-	-	-	-	-	i	-	-	-	U	-	-	-	-	-	-	-	-	U	i	-	-	-	-	-	-
	me3	-	-	-	-	U	-	-	-	-	U	-	-	-	-	-	-	-	-	-	-	-	-	-	-	-	-	-	i	-	-	-	U	-	-	-	-	-	-	-	-	U	i	-	-	-	-	-	-
	Nω-me	-	-	i	-	-	-	-	-	-	-	-	-	-	-	-	-	-	-	-	-	-	-	-	-	-	-	-	-	-	-	-	-	-	-	-	-	-	-	-	-	-	-	-	-	i	-	-	-
	sym me2	-	-	-	-	-	-	-	-	U	-	-	-	-	-	-	-	-	-	-	-	-	-	-	-	-	-	-	-	-	-	-	-	-	-	-	-	-	-	-	-	-	-	-	-	-	-	-	-
	asym me2	-	-	U	-	-	-	-	-	-	-	-	-	-	-	-	-	-	U	-	-	-	-	-	-	-	-	-	-	-	-	-	-	-	-	-	-	-	-	-	-	-	-	-	-	-	-	-	-
	O-GlcNAc	-	-	-	-	-	-	-	-	-	-	-	-	-	-	-	-	-	-	-	-	-	-	-	-	-	-	-	-	-	-	-	-	-	-	-	-	i	-	-	-	-	-	-	-	-	-	-	-
	LOX-ox	-	-	-	-	U	-	-	-	-	-	-	-	-	-	-	-	-	-	-	-	-	-	-	-	-	-	-	-	-	-	-	-	-	-	-	-	-	-	-	-	-	-	-	-	-	-	-	-
	cit	-	-	U	-	-	-	-	-	U	-	-	-	-	-	-	-	-	U	-	-	-	-	-	-	-	-	-	-	-	-	-	-	-	-	-	-	-	-	-	-	-	-	-	-	-	-	-	-
	dop	-	-	-	-	-	U	-	-	-	-	-	-	-	-	-	-	-	-	-	-	-	-	-	-	-	-	-	-	-	-	-	-	-	-	-	-	-	-	-	-	-	-	-	-	-	-	-	-
	ser	-	-	-	-	-	U	-	-	-	-	-	-	-	-	-	-	-	-	-	-	-	-	-	-	-	-	-	-	-	-	-	-	-	-	-	-	-	-	-	-	-	-	-	-	-	-	-	-
	bhb	-	-	-	-	U	-	-	-	-	U	-	-	-	-	-	-	-	-	U	-	-	-	-	-	-	-	-	U	-	-	-	U	-	-	-	-	-	-	-	-	-	-	-	-	-	-	-	-
	hib	-	-	-	-	U	-	-	-	-	U	-	-	-	-	-	-	-	-	U	-	-	-	-	-	-	-	-	U	-	-	-	U	-	-	-	-	-	-	-	-	U	-	-	-	-	-	-	-
	bio	-	-	-	-	-	-	-	-	-	i	-	-	-	-	-	-	-	-	i	-	-	-	-	-	-	-	-	-	-	-	-	-	-	-	-	-	-	-	-	-	-	-	-	-	-	-	-	-
	but	-	-	-	-	-	-	-	-	-	U	-	-	-	-	-	-	-	-	U	-	-	-	-	-	-	-	-	U	-	-	-	-	-	-	-	-	-	-	-	-	-	-	-	-	-	-	-	-
	cro	-	-	-	-	U	-	-	-	-	U	-	-	-	-	-	-	-	-	U	-	-	-	-	-	-	-	-	U	-	-	-	U	-	-	-	-	-	-	-	-	-	-	-	-	-	-	-	-
	glu	-	-	-	-	-	-	-	-	-	-	-	-	-	-	-	-	-	-	U	-	-	-	-	-	-	-	-	U	-	-	-	U	-	-	-	-	-	-	-	-	-	-	-	-	-	-	-	-
	lac	-	-	-	-	-	-	-	-	-	U	-	-	-	-	-	-	-	-	U	-	-	-	-	-	-	-	-	U	-	-	-	U	-	-	-	-	-	-	-	-	-	-	-	-	-	-	-	-
	sum	-	-	-	-	-	-	-	-	-	-	-	-	-	-	-	-	-	-	-	-	-	-	-	-	-	-	-	i	-	-	-	-	-	-	-	-	-	-	-	-	-	-	-	-	-	-	-	-
	ub	-	-	-	-	-	-	-	-	-	-	-	-	-	-	-	-	-	-	i	-	-	-	-	-	-	-	-	i	-	-	-	i	-	-	-	-	-	-	-	-	i	i	-	-	-	-	-	-
P0DPK5	H3Y2_HUMAN	M	A	R	T	K	Q	T	A	R	K	A	T	A	W	Q	A	P	R	K	-	-	-	-	P	L	A	T	K	A	A	R	K	R	A	S	P	T	G	G	I	K	K	P	H	R	Y	K	P
	AA Residue No.	1	2	3	4	5	6	7	8	9	10	11	12	13	14	15	16	17	18	19	-	-	-	-	20	21	22	23	24	25	26	27	28	29	30	31	32	33	34	35	36	37	38	39	40	41	42	43	44
	Site Location No.	0	1	2	3	4	5	6	7	8	9	10	11	12	13	14	15	16	17	18	-	-	-	-	19	20	21	22	23	24	25	26	27	28	29	30	31	32	33	34	35	36	37	38	39	40	41	42	43
	ph	-	-	-	U	-	-	U	-	-	-	-	U	-	-	-	-	-	-	-	-	-	-	-	-	-	-	-	-	-	-	-	-	-	-	-	-	-	-	-	-	-	-	-	-	-	U	-	-
	ac	-	-	-	-	U	-	-	-	-	U	-	-	-	-	-	-	-	-	U	-	-	-	-	-	-	-	-	U	-	-	-	U	-	-	-	-	-	-	-	-	U	i	-	-	-	-	-	-
	me (K)	-	-	-	-	U	-	-	-	-	U	-	-	-	-	-	-	-	-	U	-	-	-	-	-	-	-	-	U	-	-	-	U	-	-	-	-	-	-	-	-	U	U	-	-	-	-	-	-
	me2	-	-	-	-	U	-	-	-	-	U	-	-	-	-	-	-	-	-	-	-	-	-	-	-	-	-	-	i	-	-	-	U	-	-	-	-	-	-	-	-	U	i	-	-	-	-	-	-
	me3	-	-	-	-	U	-	-	-	-	U	-	-	-	-	-	-	-	-	-	-	-	-	-	-	-	-	-	i	-	-	-	U	-	-	-	-	-	-	-	-	U	i	-	-	-	-	-	-
	Nω-me	-	-	i	-	-	-	-	-	-	-	-	-	-	-	-	-	-	-	-	-	-	-	-	-	-	-	-	-	-	-	i	-	-	-	-	-	-	-	-	-	-	-	-	-	i	-	-	-
	sym me2	-	-	-	-	-	-	-	-	U	-	-	-	-	-	-	-	-	-	-	-	-	-	-	-	-	-	-	-	-	-	-	-	-	-	-	-	-	-	-	-	-	-	-	-	-	-	-	-
	asym me2	-	-	U	-	-	-	-	-	-	-	-	-	-	-	-	-	-	U	-	-	-	-	-	-	-	-	-	-	-	-	-	-	-	-	-	-	-	-	-	-	-	-	-	-	-	-	-	-
	O-GlcNAc	-	-	-	-	-	-	-	-	-	-	-	-	-	-	-	-	-	-	-	-	-	-	-	-	-	-	-	-	-	-	-	-	-	-	-	-	i	-	-	-	-	-	-	-	-	-	-	-
	LOX-ox	-	-	-	-	U	-	-	-	-	-	-	-	-	-	-	-	-	-	-	-	-	-	-	-	-	-	-	-	-	-	-	-	-	-	-	-	-	-	-	-	-	-	-	-	-	-	-	-
	cit	-	-	U	-	-	-	-	-	U	-	-	-	-	-	-	-	-	U	-	-	-	-	-	-	-	-	-	-	-	-	U	-	-	-	-	-	-	-	-	-	-	-	-	-	-	-	-	-
	dop	-	-	-	-	-	U	-	-	-	-	-	-	-	-	-	-	-	-	-	-	-	-	-	-	-	-	-	-	-	-	-	-	-	-	-	-	-	-	-	-	-	-	-	-	-	-	-	-
	ser	-	-	-	-	-	U	-	-	-	-	-	-	-	-	-	-	-	-	-	-	-	-	-	-	-	-	-	-	-	-	-	-	-	-	-	-	-	-	-	-	-	-	-	-	-	-	-	-
	bhb	-	-	-	-	U	-	-	-	-	U	-	-	-	-	-	-	-	-	U	-	-	-	-	-	-	-	-	U	-	-	-	U	-	-	-	-	-	-	-	-	-	-	-	-	-	-	-	-
	hib	-	-	-	-	U	-	-	-	-	U	-	-	-	-	-	-	-	-	U	-	-	-	-	-	-	-	-	U	-	-	-	U	-	-	-	-	-	-	-	-	U	-	-	-	-	-	-	-
	bio	-	-	-	-	-	-	-	-	-	i	-	-	-	-	-	-	-	-	i	-	-	-	-	-	-	-	-	-	-	-	-	-	-	-	-	-	-	-	-	-	-	-	-	-	-	-	-	-
	but	-	-	-	-	-	-	-	-	-	U	-	-	-	-	-	-	-	-	U	-	-	-	-	-	-	-	-	U	-	-	-	-	-	-	-	-	-	-	-	-	-	-	-	-	-	-	-	-
	cro	-	-	-	-	U	-	-	-	-	U	-	-	-	-	-	-	-	-	U	-	-	-	-	-	-	-	-	U	-	-	-	U	-	-	-	-	-	-	-	-	-	-	-	-	-	-	-	-
	glu	-	-	-	-	-	-	-	-	-	-	-	-	-	-	-	-	-	-	U	-	-	-	-	-	-	-	-	U	-	-	-	U	-	-	-	-	-	-	-	-	-	-	-	-	-	-	-	-
	lac	-	-	-	-	-	-	-	-	-	U	-	-	-	-	-	-	-	-	U	-	-	-	-	-	-	-	-	U	-	-	-	U	-	-	-	-	-	-	-	-	-	-	-	-	-	-	-	-
	sum	-	-	-	-	-	-	-	-	-	-	-	-	-	-	-	-	-	-	-	-	-	-	-	-	-	-	-	i	-	-	-	-	-	-	-	-	-	-	-	-	-	-	-	-	-	-	-	-
	ub	-	-	-	-	-	-	-	-	-	-	-	-	-	-	-	-	-	-	i	-	-	-	-	-	-	-	-	i	-	-	-	i	-	-	-	-	-	-	-	-	i	i	-	-	-	-	-	-
P49450	CENPA_HUMAN	M	G	P	R	-	-	-	-	R	R	S	R	K	P	E	A	P	R	R	R	S	P	S	P	T	P	T	P	G	P	S	R	R	G	P	S	L	G	A	S	S	H	-	Q	H	S	R	R
	AA Residue No.	1	2	3	4	-	-	-	-	5	6	7	8	9	10	11	12	13	14	15	16	17	18	19	20	21	22	23	24	25	26	27	28	29	30	31	32	33	34	35	36	37	38	-	39	40	41	42	43
	Site Location No.	0	1	2	3	-	-	-	-	4	5	6	7	8	9	10	11	12	13	14	15	16	17	18	19	20	21	22	23	24	25	26	27	28	29	30	31	32	33	34	35	36	37	-	38	39	40	41	42
	ph	-	-	-	-	-	-	-	-	-	-	NUPEH	-	-	-	-	-	-	-	-	-	NUPE	-	NUPE	-	NP	-	NPE	-	-	-	NUPE	-	-	-	-	NP	-	-	-	-	-	-	-	-	-	NP	-	-
	N-me3	-	NU	-	-	-	-	-	-	-	-	-	-	-	-	-	-	-	-	-	-	-	-	-	-	-	-	-	-	-	-	-	-	-	-	-	-	-	-	-	-	-	-	-	-	-	-	-	-
	meX (R)	-	-	-	-	-	-	-	-	-	-	-	-	-	-	-	-	-	-	-	-	-	-	-	-	-	-	-	-	-	-	-	-	-	-	-	-	-	-	-	-	-	-	-	-	-	-	N	-
	Nω-me	-	-	-	-	-	-	-	-	-	-	-	-	-	-	-	-	-	-	-	-	-	-	-	-	-	-	-	-	-	-	-	-	-	-	-	-	-	-	-	-	-	-	-	-	-	-	P	-
	ub	-	-	-	-	-	-	-	-	-	-	-	-	-	-	-	-	-	-	-	-	-	-	-	-	-	-	-	-	-	-	-	-	-	-	-	-	-	-	-	-	-	-	-	-	-	-	-	-
UniProt Accession
P68431	H31_HUMAN	K	S	T	E	L	L	I	R	K	L	P	F	Q	R	L	V	R	E	I	A	Q	D	F	K	T	-	-	D	L	R	F	Q	S	S	A	V	M	A	L	Q	E	A	C	E	A	Y	L	V
	AA Residue No.	57	58	59	60	61	62	63	64	65	66	67	68	69	70	71	72	73	74	75	76	77	78	79	80	81	-	-	82	83	84	85	86	87	88	89	90	91	92	93	94	95	96	97	98	99	100	101	102
	Site Location No.	56	57	58	59	60	61	62	63	64	65	66	67	68	69	70	71	72	73	74	75	76	77	78	79	80	-	-	81	82	83	84	85	86	87	88	89	90	91	92	93	94	95	96	97	98	99	100	101
	ph	-	NUP	P	-	-	-	-	-	-	-	-	-	-	-	-	-	-	-	-	-	-	-	-	-	NUP	-	-	-	-	-	-	-	NUP	P	-	-	-	-	-	-	-	-	-	-	-	P	-	-
	ac	NUPH	-	-	-	-	-	-	-	P	-	-	-	-	-	-	-	-	-	-	-	-	-	-	NUP	-	-	-	-	-	-	-	-	-	-	-	-	-	-	-	-	-	-	-	-	-	-	-	-
	meX (K)	N	-	-	-	-	-	-	-	N	-	-	-	-	-	-	-	-	-	-	-	-	-	-	NP	-	-	-	-	-	-	-	-	-	-	-	-	-	-	-	-	-	-	-	-	-	-	-	-
	me (K)	UP	-	-	-	-	-	-	-	UP	-	-	-	-	-	-	-	-	-	-	-	-	-	-	UPH	-	-	-	-	-	-	-	-	-	-	-	-	-	-	-	-	-	-	-	-	-	-	-	-
	me2	P	-	-	-	-	-	-	-	-	-	-	-	-	-	-	-	-	-	-	-	-	-	-	UPH	-	-	-	-	-	-	-	-	-	-	-	-	-	-	-	-	-	-	-	-	-	-	-	-
	me3	UP	-	-	-	-	-	-	-	P	-	-	-	-	-	-	-	-	-	-	-	-	-	-	UPH	-	-	-	-	-	-	-	-	-	-	-	-	-	-	-	-	-	-	-	-	-	-	-	-
	cbm	2	-	-	-	-	-	-	-	-	-	-	-	-	-	-	-	-	-	-	-	-	-	-	2	-	-	-	-	-	-	-	-	-	-	-	-	-	-	-	-	-	-	-	-	-	-	-	-
	pal	-	-	-	-	-	-	-	-	-	-	-	-	-	-	-	-	-	-	-	-	-	-	-	-	-	-	-	-	-	-	-	-	-	-	-	-	-	-	-	-	-	-	-	-	-	-	-	-
	SNO	-	-	-	-	-	-	-	-	-	-	-	-	-	-	-	-	-	-	-	-	-	-	-	-	-	-	-	-	-	-	-	-	-	-	-	-	-	-	-	-	-	-	ND	-	-	-	-	-
	bhb	U	-	-	-	-	-	-	-	-	-	-	-	-	-	-	-	-	-	-	-	-	-	-	U	-	-	-	-	-	-	-	-	-	-	-	-	-	-	-	-	-	-	-	-	-	-	-	-
	hib	U	-	-	-	-	-	-	-	U	-	-	-	-	-	-	-	-	-	-	-	-	-	-	U	-	-	-	-	-	-	-	-	-	-	-	-	-	-	-	-	-	-	-	-	-	-	-	-
	cro	U	-	-	-	-	-	-	-	-	-	-	-	-	-	-	-	-	-	-	-	-	-	-	-	-	-	-	-	-	-	-	-	-	-	-	-	-	-	-	-	-	-	-	-	-	-	-	-
	glu	U	-	-	-	-	-	-	-	-	-	-	-	-	-	-	-	-	-	-	-	-	-	-	U	-	-	-	-	-	-	-	-	-	-	-	-	-	-	-	-	-	-	-	-	-	-	-	-
	lac	U	-	-	-	-	-	-	-	-	-	-	-	-	-	-	-	-	-	-	-	-	-	-	U	-	-	-	-	-	-	-	-	-	-	-	-	-	-	-	-	-	-	-	-	-	-	-	-
	suc	U	-	-	-	-	-	-	-	-	-	-	-	-	-	-	-	-	-	-	-	-	-	-	U	-	-	-	-	-	-	-	-	-	-	-	-	-	-	-	-	-	-	-	-	-	-	-	-
	ub	P	-	-	-	-	-	-	-	-	-	-	-	-	-	-	-	-	-	-	-	-	-	-	P	-	-	-	-	-	-	-	-	-	-	-	-	-	-	-	-	-	-	-	-	-	-	-	-
Q71DI3	H32_HUMAN	K	S	T	E	L	L	I	R	K	L	P	F	Q	R	L	V	R	E	I	A	Q	D	F	K	T	-	-	D	L	R	F	Q	S	S	A	V	M	A	L	Q	E	A	S	E	A	Y	L	V
	AA Residue No.	57	58	59	60	61	62	63	64	65	66	67	68	69	70	71	72	73	74	75	76	77	78	79	80	81	-	-	82	83	84	85	86	87	88	89	90	91	92	93	94	95	96	97	98	99	100	101	102
	Site Location No.	56	57	58	59	60	61	62	63	64	65	66	67	68	69	70	71	72	73	74	75	76	77	78	79	80	-	-	81	82	83	84	85	86	87	88	89	90	91	92	93	94	95	96	97	98	99	100	101
	ph	-	NUP	i	-	-	-	-	-	-	-	-	-	-	-	-	-	-	-	-	-	-	-	-	-	NU	-	-	-	-	-	-	-	U	i	-	-	-	-	-	-	-	-	P	-	-	P	-	-
	ac	NUPH	-	-	-	-	-	-	-	i	-	-	-	-	-	-	-	-	-	-	-	-	-	-	NUP	-	-	-	-	-	-	-	-	-	-	-	-	-	-	-	-	-	-	-	-	-	-	-	-
	meX (K)	N	-	-	-	-	-	-	-	N	-	-	-	-	-	-	-	-	-	-	-	-	-	-	N	-	-	-	-	-	-	-	-	-	-	-	-	-	-	-	-	-	-	-	-	-	-	-	-
	me (K)	U	-	-	-	-	-	-	-	U	-	-	-	-	-	-	-	-	-	-	-	-	-	-	UH	-	-	-	-	-	-	-	-	-	-	-	-	-	-	-	-	-	-	-	-	-	-	-	-
	me2	i	-	-	-	-	-	-	-	-	-	-	-	-	-	-	-	-	-	-	-	-	-	-	UPH	-	-	-	-	-	-	-	-	-	-	-	-	-	-	-	-	-	-	-	-	-	-	-	-
	me3	U	-	-	-	-	-	-	-	i	-	-	-	-	-	-	-	-	-	-	-	-	-	-	UH	-	-	-	-	-	-	-	-	-	-	-	-	-	-	-	-	-	-	-	-	-	-	-	-
	pal	-	-	-	-	-	-	-	-	-	-	-	-	-	-	-	-	-	-	-	-	-	-	-	-	-	-	-	-	-	-	-	-	-	-	-	-	-	-	-	-	-	-	-	-	-	-	-	-
	SNO	-	-	-	-	-	-	-	-	-	-	-	-	-	-	-	-	-	-	-	-	-	-	-	-	-	-	-	-	-	-	-	-	-	-	-	-	-	-	-	-	-	-	-	-	-	-	-	-
	bhb	U	-	-	-	-	-	-	-	-	-	-	-	-	-	-	-	-	-	-	-	-	-	-	U	-	-	-	-	-	-	-	-	-	-	-	-	-	-	-	-	-	-	-	-	-	-	-	-
	hib	U	-	-	-	-	-	-	-	U	-	-	-	-	-	-	-	-	-	-	-	-	-	-	U	-	-	-	-	-	-	-	-	-	-	-	-	-	-	-	-	-	-	-	-	-	-	-	-
	cro	U	-	-	-	-	-	-	-	-	-	-	-	-	-	-	-	-	-	-	-	-	-	-	-	-	-	-	-	-	-	-	-	-	-	-	-	-	-	-	-	-	-	-	-	-	-	-	-
	glu	U	-	-	-	-	-	-	-	-	-	-	-	-	-	-	-	-	-	-	-	-	-	-	U	-	-	-	-	-	-	-	-	-	-	-	-	-	-	-	-	-	-	-	-	-	-	-	-
	lac	U	-	-	-	-	-	-	-	-	-	-	-	-	-	-	-	-	-	-	-	-	-	-	U	-	-	-	-	-	-	-	-	-	-	-	-	-	-	-	-	-	-	-	-	-	-	-	-
	suc	U	-	-	-	-	-	-	-	-	-	-	-	-	-	-	-	-	-	-	-	-	-	-	U	-	-	-	-	-	-	-	-	-	-	-	-	-	-	-	-	-	-	-	-	-	-	-	-
	ub	P	-	-	-	-	-	-	-	-	-	-	-	-	-	-	-	-	-	-	-	-	-	-	i	-	-	-	-	-	-	-	-	-	-	-	-	-	-	-	-	-	-	-	-	-	-	-	-
Q5TEC6	H37_HUMAN	K	S	T	E	L	L	I	R	K	L	P	F	Q	R	L	V	R	E	I	A	Q	E	F	K	T	-	-	D	L	R	F	Q	S	S	A	V	M	A	L	Q	E	A	R	E	A	Y	L	V
	AA Residue No.	57	58	59	60	61	62	63	64	65	66	67	68	69	70	71	72	73	74	75	76	77	78	79	80	81	-	-	82	83	84	85	86	87	88	89	90	91	92	93	94	95	96	97	98	99	100	101	102
	Site Location No.	56	57	58	59	60	61	62	63	64	65	66	67	68	69	70	71	72	73	74	75	76	77	78	79	80	-	-	81	82	83	84	85	86	87	88	89	90	91	92	93	94	95	96	97	98	99	100	101
	ph	-	U	i	-	-	-	-	-	-	-	-	-	-	-	-	-	-	-	-	-	-	-	-	-	U	-	-	-	-	-	-	-	U	i	-	-	-	-	-	-	-	-	-	-	-	i	-	-
	ac	U	-	-	-	-	-	-	-	i	-	-	-	-	-	-	-	-	-	-	-	-	-	-	U	-	-	-	-	-	-	-	-	-	-	-	-	-	-	-	-	-	-	-	-	-	-	-	-
	me (K)	U	-	-	-	-	-	-	-	U	-	-	-	-	-	-	-	-	-	-	-	-	-	-	U	-	-	-	-	-	-	-	-	-	-	-	-	-	-	-	-	-	-	-	-	-	-	-	-
	me2	i	-	-	-	-	-	-	-	-	-	-	-	-	-	-	-	-	-	-	-	-	-	-	U	-	-	-	-	-	-	-	-	-	-	-	-	-	-	-	-	-	-	-	-	-	-	-	-
	me3	U	-	-	-	-	-	-	-	i	-	-	-	-	-	-	-	-	-	-	-	-	-	-	U	-	-	-	-	-	-	-	-	-	-	-	-	-	-	-	-	-	-	-	-	-	-	-	-
	pal	-	-	-	-	-	-	-	-	-	-	-	-	-	-	-	-	-	-	-	-	-	-	-	-	-	-	-	-	-	-	-	-	-	-	-	-	-	-	-	-	-	-	-	-	-	-	-	-
	SNO	-	-	-	-	-	-	-	-	-	-	-	-	-	-	-	-	-	-	-	-	-	-	-	-	-	-	-	-	-	-	-	-	-	-	-	-	-	-	-	-	-	-	-	-	-	-	-	-
	bhb	U	-	-	-	-	-	-	-	-	-	-	-	-	-	-	-	-	-	-	-	-	-	-	i	-	-	-	-	-	-	-	-	-	-	-	-	-	-	-	-	-	-	-	-	-	-	-	-
	hib	U	-	-	-	-	-	-	-	U	-	-	-	-	-	-	-	-	-	-	-	-	-	-	U	-	-	-	-	-	-	-	-	-	-	-	-	-	-	-	-	-	-	-	-	-	-	-	-
	cro	i	-	-	-	-	-	-	-	-	-	-	-	-	-	-	-	-	-	-	-	-	-	-	-	-	-	-	-	-	-	-	-	-	-	-	-	-	-	-	-	-	-	-	-	-	-	-	-
	glu	U	-	-	-	-	-	-	-	-	-	-	-	-	-	-	-	-	-	-	-	-	-	-	U	-	-	-	-	-	-	-	-	-	-	-	-	-	-	-	-	-	-	-	-	-	-	-	-
	lac	U	-	-	-	-	-	-	-	-	-	-	-	-	-	-	-	-	-	-	-	-	-	-	U	-	-	-	-	-	-	-	-	-	-	-	-	-	-	-	-	-	-	-	-	-	-	-	-
	suc	U	-	-	-	-	-	-	-	-	-	-	-	-	-	-	-	-	-	-	-	-	-	-	U	-	-	-	-	-	-	-	-	-	-	-	-	-	-	-	-	-	-	-	-	-	-	-	-
	ub	i	-	-	-	-	-	-	-	-	-	-	-	-	-	-	-	-	-	-	-	-	-	-	i	-	-	-	-	-	-	-	-	-	-	-	-	-	-	-	-	-	-	-	-	-	-	-	-
P84243	H33_HUMAN	K	S	T	E	L	L	I	R	K	L	P	F	Q	R	L	V	R	E	I	A	Q	D	F	K	T	-	-	D	L	R	F	Q	S	A	A	I	G	A	L	Q	E	A	S	E	A	Y	L	V
	AA Residue No.	57	58	59	60	61	62	63	64	65	66	67	68	69	70	71	72	73	74	75	76	77	78	79	80	81	-	-	82	83	84	85	86	87	88	89	90	91	92	93	94	95	96	97	98	99	100	101	102
	Site Location No.	56	57	58	59	60	61	62	63	64	65	66	67	68	69	70	71	72	73	74	75	76	77	78	79	80	-	-	81	82	83	84	85	86	87	88	89	90	91	92	93	94	95	96	97	98	99	100	101
	ph	-	NUP	P	-	-	-	-	-	-	-	-	-	-	-	-	-	-	-	-	-	-	-	-	-	NUP	-	-	-	-	-	-	-	NUP	-	-	-	-	-	-	-	-	-	i	-	-	i	-	-
	ac	NUPH	-	-	-	-	-	-	-	i	-	-	-	-	-	-	-	-	-	-	-	-	-	-	NUP	-	-	-	-	-	-	-	-	-	-	-	-	-	-	-	-	-	-	-	-	-	-	-	-
	meX (K)	N	-	-	-	-	-	-	-	N	-	-	-	-	-	-	-	-	-	-	-	-	-	-	N	-	-	-	-	-	-	-	-	-	-	-	-	-	-	-	-	-	-	-	-	-	-	-	-
	me (K)	U	-	-	-	-	-	-	-	U	-	-	-	-	-	-	-	-	-	-	-	-	-	-	UH	-	-	-	-	-	-	-	-	-	-	-	-	-	-	-	-	-	-	-	-	-	-	-	-
	me2	i	-	-	-	-	-	-	-	-	-	-	-	-	-	-	-	-	-	-	-	-	-	-	UPH	-	-	-	-	-	-	-	-	-	-	-	-	-	-	-	-	-	-	-	-	-	-	-	-
	me3	U	-	-	-	-	-	-	-	i	-	-	-	-	-	-	-	-	-	-	-	-	-	-	UH	-	-	-	-	-	-	-	-	-	-	-	-	-	-	-	-	-	-	-	-	-	-	-	-
	pal	-	-	-	-	-	-	-	-	-	-	-	-	-	-	-	-	-	-	-	-	-	-	-	-	-	-	-	-	-	-	-	-	-	-	-	-	-	-	-	-	-	-	-	-	-	-	-	-
	SNO	-	-	-	-	-	-	-	-	-	-	-	-	-	-	-	-	-	-	-	-	-	-	-	-	-	-	-	-	-	-	-	-	-	-	-	-	-	-	-	-	-	-	-	-	-	-	-	-
	bhb	U	-	-	-	-	-	-	-	-	-	-	-	-	-	-	-	-	-	-	-	-	-	-	U	-	-	-	-	-	-	-	-	-	-	-	-	-	-	-	-	-	-	-	-	-	-	-	-
	hib	U	-	-	-	-	-	-	-	U	-	-	-	-	-	-	-	-	-	-	-	-	-	-	U	-	-	-	-	-	-	-	-	-	-	-	-	-	-	-	-	-	-	-	-	-	-	-	-
	cro	U	-	-	-	-	-	-	-	-	-	-	-	-	-	-	-	-	-	-	-	-	-	-	-	-	-	-	-	-	-	-	-	-	-	-	-	-	-	-	-	-	-	-	-	-	-	-	-
	glu	U	-	-	-	-	-	-	-	-	-	-	-	-	-	-	-	-	-	-	-	-	-	-	U	-	-	-	-	-	-	-	-	-	-	-	-	-	-	-	-	-	-	-	-	-	-	-	-
	lac	U	-	-	-	-	-	-	-	-	-	-	-	-	-	-	-	-	-	-	-	-	-	-	U	-	-	-	-	-	-	-	-	-	-	-	-	-	-	-	-	-	-	-	-	-	-	-	-
	suc	U	-	-	-	-	-	-	-	-	-	-	-	-	-	-	-	-	-	-	-	-	-	-	U	-	-	-	-	-	-	-	-	-	-	-	-	-	-	-	-	-	-	-	-	-	-	-	-
	ub	P	-	-	-	-	-	-	-	-	-	-	-	-	-	-	-	-	-	-	-	-	-	-	P	-	-	-	-	-	-	-	-	-	-	-	-	-	-	-	-	-	-	-	-	-	-	-	-
Q16695	H31T_HUMAN	K	S	T	E	L	L	I	R	K	L	P	F	Q	R	L	M	R	E	I	A	Q	D	F	K	T	-	-	D	L	R	F	Q	S	S	A	V	M	A	L	Q	E	A	C	E	S	Y	L	V
	AA Residue No.	57	58	59	60	61	62	63	64	65	66	67	68	69	70	71	72	73	74	75	76	77	78	79	80	81	-	-	82	83	84	85	86	87	88	89	90	91	92	93	94	95	96	97	98	99	100	101	102
	Site Location No.	56	57	58	59	60	61	62	63	64	65	66	67	68	69	70	71	72	73	74	75	76	77	78	79	80	-	-	81	82	83	84	85	86	87	88	89	90	91	92	93	94	95	96	97	98	99	100	101
	ph	-	NUP	P	-	-	-	-	-	-	-	-	-	-	-	-	-	-	-	-	-	-	-	-	-	NUP	-	-	-	-	-	-	-	NUP	P	-	-	-	-	-	-	-	-	-	-	P	i	-	-
	ac	UP	-	-	-	-	-	-	-	i	-	-	-	-	-	-	-	-	-	-	-	-	-	-	UP	-	-	-	-	-	-	-	-	-	-	-	-	-	-	-	-	-	-	-	-	-	-	-	-
	me (K)	U	-	-	-	-	-	-	-	U	-	-	-	-	-	-	-	-	-	-	-	-	-	-	UP	-	-	-	-	-	-	-	-	-	-	-	-	-	-	-	-	-	-	-	-	-	-	-	-
	me2	i	-	-	-	-	-	-	-	-	-	-	-	-	-	-	-	-	-	-	-	-	-	-	U	-	-	-	-	-	-	-	-	-	-	-	-	-	-	-	-	-	-	-	-	-	-	-	-
	me3	U	-	-	-	-	-	-	-	i	-	-	-	-	-	-	-	-	-	-	-	-	-	-	U	-	-	-	-	-	-	-	-	-	-	-	-	-	-	-	-	-	-	-	-	-	-	-	-
	pal	-	-	-	-	-	-	-	-	-	-	-	-	-	-	-	-	-	-	-	-	-	-	-	-	-	-	-	-	-	-	-	-	-	-	-	-	-	-	-	-	-	-	-	-	-	-	-	-
	SNO	-	-	-	-	-	-	-	-	-	-	-	-	-	-	-	-	-	-	-	-	-	-	-	-	-	-	-	-	-	-	-	-	-	-	-	-	-	-	-	-	-	-	i	-	-	-	-	-
	bhb	U	-	-	-	-	-	-	-	-	-	-	-	-	-	-	-	-	-	-	-	-	-	-	i	-	-	-	-	-	-	-	-	-	-	-	-	-	-	-	-	-	-	-	-	-	-	-	-
	hib	U	-	-	-	-	-	-	-	U	-	-	-	-	-	-	-	-	-	-	-	-	-	-	U	-	-	-	-	-	-	-	-	-	-	-	-	-	-	-	-	-	-	-	-	-	-	-	-
	cro	i	-	-	-	-	-	-	-	-	-	-	-	-	-	-	-	-	-	-	-	-	-	-	-	-	-	-	-	-	-	-	-	-	-	-	-	-	-	-	-	-	-	-	-	-	-	-	-
	glu	U	-	-	-	-	-	-	-	-	-	-	-	-	-	-	-	-	-	-	-	-	-	-	U	-	-	-	-	-	-	-	-	-	-	-	-	-	-	-	-	-	-	-	-	-	-	-	-
	lac	U	-	-	-	-	-	-	-	-	-	-	-	-	-	-	-	-	-	-	-	-	-	-	U	-	-	-	-	-	-	-	-	-	-	-	-	-	-	-	-	-	-	-	-	-	-	-	-
	suc	U	-	-	-	-	-	-	-	-	-	-	-	-	-	-	-	-	-	-	-	-	-	-	U	-	-	-	-	-	-	-	-	-	-	-	-	-	-	-	-	-	-	-	-	-	-	-	-
	ub	P	-	-	-	-	-	-	-	-	-	-	-	-	-	-	-	-	-	-	-	-	-	-	P	-	-	-	-	-	-	-	-	-	-	-	-	-	-	-	-	-	-	-	-	-	-	-	-
Q6NXT2	H3C_HUMAN	K	S	T	E	L	L	I	R	K	L	P	F	Q	R	L	V	R	E	I	A	Q	D	F	N	T	-	-	D	L	R	F	Q	S	A	A	V	G	A	L	Q	E	A	S	E	A	Y	L	V
	AA Residue No.	56	57	58	59	60	61	62	63	64	65	66	67	68	69	70	71	72	73	74	75	76	77	78	79	80	-	-	81	82	83	84	85	86	87	88	89	90	91	92	93	94	95	96	97	98	99	100	101
	Site Location No.	55	56	57	58	59	60	61	62	63	64	65	66	67	68	69	70	71	72	73	74	75	76	77	78	79	-	-	80	81	82	83	84	85	86	87	88	89	90	91	92	93	94	95	96	97	98	99	100
	ph	-	NUP	P	-	-	-	-	-	-	-	-	-	-	-	-	-	-	-	-	-	-	-	-	-	NU	-	-	-	-	-	-	-	U	-	-	-	-	-	-	-	-	-	i	-	-	i	-	-
	ac	UP	-	-	-	-	-	-	-	i	-	-	-	-	-	-	-	-	-	-	-	-	-	-	-	-	-	-	-	-	-	-	-	-	-	-	-	-	-	-	-	-	-	-	-	-	-	-	-
	me (K)	U	-	-	-	-	-	-	-	U	-	-	-	-	-	-	-	-	-	-	-	-	-	-	-	-	-	-	-	-	-	-	-	-	-	-	-	-	-	-	-	-	-	-	-	-	-	-	-
	me2	i	-	-	-	-	-	-	-	-	-	-	-	-	-	-	-	-	-	-	-	-	-	-	-	-	-	-	-	-	-	-	-	-	-	-	-	-	-	-	-	-	-	-	-	-	-	-	-
	me3	U	-	-	-	-	-	-	-	i	-	-	-	-	-	-	-	-	-	-	-	-	-	-	-	-	-	-	-	-	-	-	-	-	-	-	-	-	-	-	-	-	-	-	-	-	-	-	-
	pal	-	-	-	-	-	-	-	-	-	-	-	-	-	-	-	-	-	-	-	-	-	-	-	-	-	-	-	-	-	-	-	-	-	-	-	-	-	-	-	-	-	-	-	-	-	-	-	-
	SNO	-	-	-	-	-	-	-	-	-	-	-	-	-	-	-	-	-	-	-	-	-	-	-	-	-	-	-	-	-	-	-	-	-	-	-	-	-	-	-	-	-	-	-	-	-	-	-	-
	bhb	U	-	-	-	-	-	-	-	-	-	-	-	-	-	-	-	-	-	-	-	-	-	-	-	-	-	-	-	-	-	-	-	-	-	-	-	-	-	-	-	-	-	-	-	-	-	-	-
	hib	U	-	-	-	-	-	-	-	U	-	-	-	-	-	-	-	-	-	-	-	-	-	-	-	-	-	-	-	-	-	-	-	-	-	-	-	-	-	-	-	-	-	-	-	-	-	-	-
	cro	i	-	-	-	-	-	-	-	-	-	-	-	-	-	-	-	-	-	-	-	-	-	-	-	-	-	-	-	-	-	-	-	-	-	-	-	-	-	-	-	-	-	-	-	-	-	-	-
	glu	U	-	-	-	-	-	-	-	-	-	-	-	-	-	-	-	-	-	-	-	-	-	-	-	-	-	-	-	-	-	-	-	-	-	-	-	-	-	-	-	-	-	-	-	-	-	-	-
	lac	U	-	-	-	-	-	-	-	-	-	-	-	-	-	-	-	-	-	-	-	-	-	-	-	-	-	-	-	-	-	-	-	-	-	-	-	-	-	-	-	-	-	-	-	-	-	-	-
	suc	U	-	-	-	-	-	-	-	-	-	-	-	-	-	-	-	-	-	-	-	-	-	-	-	-	-	-	-	-	-	-	-	-	-	-	-	-	-	-	-	-	-	-	-	-	-	-	-
	ub	P	-	-	-	-	-	-	-	-	-	-	-	-	-	-	-	-	-	-	-	-	-	-	-	-	-	-	-	-	-	-	-	-	-	-	-	-	-	-	-	-	-	-	-	-	-	-	-
P0DPK2	H3Y1_HUMAN	K	S	T	Q	L	L	L	R	K	L	P	F	Q	R	L	V	R	E	I	A	Q	A	I	S	P	-	-	D	L	R	F	Q	S	A	A	I	G	A	L	Q	E	A	S	E	A	Y	L	V
	AA Residue No.	57	58	59	60	61	62	63	64	65	66	67	68	69	70	71	72	73	74	75	76	77	78	79	80	81	-	-	82	83	84	85	86	87	88	89	90	91	92	93	94	95	96	97	98	99	100	101	102
	Site Location No.	56	57	58	59	60	61	62	63	64	65	66	67	68	69	70	71	72	73	74	75	76	77	78	79	80	-	-	81	82	83	84	85	86	87	88	89	90	91	92	93	94	95	96	97	98	99	100	101
	ph	-	U	i	-	-	-	-	-	-	-	-	-	-	-	-	-	-	-	-	-	-	-	-	-	-	-	-	-	-	-	-	-	U	-	-	-	-	-	-	-	-	-	i	-	-	i	-	-
	ac	U	-	-	-	-	-	-	-	i	-	-	-	-	-	-	-	-	-	-	-	-	-	-	-	-	-	-	-	-	-	-	-	-	-	-	-	-	-	-	-	-	-	-	-	-	-	-	-
	me (K)	U	-	-	-	-	-	-	-	U	-	-	-	-	-	-	-	-	-	-	-	-	-	-	-	-	-	-	-	-	-	-	-	-	-	-	-	-	-	-	-	-	-	-	-	-	-	-	-
	me2	i	-	-	-	-	-	-	-	-	-	-	-	-	-	-	-	-	-	-	-	-	-	-	-	-	-	-	-	-	-	-	-	-	-	-	-	-	-	-	-	-	-	-	-	-	-	-	-
	me3	U	-	-	-	-	-	-	-	i	-	-	-	-	-	-	-	-	-	-	-	-	-	-	-	-	-	-	-	-	-	-	-	-	-	-	-	-	-	-	-	-	-	-	-	-	-	-	-
	pal	-	-	-	-	-	-	-	-	-	-	-	-	-	-	-	-	-	-	-	-	-	-	-	-	-	-	-	-	-	-	-	-	-	-	-	-	-	-	-	-	-	-	-	-	-	-	-	-
	SNO	-	-	-	-	-	-	-	-	-	-	-	-	-	-	-	-	-	-	-	-	-	-	-	-	-	-	-	-	-	-	-	-	-	-	-	-	-	-	-	-	-	-	-	-	-	-	-	-
	bhb	U	-	-	-	-	-	-	-	-	-	-	-	-	-	-	-	-	-	-	-	-	-	-	-	-	-	-	-	-	-	-	-	-	-	-	-	-	-	-	-	-	-	-	-	-	-	-	-
	hib	U	-	-	-	-	-	-	-	U	-	-	-	-	-	-	-	-	-	-	-	-	-	-	-	-	-	-	-	-	-	-	-	-	-	-	-	-	-	-	-	-	-	-	-	-	-	-	-
	cro	U	-	-	-	-	-	-	-	-	-	-	-	-	-	-	-	-	-	-	-	-	-	-	-	-	-	-	-	-	-	-	-	-	-	-	-	-	-	-	-	-	-	-	-	-	-	-	-
	glu	U	-	-	-	-	-	-	-	-	-	-	-	-	-	-	-	-	-	-	-	-	-	-	-	-	-	-	-	-	-	-	-	-	-	-	-	-	-	-	-	-	-	-	-	-	-	-	-
	lac	U	-	-	-	-	-	-	-	-	-	-	-	-	-	-	-	-	-	-	-	-	-	-	-	-	-	-	-	-	-	-	-	-	-	-	-	-	-	-	-	-	-	-	-	-	-	-	-
	suc	U	-	-	-	-	-	-	-	-	-	-	-	-	-	-	-	-	-	-	-	-	-	-	-	-	-	-	-	-	-	-	-	-	-	-	-	-	-	-	-	-	-	-	-	-	-	-	-
	ub	i	-	-	-	-	-	-	-	-	-	-	-	-	-	-	-	-	-	-	-	-	-	-	-	-	-	-	-	-	-	-	-	-	-	-	-	-	-	-	-	-	-	-	-	-	-	-	-
P0DPK5	H3Y2_HUMAN	K	S	T	Q	L	L	L	R	K	L	P	F	Q	R	L	V	R	E	I	A	Q	A	I	S	P	-	-	D	L	R	F	Q	S	A	A	I	G	A	L	Q	E	A	S	E	A	Y	L	V
	AA Residue No.	57	58	59	60	61	62	63	64	65	66	67	68	69	70	71	72	73	74	75	76	77	78	79	80	81	-	-	82	83	84	85	86	87	88	89	90	91	92	93	94	95	96	97	98	99	100	101	102
	Site Location No.	56	57	58	59	60	61	62	63	64	65	66	67	68	69	70	71	72	73	74	75	76	77	78	79	80	-	-	81	82	83	84	85	86	87	88	89	90	91	92	93	94	95	96	97	98	99	100	101
	ph	-	U	i	-	-	-	-	-	-	-	-	-	-	-	-	-	-	-	-	-	-	-	-	-	-	-	-	-	-	-	-	-	U	-	-	-	-	-	-	-	-	-	i	-	-	i	-	-
	ac	U	-	-	-	-	-	-	-	i	-	-	-	-	-	-	-	-	-	-	-	-	-	-	-	-	-	-	-	-	-	-	-	-	-	-	-	-	-	-	-	-	-	-	-	-	-	-	-
	me (K)	U	-	-	-	-	-	-	-	U	-	-	-	-	-	-	-	-	-	-	-	-	-	-	-	-	-	-	-	-	-	-	-	-	-	-	-	-	-	-	-	-	-	-	-	-	-	-	-
	me2	i	-	-	-	-	-	-	-	-	-	-	-	-	-	-	-	-	-	-	-	-	-	-	-	-	-	-	-	-	-	-	-	-	-	-	-	-	-	-	-	-	-	-	-	-	-	-	-
	me3	U	-	-	-	-	-	-	-	i	-	-	-	-	-	-	-	-	-	-	-	-	-	-	-	-	-	-	-	-	-	-	-	-	-	-	-	-	-	-	-	-	-	-	-	-	-	-	-
	pal	-	-	-	-	-	-	-	-	-	-	-	-	-	-	-	-	-	-	-	-	-	-	-	-	-	-	-	-	-	-	-	-	-	-	-	-	-	-	-	-	-	-	-	-	-	-	-	-
	SNO	-	-	-	-	-	-	-	-	-	-	-	-	-	-	-	-	-	-	-	-	-	-	-	-	-	-	-	-	-	-	-	-	-	-	-	-	-	-	-	-	-	-	-	-	-	-	-	-
	bhb	U	-	-	-	-	-	-	-	-	-	-	-	-	-	-	-	-	-	-	-	-	-	-	-	-	-	-	-	-	-	-	-	-	-	-	-	-	-	-	-	-	-	-	-	-	-	-	-
	hib	U	-	-	-	-	-	-	-	U	-	-	-	-	-	-	-	-	-	-	-	-	-	-	-	-	-	-	-	-	-	-	-	-	-	-	-	-	-	-	-	-	-	-	-	-	-	-	-
	cro	U	-	-	-	-	-	-	-	-	-	-	-	-	-	-	-	-	-	-	-	-	-	-	-	-	-	-	-	-	-	-	-	-	-	-	-	-	-	-	-	-	-	-	-	-	-	-	-
	glu	U	-	-	-	-	-	-	-	-	-	-	-	-	-	-	-	-	-	-	-	-	-	-	-	-	-	-	-	-	-	-	-	-	-	-	-	-	-	-	-	-	-	-	-	-	-	-	-
	lac	U	-	-	-	-	-	-	-	-	-	-	-	-	-	-	-	-	-	-	-	-	-	-	-	-	-	-	-	-	-	-	-	-	-	-	-	-	-	-	-	-	-	-	-	-	-	-	-
	suc	U	-	-	-	-	-	-	-	-	-	-	-	-	-	-	-	-	-	-	-	-	-	-	-	-	-	-	-	-	-	-	-	-	-	-	-	-	-	-	-	-	-	-	-	-	-	-	-
	ub	i	-	-	-	-	-	-	-	-	-	-	-	-	-	-	-	-	-	-	-	-	-	-	-	-	-	-	-	-	-	-	-	-	-	-	-	-	-	-	-	-	-	-	-	-	-	-	-
P49450	CENPA_HUMAN	K	S	T	H	L	L	I	R	K	L	P	F	S	R	L	A	R	E	I	C	V	K	F	T	R	G	V	D	F	N	W	Q	A	Q	A	L	L	A	L	Q	E	A	A	E	A	F	L	V
	AA Residue No.	56	57	58	59	60	61	62	63	64	65	66	67	68	69	70	71	72	73	74	75	76	77	78	79	80	81	82	83	84	85	86	87	88	89	90	91	92	93	94	95	96	97	98	99	100	101	102	103
	Site Location No.	55	56	57	58	59	60	61	62	63	64	65	66	67	68	69	70	71	72	73	74	75	76	77	78	79	80	81	82	83	84	85	86	87	88	89	90	91	92	93	94	95	96	97	98	99	100	101	102
	ph	-	i	i	-	-	-	-	-	-	-	-	-	NUP	-	-	-	-	-	-	-	-	-	-	-	-	-	-	-	-	-	-	-	-	-	-	-	-	-	-	-	-	-	-	-	-	-	-	-
	ac	i	-	-	-	-	-	-	-	i	-	-	-	-	-	-	-	-	-	-	-	-	-	-	-	-	-	-	-	-	-	-	-	-	-	-	-	-	-	-	-	-	-	-	-	-	-	-	-
	me (K)	i	-	-	-	-	-	-	-	i	-	-	-	-	-	-	-	-	-	-	-	-	-	-	-	-	-	-	-	-	-	-	-	-	-	-	-	-	-	-	-	-	-	-	-	-	-	-	-
	me2	i	-	-	-	-	-	-	-	-	-	-	-	-	-	-	-	-	-	-	-	-	-	-	-	-	-	-	-	-	-	-	-	-	-	-	-	-	-	-	-	-	-	-	-	-	-	-	-
	me3	i	-	-	-	-	-	-	-	i	-	-	-	-	-	-	-	-	-	-	-	-	-	-	-	-	-	-	-	-	-	-	-	-	-	-	-	-	-	-	-	-	-	-	-	-	-	-	-
	bhb	i	-	-	-	-	-	-	-	-	-	-	-	-	-	-	-	-	-	-	-	-	-	-	-	-	-	-	-	-	-	-	-	-	-	-	-	-	-	-	-	-	-	-	-	-	-	-	-
	hib	i	-	-	-	-	-	-	-	i	-	-	-	-	-	-	-	-	-	-	-	-	-	-	-	-	-	-	-	-	-	-	-	-	-	-	-	-	-	-	-	-	-	-	-	-	-	-	-
	cro	i	-	-	-	-	-	-	-	-	-	-	-	-	-	-	-	-	-	-	-	-	-	-	-	-	-	-	-	-	-	-	-	-	-	-	-	-	-	-	-	-	-	-	-	-	-	-	-
	glu	i	-	-	-	-	-	-	-	-	-	-	-	-	-	-	-	-	-	-	-	-	-	-	-	-	-	-	-	-	-	-	-	-	-	-	-	-	-	-	-	-	-	-	-	-	-	-	-
	lac	i	-	-	-	-	-	-	-	-	-	-	-	-	-	-	-	-	-	-	-	-	-	-	-	-	-	-	-	-	-	-	-	-	-	-	-	-	-	-	-	-	-	-	-	-	-	-	-
	suc	i	-	-	-	-	-	-	-	-	-	-	-	-	-	-	-	-	-	-	-	-	-	-	-	-	-	-	-	-	-	-	-	-	-	-	-	-	-	-	-	-	-	-	-	-	-	-	-
	ub	i	-	-	-	-	-	-	-	-	-	-	-	-	-	-	-	-	-	-	-	-	-	-	-	-	-	-	-	-	-	-	-	-	-	-	-	-	-	-	-	-	-	-	-	-	-	-	-
UniProt Accession
P68431	H31_HUMAN	A	K	R	V	T	I	M	P	K	D	I	Q	L	A	R	R	I	R	G	E	R	A	-	-	-	-	-	-	-	-	-	-	-
	AA Residue No.	115	116	117	118	119	120	121	122	123	124	125	126	127	128	129	130	131	132	133	134	135	136	-	-	-	-	-	-	-	-	-	-	-
	Site Location No.	114	115	116	117	118	119	120	121	122	123	124	125	126	127	128	129	130	131	132	133	134	135	-	-	-	-	-	-	-	-	-	-	-
	ac	-	NUP	-	-	-	-	-	-	NUP	-	-	-	-	-	-	-	-	-	-	-	-	-	-	-	-	-	-	-	-	-	-	-	-
	meX (K)	-	-	-	-	-	-	-	-	N	-	-	-	-	-	-	-	-	-	-	-	-	-	-	-	-	-	-	-	-	-	-	-	-
	me (K)	-	-	-	-	-	-	-	-	UP	-	-	-	-	-	-	-	-	-	-	-	-	-	-	-	-	-	-	-	-	-	-	-	-
	me2	-	-	-	-	-	-	-	-	P	-	-	-	-	-	-	-	-	-	-	-	-	-	-	-	-	-	-	-	-	-	-	-	-
	Nω-me	-	-	-	-	-	-	-	-	-	-	-	-	-	-	P	P	-	-	-	-	-	-	-	-	-	-	-	-	-	-	-	-	-
	ox	-	-	-	-	-	-	M	-	-	-	-	-	-	-	-	-	-	-	-	-	-	-	-	-	-	-	-	-	-	-	-	-	-
	cbm	-	-	-	-	-	-	-	-	2	-	-	-	-	-	-	-	-	-	-	-	-	-	-	-	-	-	-	-	-	-	-	-	-
	bhb	-	-	-	-	-	-	-	-	U	-	-	-	-	-	-	-	-	-	-	-	-	-	-	-	-	-	-	-	-	-	-	-	-
	hib	-	-	-	-	-	-	-	-	U	-	-	-	-	-	-	-	-	-	-	-	-	-	-	-	-	-	-	-	-	-	-	-	-
	glu	-	U	-	-	-	-	-	-	U	-	-	-	-	-	-	-	-	-	-	-	-	-	-	-	-	-	-	-	-	-	-	-	-
	suc	-	-	-	-	-	-	-	-	U	-	-	-	-	-	-	-	-	-	-	-	-	-	-	-	-	-	-	-	-	-	-	-	-
	ub	-	P	-	-	-	-	-	-	P	-	-	-	-	-	-	-	-	-	-	-	-	-	-	-	-	-	-	-	-	-	-	-	-
Q71DI3	H32_HUMAN	A	K	R	V	T	I	M	P	K	D	I	Q	L	A	R	R	I	R	G	E	R	A	-	-	-	-	-	-	-	-	-	-	-
	AA Residue No.	115	116	117	118	119	120	121	122	123	124	125	126	127	128	129	130	131	132	133	134	135	136	-	-	-	-	-	-	-	-	-	-	-
	Site Location No.	114	115	116	117	118	119	120	121	122	123	124	125	126	127	128	129	130	131	132	133	134	135	-	-	-	-	-	-	-	-	-	-	-
	ac	-	NUP	-	-	-	-	-	-	NUP	-	-	-	-	-	-	-	-	-	-	-	-	-	-	-	-	-	-	-	-	-	-	-	-
	meX (K)	-	-	-	-	-	-	-	-	N	-	-	-	-	-	-	-	-	-	-	-	-	-	-	-	-	-	-	-	-	-	-	-	-
	me (K)	-	-	-	-	-	-	-	-	U	-	-	-	-	-	-	-	-	-	-	-	-	-	-	-	-	-	-	-	-	-	-	-	-
	me2	-	-	-	-	-	-	-	-	i	-	-	-	-	-	-	-	-	-	-	-	-	-	-	-	-	-	-	-	-	-	-	-	-
	Nω-me	-	-	-	-	-	-	-	-	-	-	-	-	-	-	i	i	-	-	-	-	-	-	-	-	-	-	-	-	-	-	-	-	-
	ox	-	-	-	-	-	-	M	-	-	-	-	-	-	-	-	-	-	-	-	-	-	-	-	-	-	-	-	-	-	-	-	-	-
	bhb	-	-	-	-	-	-	-	-	U	-	-	-	-	-	-	-	-	-	-	-	-	-	-	-	-	-	-	-	-	-	-	-	-
	hib	-	-	-	-	-	-	-	-	U	-	-	-	-	-	-	-	-	-	-	-	-	-	-	-	-	-	-	-	-	-	-	-	-
	glu	-	U	-	-	-	-	-	-	U	-	-	-	-	-	-	-	-	-	-	-	-	-	-	-	-	-	-	-	-	-	-	-	-
	suc	-	-	-	-	-	-	-	-	U	-	-	-	-	-	-	-	-	-	-	-	-	-	-	-	-	-	-	-	-	-	-	-	-
	ub	-	P	-	-	-	-	-	-	i	-	-	-	-	-	-	-	-	-	-	-	-	-	-	-	-	-	-	-	-	-	-	-	-
Q5TEC6	H37_HUMAN	A	K	R	V	T	I	M	P	K	D	I	Q	L	V	S	R	I	R	G	E	R	A	-	-	-	-	-	-	-	-	-	-	-
	AA Residue No.	115	116	117	118	119	120	121	122	123	124	125	126	127	128	129	130	131	132	133	134	135	136	-	-	-	-	-	-	-	-	-	-	-
	Site Location No.	114	115	116	117	118	119	120	121	122	123	124	125	126	127	128	129	130	131	132	133	134	135	-	-	-	-	-	-	-	-	-	-	-
	ac	-	U	-	-	-	-	-	-	U	-	-	-	-	-	-	-	-	-	-	-	-	-	-	-	-	-	-	-	-	-	-	-	-
	me (K)	-	-	-	-	-	-	-	-	U	-	-	-	-	-	-	-	-	-	-	-	-	-	-	-	-	-	-	-	-	-	-	-	-
	me2	-	-	-	-	-	-	-	-	i	-	-	-	-	-	-	-	-	-	-	-	-	-	-	-	-	-	-	-	-	-	-	-	-
	Nω-me	-	-	-	-	-	-	-	-	-	-	-	-	-	-	-	i	-	-	-	-	-	-	-	-	-	-	-	-	-	-	-	-	-
	ox	-	-	-	-	-	-	i	-	-	-	-	-	-	-	-	-	-	-	-	-	-	-	-	-	-	-	-	-	-	-	-	-	-
	bhb	-	-	-	-	-	-	-	-	i	-	-	-	-	-	-	-	-	-	-	-	-	-	-	-	-	-	-	-	-	-	-	-	-
	hib	-	-	-	-	-	-	-	-	U	-	-	-	-	-	-	-	-	-	-	-	-	-	-	-	-	-	-	-	-	-	-	-	-
	glu	-	U	-	-	-	-	-	-	U	-	-	-	-	-	-	-	-	-	-	-	-	-	-	-	-	-	-	-	-	-	-	-	-
	suc	-	-	-	-	-	-	-	-	U	-	-	-	-	-	-	-	-	-	-	-	-	-	-	-	-	-	-	-	-	-	-	-	-
	ub	-	i	-	-	-	-	-	-	i	-	-	-	-	-	-	-	-	-	-	-	-	-	-	-	-	-	-	-	-	-	-	-	-
P84243	H33_HUMAN	A	K	R	V	T	I	M	P	K	D	I	Q	L	A	R	R	I	R	G	E	R	A	-	-	-	-	-	-	-	-	-	-	-
	AA Residue No.	115	116	117	118	119	120	121	122	123	124	125	126	127	128	129	130	131	132	133	134	135	136	-	-	-	-	-	-	-	-	-	-	-
	Site Location No.	114	115	116	117	118	119	120	121	122	123	124	125	126	127	128	129	130	131	132	133	134	135	-	-	-	-	-	-	-	-	-	-	-
	ac	-	NUP	-	-	-	-	-	-	NUP	-	-	-	-	-	-	-	-	-	-	-	-	-	-	-	-	-	-	-	-	-	-	-	-
	meX (K)	-	-	-	-	-	-	-	-	N	-	-	-	-	-	-	-	-	-	-	-	-	-	-	-	-	-	-	-	-	-	-	-	-
	me (K)	-	-	-	-	-	-	-	-	U	-	-	-	-	-	-	-	-	-	-	-	-	-	-	-	-	-	-	-	-	-	-	-	-
	me2	-	-	-	-	-	-	-	-	i	-	-	-	-	-	-	-	-	-	-	-	-	-	-	-	-	-	-	-	-	-	-	-	-
	Nω-me	-	-	-	-	-	-	-	-	-	-	-	-	-	-	i	i	-	-	-	-	-	-	-	-	-	-	-	-	-	-	-	-	-
	ox	-	-	-	-	-	-	M	-	-	-	-	-	-	-	-	-	-	-	-	-	-	-	-	-	-	-	-	-	-	-	-	-	-
	bhb	-	-	-	-	-	-	-	-	U	-	-	-	-	-	-	-	-	-	-	-	-	-	-	-	-	-	-	-	-	-	-	-	-
	hib	-	-	-	-	-	-	-	-	U	-	-	-	-	-	-	-	-	-	-	-	-	-	-	-	-	-	-	-	-	-	-	-	-
	glu	-	U	-	-	-	-	-	-	U	-	-	-	-	-	-	-	-	-	-	-	-	-	-	-	-	-	-	-	-	-	-	-	-
	suc	-	-	-	-	-	-	-	-	U	-	-	-	-	-	-	-	-	-	-	-	-	-	-	-	-	-	-	-	-	-	-	-	-
	ub	-	P	-	-	-	-	-	-	i	-	-	-	-	-	-	-	-	-	-	-	-	-	-	-	-	-	-	-	-	-	-	-	-
Q16695	H31T_HUMAN	A	K	R	V	T	I	M	P	K	D	I	Q	L	A	R	R	I	R	G	E	R	A	-	-	-	-	-	-	-	-	-	-	-
	AA Residue No.	115	116	117	118	119	120	121	122	123	124	125	126	127	128	129	130	131	132	133	134	135	136	-	-	-	-	-	-	-	-	-	-	-
	Site Location No.	114	115	116	117	118	119	120	121	122	123	124	125	126	127	128	129	130	131	132	133	134	135	-	-	-	-	-	-	-	-	-	-	-
	ac	-	U	-	-	-	-	-	-	UP	-	-	-	-	-	-	-	-	-	-	-	-	-	-	-	-	-	-	-	-	-	-	-	-
	me (K)	-	-	-	-	-	-	-	-	U	-	-	-	-	-	-	-	-	-	-	-	-	-	-	-	-	-	-	-	-	-	-	-	-
	me2	-	-	-	-	-	-	-	-	i	-	-	-	-	-	-	-	-	-	-	-	-	-	-	-	-	-	-	-	-	-	-	-	-
	Nω-me	-	-	-	-	-	-	-	-	-	-	-	-	-	-	i	i	-	-	-	-	-	-	-	-	-	-	-	-	-	-	-	-	-
	ox	-	-	-	-	-	-	M	-	-	-	-	-	-	-	-	-	-	-	-	-	-	-	-	-	-	-	-	-	-	-	-	-	-
	bhb	-	-	-	-	-	-	-	-	i	-	-	-	-	-	-	-	-	-	-	-	-	-	-	-	-	-	-	-	-	-	-	-	-
	hib	-	-	-	-	-	-	-	-	U	-	-	-	-	-	-	-	-	-	-	-	-	-	-	-	-	-	-	-	-	-	-	-	-
	glu	-	U	-	-	-	-	-	-	U	-	-	-	-	-	-	-	-	-	-	-	-	-	-	-	-	-	-	-	-	-	-	-	-
	suc	-	-	-	-	-	-	-	-	U	-	-	-	-	-	-	-	-	-	-	-	-	-	-	-	-	-	-	-	-	-	-	-	-
	ub	-	i	-	-	-	-	-	-	P	-	-	-	-	-	-	-	-	-	-	-	-	-	-	-	-	-	-	-	-	-	-	-	-
Q6NXT2	H3C_HUMAN	A	K	R	V	T	I	M	P	K	D	I	Q	L	A	R	R	I	R	G	E	R	A	-	-	-	-	-	-	-	-	-	-	-
	AA Residue No.	114	115	116	117	118	119	120	121	122	123	124	125	126	127	128	129	130	131	132	133	134	135	-	-	-	-	-	-	-	-	-	-	-
	Site Location No.	113	114	115	116	117	118	119	120	121	122	123	124	125	126	127	128	129	130	131	132	133	134	-	-	-	-	-	-	-	-	-	-	-
	ph	-	-	-	-	N	-	-	-	-	-	-	-	-	-	-	-	-	-	-	-	-	-	-	-	-	-	-	-	-	-	-	-	-
	ac	-	U	-	-	-	-	-	-	UP	-	-	-	-	-	-	-	-	-	-	-	-	-	-	-	-	-	-	-	-	-	-	-	-
	me (K)	-	-	-	-	-	-	-	-	U	-	-	-	-	-	-	-	-	-	-	-	-	-	-	-	-	-	-	-	-	-	-	-	-
	me2	-	-	-	-	-	-	-	-	i	-	-	-	-	-	-	-	-	-	-	-	-	-	-	-	-	-	-	-	-	-	-	-	-
	Nω-me	-	-	-	-	-	-	-	-	-	-	-	-	-	-	i	i	-	-	-	-	-	-	-	-	-	-	-	-	-	-	-	-	-
	ox	-	-	-	-	-	-	i	-	-	-	-	-	-	-	-	-	-	-	-	-	-	-	-	-	-	-	-	-	-	-	-	-	-
	bhb	-	-	-	-	-	-	-	-	i	-	-	-	-	-	-	-	-	-	-	-	-	-	-	-	-	-	-	-	-	-	-	-	-
	hib	-	-	-	-	-	-	-	-	U	-	-	-	-	-	-	-	-	-	-	-	-	-	-	-	-	-	-	-	-	-	-	-	-
	glu	-	U	-	-	-	-	-	-	U	-	-	-	-	-	-	-	-	-	-	-	-	-	-	-	-	-	-	-	-	-	-	-	-
	suc	-	-	-	-	-	-	-	-	U	-	-	-	-	-	-	-	-	-	-	-	-	-	-	-	-	-	-	-	-	-	-	-	-
	ub	-	i	-	-	-	-	-	-	i	-	-	-	-	-	-	-	-	-	-	-	-	-	-	-	-	-	-	-	-	-	-	-	-
P0DPK2	H3Y1_HUMAN	A	R	R	V	T	I	M	P	R	D	M	Q	L	A	R	R	L	R	R	E	G	P	-	-	-	-	-	-	-	-	-	-	-
	AA Residue No.	115	116	117	118	119	120	121	122	123	124	125	126	127	128	129	130	131	132	133	134	135	136	-	-	-	-	-	-	-	-	-	-	-
	Site Location No.	114	115	116	117	118	119	120	121	122	123	124	125	126	127	128	129	130	131	132	133	134	135	-	-	-	-	-	-	-	-	-	-	-
	Nω-me	-	-	-	-	-	-	-	-	-	-	-	-	-	-	i	i	-	-	-	-	-	-	-	-	-	-	-	-	-	-	-	-	-
	ox	-	-	-	-	-	-	i	-	-	-	-	-	-	-	-	-	-	-	-	-	-	-	-	-	-	-	-	-	-	-	-	-	-
P0DPK5	H3Y2_HUMAN	A	R	R	V	T	I	M	P	R	D	M	Q	L	A	R	R	L	R	G	E	G	A	G	E	P	T	L	L	G	N	L	A	L
	AA Residue No.	115	116	117	118	119	120	121	122	123	124	125	126	127	128	129	130	131	132	133	134	135	136	137	138	139	140	141	142	143	144	145	146	147
	Site Location No.	114	115	116	117	118	119	120	121	122	123	124	125	126	127	128	129	130	131	132	133	134	135	136	137	138	139	140	141	142	143	144	145	146
	Nω-me	-	-	-	-	-	-	-	-	-	-	-	-	-	-	i	i	-	-	-	-	-	-	-	-	-	-	-	-	-	-	-	-	-
	ox	-	-	-	-	-	-	i	-	-	-	-	-	-	-	-	-	-	-	-	-	-	-	-	-	-	-	-	-	-	-	-	-	-
P49450	CENPA_HUMAN	A	G	R	V	T	L	F	P	K	D	V	Q	L	A	R	R	I	R	G	L	E	E	G	L	G	-	-	-	-	-	-	-	-
	AA Residue No.	116	117	118	119	120	121	122	123	124	125	126	127	128	129	130	131	132	133	134	135	136	137	138	139	140	-	-	-	-	-	-	-	-
	Site Location No.	115	116	117	118	119	120	121	122	123	124	125	126	127	128	129	130	131	132	133	134	135	136	137	138	139	-	-	-	-	-	-	-	-
	ac	-	-	-	-	-	-	-	-	NP	-	-	-	-	-	-	-	-	-	-	-	-	-	-	-	-	-	-	-	-	-	-	-	-
	me (K)	-	-	-	-	-	-	-	-	i	-	-	-	-	-	-	-	-	-	-	-	-	-	-	-	-	-	-	-	-	-	-	-	-
	me2	-	-	-	-	-	-	-	-	i	-	-	-	-	-	-	-	-	-	-	-	-	-	-	-	-	-	-	-	-	-	-	-	-
	Nω-me	-	-	-	-	-	-	-	-	-	-	-	-	-	-	i	i	-	-	-	-	-	-	-	-	-	-	-	-	-	-	-	-	-
	bhb	-	-	-	-	-	-	-	-	i	-	-	-	-	-	-	-	-	-	-	-	-	-	-	-	-	-	-	-	-	-	-	-	-
	hib	-	-	-	-	-	-	-	-	i	-	-	-	-	-	-	-	-	-	-	-	-	-	-	-	-	-	-	-	-	-	-	-	-
	glu	-	-	-	-	-	-	-	-	i	-	-	-	-	-	-	-	-	-	-	-	-	-	-	-	-	-	-	-	-	-	-	-	-
	suc	-	-	-	-	-	-	-	-	i	-	-	-	-	-	-	-	-	-	-	-	-	-	-	-	-	-	-	-	-	-	-	-	-
	ub	-	-	-	-	-	-	-	-	NP	-	-	-	-	-	-	-	-	-	-	-	-	-	-	-	-	-	-	-	-	-	-	-	-
[truncated: 13 more columns]

## Sheet: #H4
					KEYS
					PROTEIN SEQUENCE LEVEL
			M		Initiator Methionine
			K		Site information supported by LTP [Confidence Level 3]
			K		Site information only supported by HTP [Confidence Level 2]
			K		Site information supported by ISD [Confidence Level 1a]
			K		Site information supported by ISS [Confidence Level 1b]
					MODIFICATION LEVEL
			N		Modification featured in iPTMnet
			U		Modification featured in UniProtKB
			P		Modification featured in PhosphoSitePlus
			E		Modification featured in Phospho.ELM
			H		Modification featured in the HISTome2
			G		Modification featured in GlyGen (Glycosylation)
			L		Modification featured in GlyConnect (Glycosylation)
			M		Modification featured in MetOSite (Methionine Oxidation)
			S		Modification featured in SwissPalm (Palmitoylation)
			D		Modification featured in dbSNO (S-nitrosylation)
			1		Modification featured in article (Stützer et al., Nat. Commun., 2020) (UV-induced histone-DNA crosslinks in H1 family)
			2		Modification featured in article (O’Neil et al., Sci Adv., 2020) (Carbamoylation in H3 and H4 families)
			3		Modification featured in article (Andrés et al., Int J Mol Sci., 2020) (H1 modifications)
			U		Modification record generated by LTP, featured in the corresponding knowledgebase/database or article
			U		Modification record only generated by HTP, featured in the corresponding knowledgebase/database or article
			U		Modification record generated by ISD, featured in the corresponding knowledgebase/database
			i		Modification record generated by ISS
UniProt Accession
P62805	H4_HUMAN	M	S	G	R	G	K	G	G	K	G	L	G	K	G	G	A	K	R	H	R	K	V	L	R	D	N	I	Q	G	I	T	K	P	A	I	R	R	L	A	R	R	G	G	V	K	R	I	S
	AA Residue No.	1	2	3	4	5	6	7	8	9	10	11	12	13	14	15	16	17	18	19	20	21	22	23	24	25	26	27	28	29	30	31	32	33	34	35	36	37	38	39	40	41	42	43	44	45	46	47	48
	Site Location No.	0	1	2	3	4	5	6	7	8	9	10	11	12	13	14	15	16	17	18	19	20	21	22	23	24	25	26	27	28	29	30	31	32	33	34	35	36	37	38	39	40	41	42	43	44	45	46	47
	ph	-	NUPEH	-	-	-	-	-	-	-	-	-	-	-	-	-	-	-	-	P	-	-	-	-	-	-	-	-	-	-	-	i	-	-	-	-	-	-	-	-	-	-	-	-	-	-	-	-	NUPE
	N-ac	-	NU	-	-	-	-	-	-	-	-	-	-	-	-	-	-	-	-	-	-	-	-	-	-	-	-	-	-	-	-	-	-	-	-	-	-	-	-	-	-	-	-	-	-	-	-	-	-
	ac	-	-	-	-	-	NUPH	-	-	NUPH	-	-	-	NUPH	-	-	-	NUPH	-	-	-	P	-	-	-	-	-	-	-	-	-	-	NUP	-	-	-	-	-	-	-	-	-	-	-	-	-	-	-	-
	meX (K)	-	-	-	-	-	-	-	-	-	-	-	-	N	-	-	-	-	-	-	-	NP	-	-	-	-	-	-	-	-	-	-	-	-	-	-	-	-	-	-	-	-	-	-	-	-	-	-	-
	me (K)	-	-	-	-	-	-	-	-	-	-	-	-	U	-	-	-	-	-	-	-	UPH	-	-	-	-	-	-	-	-	-	-	P	-	-	-	-	-	-	-	-	-	-	-	-	-	-	-	-
	me2	-	-	-	-	-	-	-	-	-	-	-	-	-	-	-	-	-	-	-	-	UPH	-	-	-	-	-	-	-	-	-	-	P	-	-	-	-	-	-	-	-	-	-	-	-	-	-	-	-
	me3	-	-	-	-	-	-	-	-	-	-	-	-	P	-	-	-	P	-	-	-	UPH	-	-	-	-	-	-	-	-	-	-	-	-	-	-	-	-	-	-	-	-	-	-	-	-	-	-	-
	meX (R)	-	-	-	NP	-	-	-	-	-	-	-	-	-	-	-	-	-	-	-	-	-	-	-	-	-	-	-	-	-	-	-	-	-	-	-	-	-	-	-	-	-	-	-	-	-	-	-	-
	Nω-me	-	-	-	UPH	-	-	-	-	-	-	-	-	-	-	-	-	-	P	-	-	-	-	-	P	-	-	-	-	-	-	-	-	-	-	-	P	-	-	-	-	-	-	-	-	-	-	-	-
	sym/asym me2	-	-	-	PH	-	-	-	-	-	-	-	-	-	-	-	-	-	-	-	-	-	-	-	P	-	-	-	-	-	-	-	-	-	-	-	-	-	-	-	-	-	-	-	-	-	-	-	-
	sym me2	-	-	-	U	-	-	-	-	-	-	-	-	-	-	-	-	-	-	-	-	-	-	-	-	-	-	-	-	-	-	-	-	-	-	-	-	-	-	-	-	-	-	-	-	-	-	-	-
	asym me2	-	-	-	U	-	-	-	-	-	-	-	-	-	-	-	-	-	-	-	-	-	-	-	-	-	-	-	-	-	-	-	-	-	-	-	-	-	-	-	-	-	-	-	-	-	-	-	-
	O-GlcNAc	-	-	-	-	-	-	-	-	-	-	-	-	-	-	-	-	-	-	-	-	-	-	-	-	-	-	-	-	-	-	-	-	-	-	-	-	-	-	-	-	-	-	-	-	-	-	-	NG
	cit	-	-	-	UH	-	-	-	-	-	-	-	-	-	-	-	-	-	-	-	-	-	-	-	-	-	-	-	-	-	-	-	-	-	-	-	-	-	-	-	-	-	-	-	-	-	-	-	-
	cbm	-	-	-	-	-	-	-	-	-	-	-	-	-	-	-	-	-	-	-	-	2	-	-	-	-	-	-	-	-	-	-	2	-	-	-	-	-	-	-	-	-	-	-	-	-	-	-	-
	ADPr	-	-	-	-	-	-	-	-	-	-	-	-	-	-	-	-	H	-	-	-	-	-	-	-	-	-	-	-	-	-	-	-	-	-	-	-	-	-	-	-	-	-	-	-	-	-	-	-
	bhb	-	-	-	-	-	-	-	-	U	-	-	-	U	-	-	-	-	-	-	-	-	-	-	-	-	-	-	-	-	-	-	U	-	-	-	-	-	-	-	-	-	-	-	-	-	-	-	-
	hib	-	-	-	-	-	U	-	-	U	-	-	-	U	-	-	-	U	-	-	-	-	-	-	-	-	-	-	-	-	-	-	U	-	-	-	-	-	-	-	-	-	-	-	-	U	-	-	-
	bio	-	-	-	-	-	-	-	-	H	-	-	-	H	-	-	-	-	-	-	-	-	-	-	-	-	-	-	-	-	-	-	-	-	-	-	-	-	-	-	-	-	-	-	-	-	-	-	-
	but	-	-	-	-	-	U	-	-	U	-	-	-	U	-	-	-	U	-	-	-	-	-	-	-	-	-	-	-	-	-	-	U	-	-	-	-	-	-	-	-	-	-	-	-	U	-	-	-
	cro	-	-	-	-	-	U	-	-	U	-	-	-	U	-	-	-	U	-	-	-	-	-	-	-	-	-	-	-	-	-	-	-	-	-	-	-	-	-	-	-	-	-	-	-	-	-	-	-
	glu	-	-	-	-	-	U	-	-	-	-	-	-	U	-	-	-	-	-	-	-	-	-	-	-	-	-	-	-	-	-	-	U	-	-	-	-	-	-	-	-	-	-	-	-	-	-	-	-
	lac	-	-	-	-	-	U	-	-	U	-	-	-	U	-	-	-	U	-	-	-	-	-	-	-	-	-	-	-	-	-	-	U	-	-	-	-	-	-	-	-	-	-	-	-	-	-	-	-
	pro	-	-	-	-	-	-	-	-	U	-	-	-	-	-	-	-	U	-	-	-	-	-	-	-	-	-	-	-	-	-	-	U	-	-	-	-	-	-	-	-	-	-	-	-	U	-	-	-
	suc	-	-	-	-	-	-	-	-	-	-	-	-	UP	-	-	-	-	-	-	-	-	-	-	-	-	-	-	-	-	-	-	UP	-	-	-	-	-	-	-	-	-	-	-	-	-	-	-	-
	sum	-	-	-	-	-	-	-	-	-	-	-	-	UP	-	-	-	-	-	-	-	U	-	-	-	-	-	-	-	-	-	-	U	-	-	-	-	-	-	-	-	-	-	-	-	-	-	-	-
	ub	-	-	-	-	-	-	-	-	-	-	-	-	P	-	-	-	-	-	-	-	-	-	-	-	-	-	-	-	-	-	-	P	-	-	-	-	-	-	-	-	-	-	-	-	-	-	-	-
	UFM	-	-	-	-	-	-	-	-	-	-	-	-	-	-	-	-	-	-	-	-	-	-	-	-	-	-	-	-	-	-	-	U	-	-	-	-	-	-	-	-	-	-	-	-	-	-	-	-
Q99525	H4G_HUMAN	M	S	V	R	G	K	A	G	K	G	L	G	K	G	G	A	K	C	H	R	K	V	L	S	D	N	I	Q	G	I	T	K	C	T	I	R	R	L	A	R	H	G	G	V	K	R	I	L
	AA Residue No.	1	2	3	4	5	6	7	8	9	10	11	12	13	14	15	16	17	18	19	20	21	22	23	24	25	26	27	28	29	30	31	32	33	34	35	36	37	38	39	40	41	42	43	44	45	46	47	48
	Site Location No.	0	1	2	3	4	5	6	7	8	9	10	11	12	13	14	15	16	17	18	19	20	21	22	23	24	25	26	27	28	29	30	31	32	33	34	35	36	37	38	39	40	41	42	43	44	45	46	47
	ph	-	i	-	-	-	-	-	-	-	-	-	-	-	-	-	-	-	-	i	-	-	-	-	-	-	-	-	-	-	-	P	-	-	-	-	-	-	-	-	-	-	-	-	-	-	-	-	-
	N-ac	-	i	-	-	-	-	-	-	-	-	-	-	-	-	-	-	-	-	-	-	-	-	-	-	-	-	-	-	-	-	-	-	-	-	-	-	-	-	-	-	-	-	-	-	-	-	-	-
	ac	-	-	-	-	-	P	-	-	P	-	-	-	P	-	-	-	P	-	-	-	i	-	-	-	-	-	-	-	-	-	-	i	-	-	-	-	-	-	-	-	-	-	-	-	-	-	-	-
	meX (K)	-	-	-	-	-	-	-	-	-	-	-	-	i	-	-	-	-	-	-	-	i	-	-	-	-	-	-	-	-	-	-	-	-	-	-	-	-	-	-	-	-	-	-	-	-	-	-	-
	me (K)	-	-	-	-	-	-	-	-	-	-	-	-	i	-	-	-	-	-	-	-	i	-	-	-	-	-	-	-	-	-	-	i	-	-	-	-	-	-	-	-	-	-	-	-	-	-	-	-
	me2	-	-	-	-	-	-	-	-	-	-	-	-	-	-	-	-	-	-	-	-	i	-	-	-	-	-	-	-	-	-	-	i	-	-	-	-	-	-	-	-	-	-	-	-	-	-	-	-
	me3	-	-	-	-	-	-	-	-	-	-	-	-	i	-	-	-	i	-	-	-	i	-	-	-	-	-	-	-	-	-	-	-	-	-	-	-	-	-	-	-	-	-	-	-	-	-	-	-
	meX (R)	-	-	-	i	-	-	-	-	-	-	-	-	-	-	-	-	-	-	-	-	-	-	-	-	-	-	-	-	-	-	-	-	-	-	-	-	-	-	-	-	-	-	-	-	-	-	-	-
	Nω-me	-	-	-	i	-	-	-	-	-	-	-	-	-	-	-	-	-	-	-	-	-	-	-	-	-	-	-	-	-	-	-	-	-	-	-	i	-	-	-	-	-	-	-	-	-	-	-	-
	sym/asym me2	-	-	-	i	-	-	-	-	-	-	-	-	-	-	-	-	-	-	-	-	-	-	-	-	-	-	-	-	-	-	-	-	-	-	-	-	-	-	-	-	-	-	-	-	-	-	-	-
	sym me2	-	-	-	i	-	-	-	-	-	-	-	-	-	-	-	-	-	-	-	-	-	-	-	-	-	-	-	-	-	-	-	-	-	-	-	-	-	-	-	-	-	-	-	-	-	-	-	-
	asym me2	-	-	-	i	-	-	-	-	-	-	-	-	-	-	-	-	-	-	-	-	-	-	-	-	-	-	-	-	-	-	-	-	-	-	-	-	-	-	-	-	-	-	-	-	-	-	-	-
	cit	-	-	-	i	-	-	-	-	-	-	-	-	-	-	-	-	-	-	-	-	-	-	-	-	-	-	-	-	-	-	-	-	-	-	-	-	-	-	-	-	-	-	-	-	-	-	-	-
	ADPr	-	-	-	-	-	-	-	-	-	-	-	-	-	-	-	-	i	-	-	-	-	-	-	-	-	-	-	-	-	-	-	-	-	-	-	-	-	-	-	-	-	-	-	-	-	-	-	-
	bhb	-	-	-	-	-	-	-	-	i	-	-	-	i	-	-	-	-	-	-	-	-	-	-	-	-	-	-	-	-	-	-	i	-	-	-	-	-	-	-	-	-	-	-	-	-	-	-	-
	hib	-	-	-	-	-	i	-	-	i	-	-	-	i	-	-	-	i	-	-	-	-	-	-	-	-	-	-	-	-	-	-	i	-	-	-	-	-	-	-	-	-	-	-	-	i	-	-	-
	bio	-	-	-	-	-	-	-	-	i	-	-	-	i	-	-	-	-	-	-	-	-	-	-	-	-	-	-	-	-	-	-	-	-	-	-	-	-	-	-	-	-	-	-	-	-	-	-	-
	but	-	-	-	-	-	i	-	-	i	-	-	-	i	-	-	-	i	-	-	-	-	-	-	-	-	-	-	-	-	-	-	i	-	-	-	-	-	-	-	-	-	-	-	-	i	-	-	-
	cro	-	-	-	-	-	i	-	-	i	-	-	-	i	-	-	-	i	-	-	-	-	-	-	-	-	-	-	-	-	-	-	-	-	-	-	-	-	-	-	-	-	-	-	-	-	-	-	-
	glu	-	-	-	-	-	i	-	-	-	-	-	-	i	-	-	-	-	-	-	-	-	-	-	-	-	-	-	-	-	-	-	i	-	-	-	-	-	-	-	-	-	-	-	-	-	-	-	-
	lac	-	-	-	-	-	i	-	-	i	-	-	-	i	-	-	-	i	-	-	-	-	-	-	-	-	-	-	-	-	-	-	i	-	-	-	-	-	-	-	-	-	-	-	-	-	-	-	-
	pro	-	-	-	-	-	-	-	-	i	-	-	-	-	-	-	-	i	-	-	-	-	-	-	-	-	-	-	-	-	-	-	i	-	-	-	-	-	-	-	-	-	-	-	-	i	-	-	-
	suc	-	-	-	-	-	-	-	-	-	-	-	-	i	-	-	-	-	-	-	-	-	-	-	-	-	-	-	-	-	-	-	i	-	-	-	-	-	-	-	-	-	-	-	-	-	-	-	-
	sum	-	-	-	-	-	-	-	-	-	-	-	-	i	-	-	-	-	-	-	-	i	-	-	-	-	-	-	-	-	-	-	i	-	-	-	-	-	-	-	-	-	-	-	-	-	-	-	-
	ub	-	-	-	-	-	-	-	-	-	-	-	-	P	-	-	-	-	-	-	-	-	-	-	-	-	-	-	-	-	-	-	i	-	-	-	-	-	-	-	-	-	-	-	-	-	-	-	-
	UFM	-	-	-	-	-	-	-	-	-	-	-	-	-	-	-	-	-	-	-	-	-	-	-	-	-	-	-	-	-	-	-	i	-	-	-	-	-	-	-	-	-	-	-	-	-	-	-	-
UniProt Accession
P62805	H4_HUMAN	V	F	L	E	N	V	I	R	D	A	V	T	Y	T	E	H	A	K	R	K	T	V	T	A	M	D	V	V	Y	A	L	K	R	Q	G	R	T	L	Y	G	F	G	G
	AA Residue No.	61	62	63	64	65	66	67	68	69	70	71	72	73	74	75	76	77	78	79	80	81	82	83	84	85	86	87	88	89	90	91	92	93	94	95	96	97	98	99	100	101	102	103
	Site Location No.	60	61	62	63	64	65	66	67	68	69	70	71	72	73	74	75	76	77	78	79	80	81	82	83	84	85	86	87	88	89	90	91	92	93	94	95	96	97	98	99	100	101	102
	ph	-	-	-	-	-	-	-	-	-	-	-	-	P	-	-	P	-	-	-	-	NUP	-	NP	-	-	-	-	-	NUPE	-	-	-	-	-	-	-	-	-	P	-	-	-	-
	ac	-	-	-	-	-	-	-	-	-	-	-	-	-	-	-	-	-	P	-	P	-	-	-	-	-	-	-	-	-	-	-	NUPH	-	-	-	-	-	-	-	-	-	-	-
	meX (K)	-	-	-	-	-	-	-	-	-	-	-	-	-	-	-	-	-	P	-	-	-	-	-	-	-	-	-	-	-	-	-	-	-	-	-	-	-	-	-	-	-	-	-
	ox	-	-	-	-	-	-	-	-	-	-	-	-	-	-	-	-	-	-	-	-	-	-	-	-	M	-	-	-	-	-	-	-	-	-	-	-	-	-	-	-	-	-	-
	cbm	-	-	-	-	-	-	-	-	-	-	-	-	-	-	-	-	-	2	-	2	-	-	-	-	-	-	-	-	-	-	-	2	-	-	-	-	-	-	-	-	-	-	-
	bhb	-	-	-	-	-	-	-	-	-	-	-	-	-	-	-	-	-	U	-	-	-	-	-	-	-	-	-	-	-	-	-	U	-	-	-	-	-	-	-	-	-	-	-
	hib	-	-	-	-	-	-	-	-	-	-	-	-	-	-	-	-	-	U	-	U	-	-	-	-	-	-	-	-	-	-	-	U	-	-	-	-	-	-	-	-	-	-	-
	but	-	-	-	-	-	-	-	-	-	-	-	-	-	-	-	-	-	U	-	U	-	-	-	-	-	-	-	-	-	-	-	U	-	-	-	-	-	-	-	-	-	-	-
	glu	-	-	-	-	-	-	-	-	-	-	-	-	-	-	-	-	-	U	-	U	-	-	-	-	-	-	-	-	-	-	-	U	-	-	-	-	-	-	-	-	-	-	-
	lac	-	-	-	-	-	-	-	-	-	-	-	-	-	-	-	-	-	U	-	-	-	-	-	-	-	-	-	-	-	-	-	U	-	-	-	-	-	-	-	-	-	-	-
	pro	-	-	-	-	-	-	-	-	-	-	-	-	-	-	-	-	-	U	-	U	-	-	-	-	-	-	-	-	-	-	-	U	-	-	-	-	-	-	-	-	-	-	-
	suc	-	-	-	-	-	-	-	-	-	-	-	-	-	-	-	-	-	UP	-	UP	-	-	-	-	-	-	-	-	-	-	-	UP	-	-	-	-	-	-	-	-	-	-	-
	sum	-	-	-	-	-	-	-	-	-	-	-	-	-	-	-	-	-	-	-	U	-	-	-	-	-	-	-	-	-	-	-	U	-	-	-	-	-	-	-	-	-	-	-
	ub	-	-	-	-	-	-	-	-	-	-	-	-	-	-	-	-	-	P	-	P	-	-	-	-	-	-	-	-	-	-	-	NUPH	-	-	-	-	-	-	-	-	-	-	-
Q99525	H4G_HUMAN	V	F	L	E	N	V	I	W	Y	A	V	T	N	T	E	H	A	K	R	K	T	V	T	A	M	A	V	V	Y	V	L	K	R	Q	G	R	T	L	-	-	-	-	-
	AA Residue No.	61	62	63	64	65	66	67	68	69	70	71	72	73	74	75	76	77	78	79	80	81	82	83	84	85	86	87	88	89	90	91	92	93	94	95	96	97	98	-	-	-	-	-
	Site Location No.	60	61	62	63	64	65	66	67	68	69	70	71	72	73	74	75	76	77	78	79	80	81	82	83	84	85	86	87	88	89	90	91	92	93	94	95	96	97	-	-	-	-	-
	ph	-	-	-	-	-	-	-	-	-	-	-	-	-	-	-	i	-	-	-	-	i	-	i	-	-	-	-	-	P	-	-	-	-	-	-	-	-	-	-	-	-	-	-
	ac	-	-	-	-	-	-	-	-	-	-	-	-	-	-	-	-	-	i	-	i	-	-	-	-	-	-	-	-	-	-	-	i	-	-	-	-	-	-	-	-	-	-	-
	meX (K)	-	-	-	-	-	-	-	-	-	-	-	-	-	-	-	-	-	i	-	-	-	-	-	-	-	-	-	-	-	-	-	-	-	-	-	-	-	-	-	-	-	-	-
	ox	-	-	-	-	-	-	-	-	-	-	-	-	-	-	-	-	-	-	-	-	-	-	-	-	i	-	-	-	-	-	-	-	-	-	-	-	-	-	-	-	-	-	-
	bhb	-	-	-	-	-	-	-	-	-	-	-	-	-	-	-	-	-	i	-	-	-	-	-	-	-	-	-	-	-	-	-	i	-	-	-	-	-	-	-	-	-	-	-
	hib	-	-	-	-	-	-	-	-	-	-	-	-	-	-	-	-	-	i	-	i	-	-	-	-	-	-	-	-	-	-	-	i	-	-	-	-	-	-	-	-	-	-	-
	but	-	-	-	-	-	-	-	-	-	-	-	-	-	-	-	-	-	i	-	i	-	-	-	-	-	-	-	-	-	-	-	i	-	-	-	-	-	-	-	-	-	-	-
	glu	-	-	-	-	-	-	-	-	-	-	-	-	-	-	-	-	-	i	-	i	-	-	-	-	-	-	-	-	-	-	-	i	-	-	-	-	-	-	-	-	-	-	-
	lac	-	-	-	-	-	-	-	-	-	-	-	-	-	-	-	-	-	i	-	-	-	-	-	-	-	-	-	-	-	-	-	i	-	-	-	-	-	-	-	-	-	-	-
	pro	-	-	-	-	-	-	-	-	-	-	-	-	-	-	-	-	-	i	-	i	-	-	-	-	-	-	-	-	-	-	-	i	-	-	-	-	-	-	-	-	-	-	-
	suc	-	-	-	-	-	-	-	-	-	-	-	-	-	-	-	-	-	i	-	i	-	-	-	-	-	-	-	-	-	-	-	i	-	-	-	-	-	-	-	-	-	-	-
	sum	-	-	-	-	-	-	-	-	-	-	-	-	-	-	-	-	-	-	-	i	-	-	-	-	-	-	-	-	-	-	-	i	-	-	-	-	-	-	-	-	-	-	-
	ub	-	-	-	-	-	-	-	-	-	-	-	-	-	-	-	-	-	i	-	i	-	-	-	-	-	-	-	-	-	-	-	i	-	-	-	-	-	-	-	-	-	-	-
[truncated: 13 more columns]

## Sheet: Entries Featured in Article
No.	Reference Article	Link	Experimental Evidence	UniProt Primary Accession	UniProt Accession Suffix	Protein Name	Site	Modification/Crosslink	Note
1	Stützer et al., Nat. Commun., 2020 (UV-induced histone-DNA crosslinks in H1 family)	https://www.ncbi.nlm.nih.gov/pmc/articles/PMC7567871/	HTP	P10412	H14_HUMAN	Histone H1.4	K33	crosslink_C	ACGT-NH3
				P10412	H14_HUMAN	Histone H1.4	P37/P38	crosslink_T	AATT
				P10412	H14_HUMAN	Histone H1.4	P37	crosslink_T	T-H3PO4
				P10412	H14_HUMAN	Histone H1.4	K45	crosslink_C	CC-NH3
				P10412	H14_HUMAN	Histone H1.4	K62	crosslink_C	CT-NH3
				P10412	H14_HUMAN	Histone H1.4	K63	crosslink_C	CG-NH3
				P10412	H14_HUMAN	Histone H1.4	K74	crosslink_C	CT-NH3
				P10412	H14_HUMAN	Histone H1.4	K80	crosslink_C	ACG-NH3
				P10412	H14_HUMAN	Histone H1.4	K84	crosslink_C	ACGT-NH3
				P10412	H14_HUMAN	Histone H1.4	K89	crosslink_C	CG-NH3
				P10412	H14_HUMAN	Histone H1.4	K105	crosslink_T	T-H3PO4
				P10412	H14_HUMAN	Histone H1.4	K105	crosslink_C	ACCG-NH3
				P10412	H14_HUMAN	Histone H1.4	K109	crosslink_C	ACCG-NH3
				P10412	H14_HUMAN	Histone H1.4	K128	crosslink_C	ACCG-NH3
				P10412	H14_HUMAN	Histone H1.4	K135	crosslink_C	ACC-NH3
				P10412	H14_HUMAN	Histone H1.4	K139	crosslink_C	ACCG-NH3
				P10412	H14_HUMAN	Histone H1.4	K147	crosslink_C	ACCT-NH3
				P10412	H14_HUMAN	Histone H1.4	K156	crosslink_C	ACT-NH3
				P10412	H14_HUMAN	Histone H1.4	K167	crosslink_C	ACCG-NH3
				P10412	H14_HUMAN	Histone H1.4	K174/K176	crosslink_C	ACCG-NH3
				P10412	H14_HUMAN	Histone H1.4	K191	crosslink_C	ACT-NH3
				P10412	H14_HUMAN	Histone H1.4	K196	crosslink_C	CGT-NH3
				P10412	H14_HUMAN	Histone H1.4	K201	crosslink_C	ACCG-NH3
				P10412	H14_HUMAN	Histone H1.4	K206	crosslink_C	ACT-H2O
2	O’Neil et al., Sci Adv., 2020 (Carbamoylation in H3 and H4 families)	https://www.ncbi.nlm.nih.gov/pmc/articles/PMC7608797/	HTP	P68431	H31_HUMAN	Histone H3.1	K18	cbm
[truncated: 339 more rows]
